# Supplementary material for: Synthesis and structure of 4-bromo-2-chloro­phenyl 4′-meth­oxy-[1,1′-biphen­yl]-4-carboxyl­ate featuring short halogen⋯oxygen contacts
Source: Acta Crystallogr E Crystallogr Commun. 2025 Apr 4;81(Pt 5):364–7. doi: 10.1107/S2056989025002658 (PMC12054756; doi:10.1107/S2056989025002658)
Supplement: Supplementary file 1 [file e-81-00364-sup1.cif]

##############################################################################
#                                                                            #
# This CIF contains the data in a paper accepted for publication in          #
# Acta Crystallographica Section E. It conforms to the requirements of       #
# Notes for Authors for Acta Crystallographica Section E, and has been       #
# peer reviewed under the auspices of the IUCr Commission on Journals.       #
#                                                                            #
# Full details of the Crystallographic Information File format               #
# are given in the paper "The Crystallographic Information File (CIF):       #
# a New Standard Archive File for Crystallography" by S. R. Hall, F. H.      #
# Allen and I. D. Brown [Acta Cryst. (1991), A47, 655-685].                  #
#                                                                            #
# The current version of the core CIF dictionary is obtainable from          #
# ftp://ftp.iucr.org/pub/cif_core.dic.                                       #
#                                                                            #
# Software is freely available for graphical display of the structure(s)     #
# in this CIF. For information consult the CIF software page                 #
# http://www.iucr.org/resources/cif/software.                                #
#                                                                            #
# This file may be used for bona fide research purposes within the           #
# scientific community so long as proper attribution is given to the journal # 
# article from which it was obtained.                                        #
#                                                                            #
##############################################################################
data_I
_audit_creation_method     'SHELXL-2019/3'
_journal_date_recd_electronic     2025-03-03
_journal_date_accepted     2025-03-24
_journal_name_full     'Acta Crystallographica, Section E'
_journal_year     2025
_journal_volume     81
_journal_issue      1
_journal_page_first     0
_journal_page_last     0
_journal_paper_category     GO
_journal_paper_doi     10.1107/S2056989025002658
_journal_coeditor_code     HB8126
_publ_contact_author_name     'M. Harish Kumar'
_publ_contact_author_address
;
India
;
_publ_contact_author_email     'harishkagalipur@gmail.com'
_publ_contact_author_fax     ?
_publ_contact_author_phone     ?
_publ_section_title
;
Synthesis and structure of 4-bromo-2-chlorophenyl
4'-methoxy-[1,1'-biphenyl]-4-carboxylate featuring short halogen...oxygen
contacts
;
_publ_section_title_footnote     .
loop_
    _publ_author_name
    _publ_author_footnote
    _publ_author_address
    'Palakshamurthy, B. S.' .
;
Department of PG Studies and Research in Physics, Albert Einstein Block, UCS,
Tumkur University, Tumkur, Karnataka-572103,
India
;
    'Anil Kumar, H.' .
;
Department of Physics, Government First Grade College, Chikkballapur,
Karnataka-562101,
India
;
    'Devarajegowda, H. C.' .
;
Department of Physics, Yuvaraja's College, University of Mysore, Mysore-
570005,
Karnataka,
India
;
    'Srinivasa, H.T.' .
;
Raman Research Institute, C. V. Raman, Avenue,
Sadashivanagar, Bangalore-560080, Karnataka,
India
;
    'Harish Kumar, M.' .
;
Department of Physics, Yuvaraja's College, University of Mysore, Mysore-
570005,
Karnataka,
India
;
_publ_section_synopsis
;
The extended structure features short halogen...oxygen contacts [Cl...O =
2.991(3), Br...O = 3.139(2) \%A], forming molecular sheets lying parallel to
(101).
;
_chemical_name_systematic
;
4-Bromo-2-chlorophenyl 4'-methoxy-[1,1'-biphenyl]-4-carboxylate
;
_chemical_name_common     ?
_chemical_formula_moiety     'C20 H14 Br Cl O3'
_chemical_formula_sum     'C20 H14 Br Cl O3'
_chemical_formula_iupac     'C20 H14 Br Cl O3'
_chemical_formula_weight     417.67
_chemical_melting_point     ?
_chemical_absolute_configuration     ad
_space_group_crystal_system     orthorhombic
_space_group_name_H-M_alt     'P 21 21 21'
_space_group_name_Hall     'P 2ac 2ab'
loop_
    _space_group_symop_operation_xyz
    'x, y, z'
    '-x+1/2, -y, z+1/2'
    '-x, y+1/2, -z+1/2'
    'x+1/2, -y+1/2, -z'
_cell_length_a     8.8347(4)
_cell_length_b     9.4124(5)
_cell_length_c     20.5526(11)
_cell_angle_alpha     90
_cell_angle_beta     90
_cell_angle_gamma     90
_cell_volume     1709.07(15)
_cell_formula_units_Z     4
_cell_measurement_reflns_used     4264
_cell_measurement_theta_min     2.5
_cell_measurement_theta_max     28.5
_cell_measurement_temperature     296(2)
_cell_special_details     prism
_exptl_crystal_description     prism
_exptl_crystal_colour     colourless
_exptl_crystal_size_max     0.400
_exptl_crystal_size_mid     0.350
_exptl_crystal_size_min     0.290
_exptl_crystal_density_diffrn     1.623
_exptl_crystal_density_meas     ?
_exptl_crystal_density_method     ?
_exptl_crystal_F_000     840
_exptl_absorpt_coefficient_mu     2.578
_exptl_absorpt_correction_type     multi-scan
_exptl_absorpt_process_details
;
(SADABS; Krause <i>et al.</i>,  2015)
;
_exptl_absorpt_correction_T_min     0.371
_exptl_absorpt_correction_T_max     0.475
_diffrn_ambient_temperature     296(2)
_diffrn_source     'fine-focus sealed tube'
_diffrn_radiation_type     MoK\a
_diffrn_radiation_wavelength     0.71073
_diffrn_radiation_monochromator     Graphite
_diffrn_measurement_device_type     'Bruker SMART APEXII CCD'
_diffrn_measurement_method     \w
_diffrn_detector_area_resol_mean     1.02
_diffrn_reflns_number     28805
_diffrn_reflns_av_R_equivalents     0.0526
_diffrn_reflns_av_unetI/netI     0.0370
_diffrn_reflns_theta_min     1.982
_diffrn_reflns_theta_max     28.349
_diffrn_reflns_theta_full     25.242
_diffrn_measured_fraction_theta_max     0.996
_diffrn_measured_fraction_theta_full     0.999
_diffrn_reflns_limit_h_min     -11
_diffrn_reflns_limit_h_max     11
_diffrn_reflns_limit_k_min     -12
_diffrn_reflns_limit_k_max     11
_diffrn_reflns_limit_l_min     -27
_diffrn_reflns_limit_l_max     27
_refine_special_details
;
Refined as a 2-component inversion twin.
;
_reflns_number_total     4264
_reflns_number_gt     4012
_reflns_threshold_expression     'I > 2\s(I)'
_refine_ls_structure_factor_coef     Fsqd
_refine_ls_matrix_type     full
_refine_ls_R_factor_all     0.0268
_refine_ls_R_factor_gt     0.0234
_refine_ls_wR_factor_gt     0.0525
_refine_ls_wR_factor_ref     0.0536
_refine_ls_goodness_of_fit_ref     1.038
_refine_ls_restrained_S_all     1.038
_refine_ls_number_reflns     4264
_refine_ls_number_parameters     228
_refine_ls_number_restraints     0
_refine_ls_number_constraints     0
_refine_ls_hydrogen_treatment     constr
_refine_ls_weighting_scheme     calc
_refine_ls_weighting_details
              'w=1/[\s^2^(Fo^2^)+(0.0209P)^2^+0.2511P] where P=(Fo^2^+2Fc^2^)/3'
_atom_sites_solution_hydrogens     geom
_atom_sites_solution_primary     dual
_atom_sites_solution_secondary     difmap
_refine_ls_shift/su_max     0.005
_refine_ls_shift/su_mean     0.000
_refine_diff_density_max     0.269
_refine_diff_density_min     -0.231
_refine_ls_extinction_method     none
_refine_ls_extinction_coef     .
_refine_ls_abs_structure_details     'Flack parameter'
_refine_ls_abs_structure_Flack     0.011(8)
loop_
    _atom_type_symbol
    _atom_type_description
    _atom_type_scat_dispersion_real
    _atom_type_scat_dispersion_imag
    _atom_type_scat_source
    'C' 'C' 0.0033 0.0016
                         'International Tables Vol C Tables 4.2.6.8 and 6.1.1.4'
    'H' 'H' 0.0000 0.0000
                         'International Tables Vol C Tables 4.2.6.8 and 6.1.1.4'
    'Br' 'Br' -0.2901 2.4595
                         'International Tables Vol C Tables 4.2.6.8 and 6.1.1.4'
    'O' 'O' 0.0106 0.0060
                         'International Tables Vol C Tables 4.2.6.8 and 6.1.1.4'
    'Cl' 'Cl' 0.1484 0.1585
                         'International Tables Vol C Tables 4.2.6.8 and 6.1.1.4'
_computing_data_collection
;
APEX2 and SAINT (Bruker, 2017)
;
_computing_cell_refinement
;
SAINT (Bruker, 2017)
;
_computing_data_reduction
;
<i>SHELXL2018/3</i> (Sheldrick, 2015b)
;
_computing_structure_solution
;
<i>SHELXT 2018/2</i> (Sheldrick, 2015a)
;
_computing_structure_refinement
;
<i>SHELXL2019/2</i> (Sheldrick, 20b15)
;
_computing_molecular_graphics
;
Mercury (Macrae <i>et al.</i>,  2020)
;
_computing_publication_material     ?
loop_
    _atom_site_type_symbol
    _atom_site_label
    _atom_site_fract_x
    _atom_site_fract_y
    _atom_site_fract_z
    _atom_site_U_iso_or_equiv
    _atom_site_adp_type
    _atom_site_calc_flag
    _atom_site_occupancy
    _atom_site_disorder_assembly
    _atom_site_disorder_group
    Br Br1 0.36294(3) 0.65415(3) 1.07977(2) 0.02179(8) Uani d 1 . .
    Cl Cl1 0.27206(8) 0.77586(8) 0.82023(3) 0.02310(15) Uani d 1 . .
    O O1 0.5178(2) 0.5732(2) 0.79614(9) 0.0205(4) Uani d 1 . .
    O O2 0.6829(2) 0.7562(2) 0.79511(9) 0.0237(4) Uani d 1 . .
    O O3 0.5585(2) 0.6213(2) 0.28240(9) 0.0200(4) Uani d 1 . .
    C C1 0.4892(3) 0.5971(3) 0.86220(13) 0.0170(5) Uani d 1 . .
    C C2 0.3733(3) 0.6880(3) 0.87978(12) 0.0162(5) Uani d 1 . .
    C C3 0.3367(3) 0.7066(3) 0.94475(13) 0.0179(5) Uani d 1 . .
    H H3 0.260073 0.768730 0.957100 0.021 Uiso calc 1 . .
    C C4 0.4174(3) 0.6301(3) 0.99101(12) 0.0163(5) Uani d 1 . .
    C C5 0.5330(3) 0.5395(3) 0.97413(13) 0.0192(6) Uani d 1 . .
    H H5 0.586627 0.490548 1.005954 0.023 Uiso calc 1 . .
    C C6 0.5685(3) 0.5224(3) 0.90840(13) 0.0200(6) Uani d 1 . .
    H H6 0.645518 0.460749 0.895960 0.024 Uiso calc 1 . .
    C C7 0.6090(3) 0.6712(3) 0.76569(12) 0.0173(5) Uani d 1 . .
    C C8 0.6024(3) 0.6556(3) 0.69402(12) 0.0162(5) Uani d 1 . .
    C C9 0.7052(3) 0.7323(3) 0.65671(13) 0.0193(5) Uani d 1 . .
    H H9 0.776532 0.789750 0.677077 0.023 Uiso calc 1 . .
    C C10 0.7022(3) 0.7237(3) 0.58936(13) 0.0199(5) Uani d 1 . .
    H H10 0.772926 0.773917 0.565012 0.024 Uiso calc 1 . .
    C C11 0.5936(3) 0.6401(3) 0.55758(12) 0.0137(5) Uani d 1 . .
    C C12 0.4918(3) 0.5638(3) 0.59588(12) 0.0181(6) Uani d 1 . .
    H H12 0.419557 0.507014 0.575668 0.022 Uiso calc 1 . .
    C C13 0.4953(3) 0.5702(3) 0.66334(13) 0.0171(5) Uani d 1 . .
    H H13 0.426611 0.517802 0.687867 0.021 Uiso calc 1 . .
    C C14 0.5846(3) 0.6327(3) 0.48544(12) 0.0137(5) Uani d 1 . .
    C C15 0.6389(3) 0.7435(3) 0.44582(12) 0.0163(5) Uani d 1 . .
    H H15 0.682792 0.822772 0.465137 0.020 Uiso calc 1 . .
    C C16 0.6283(3) 0.7369(3) 0.37886(12) 0.0172(5) Uani d 1 . .
    H H16 0.664628 0.811468 0.353630 0.021 Uiso calc 1 . .
    C C17 0.5634(3) 0.6189(3) 0.34898(12) 0.0160(5) Uani d 1 . .
    C C18 0.5083(3) 0.5085(3) 0.38685(12) 0.0163(5) Uani d 1 . .
    H H18 0.464090 0.429602 0.367308 0.020 Uiso calc 1 . .
    C C19 0.5197(3) 0.5164(3) 0.45424(13) 0.0158(5) Uani d 1 . .
    H H19 0.482771 0.441679 0.479239 0.019 Uiso calc 1 . .
    C C20 0.4945(4) 0.5005(3) 0.25032(13) 0.0238(6) Uani d 1 . .
    H H20A 0.509264 0.509222 0.204215 0.036 Uiso calc 1 . .
    H H20B 0.388077 0.495699 0.259587 0.036 Uiso calc 1 . .
    H H20C 0.543054 0.415659 0.265624 0.036 Uiso calc 1 . .
loop_
    _atom_site_aniso_label
    _atom_site_aniso_U_11
    _atom_site_aniso_U_22
    _atom_site_aniso_U_33
    _atom_site_aniso_U_12
    _atom_site_aniso_U_13
    _atom_site_aniso_U_23
    Br1 0.03127(14) 0.02241(13) 0.01170(11) -0.00941(12) 0.00389(11)
                                                                    -0.00150(11)
    Cl1 0.0232(3) 0.0267(3) 0.0194(3) 0.0006(3) -0.0048(3) 0.0066(3)
    O1 0.0279(10) 0.0228(10) 0.0107(9) -0.0050(8) 0.0038(8) 0.0002(8)
    O2 0.0236(10) 0.0321(11) 0.0153(9) -0.0082(9) 0.0012(8) -0.0034(8)
    O3 0.0248(10) 0.0231(11) 0.0120(9) -0.0039(8) -0.0019(8) 0.0016(7)
    C1 0.0160(12) 0.0222(13) 0.0128(12) -0.0036(11) 0.0030(10) -0.0014(10)
    C2 0.0160(11) 0.0177(13) 0.0147(11) -0.0027(10) -0.0046(10) 0.0035(9)
    C3 0.0180(13) 0.0174(12) 0.0182(12) -0.0007(10) 0.0023(10) -0.0003(10)
    C4 0.0190(12) 0.0196(14) 0.0104(11) -0.0076(11) 0.0023(9) 0.0008(10)
    C5 0.0181(13) 0.0243(14) 0.0152(13) -0.0012(12) -0.0015(10) 0.0057(11)
    C6 0.0173(12) 0.0231(14) 0.0197(14) 0.0030(11) 0.0033(11) 0.0010(11)
    C7 0.0150(12) 0.0210(13) 0.0160(11) -0.0002(11) 0.0021(10) 0.0002(10)
    C8 0.0161(12) 0.0191(12) 0.0134(11) 0.0003(11) 0.0015(9) -0.0029(11)
    C9 0.0179(12) 0.0258(14) 0.0142(12) -0.0077(12) 0.0001(10) -0.0041(11)
    C10 0.0192(12) 0.0250(13) 0.0157(14) -0.0067(11) 0.0034(11) 0.0000(11)
    C11 0.0143(11) 0.0141(12) 0.0127(11) 0.0015(10) -0.0003(9) -0.0010(10)
    C12 0.0163(12) 0.0204(13) 0.0177(13) -0.0028(11) -0.0014(10) -0.0020(10)
    C13 0.0163(12) 0.0193(13) 0.0158(13) -0.0041(11) 0.0031(10) 0.0017(10)
    C14 0.0124(11) 0.0160(13) 0.0128(11) 0.0036(10) -0.0008(9) 0.0011(10)
    C15 0.0167(11) 0.0144(12) 0.0179(12) 0.0008(11) -0.0014(11) -0.0019(9)
    C16 0.0173(11) 0.0176(12) 0.0168(12) -0.0012(12) 0.0004(11) 0.0045(9)
    C17 0.0151(12) 0.0214(14) 0.0114(12) 0.0030(10) -0.0002(10) -0.0008(9)
    C18 0.0177(12) 0.0152(13) 0.0162(13) -0.0005(10) -0.0037(10) -0.0018(10)
    C19 0.0161(12) 0.0160(13) 0.0154(12) 0.0010(11) -0.0004(10) 0.0029(10)
    C20 0.0287(14) 0.0283(16) 0.0143(13) -0.0021(13) -0.0031(11) -0.0035(11)
_geom_special_details
;
 All esds (except the esd in the dihedral angle between two l.s. planes)
 are estimated using the full covariance matrix.  The cell esds are taken
 into account individually in the estimation of esds in distances, angles
 and torsion angles; correlations between esds in cell parameters are only
 used when they are defined by crystal symmetry.  An approximate (isotropic)
 treatment of cell esds is used for estimating esds involving l.s. planes.
;
loop_
    _geom_bond_atom_site_label_1
    _geom_bond_atom_site_label_2
    _geom_bond_site_symmetry_2
    _geom_bond_distance
    _geom_bond_publ_flag
    Br1 C4 . 1.900(2) ?
    Cl1 C2 . 1.727(3) ?
    O1 C7 . 1.375(3) ?
    O1 C1 . 1.399(3) ?
    O2 C7 . 1.196(3) ?
    O3 C17 . 1.369(3) ?
    O3 C20 . 1.431(3) ?
    C1 C6 . 1.374(4) ?
    C1 C2 . 1.382(4) ?
    C2 C3 . 1.385(4) ?
    C3 C4 . 1.389(4) ?
    C3 H3 . 0.9300 ?
    C4 C5 . 1.375(4) ?
    C5 C6 . 1.396(4) ?
    C5 H5 . 0.9300 ?
    C6 H6 . 0.9300 ?
    C7 C8 . 1.482(3) ?
    C8 C9 . 1.391(4) ?
    C8 C13 . 1.393(4) ?
    C9 C10 . 1.387(4) ?
    C9 H9 . 0.9300 ?
    C10 C11 . 1.402(4) ?
    C10 H10 . 0.9300 ?
    C11 C12 . 1.395(4) ?
    C11 C14 . 1.487(3) ?
    C12 C13 . 1.388(4) ?
    C12 H12 . 0.9300 ?
    C13 H13 . 0.9300 ?
    C14 C19 . 1.392(4) ?
    C14 C15 . 1.408(3) ?
    C15 C16 . 1.381(3) ?
    C15 H15 . 0.9300 ?
    C16 C17 . 1.392(4) ?
    C16 H16 . 0.9300 ?
    C17 C18 . 1.387(4) ?
    C18 C19 . 1.391(3) ?
    C18 H18 . 0.9300 ?
    C19 H19 . 0.9300 ?
    C20 H20A . 0.9600 ?
    C20 H20B . 0.9600 ?
    C20 H20C . 0.9600 ?
loop_
    _geom_angle_atom_site_label_1
    _geom_angle_atom_site_label_2
    _geom_angle_atom_site_label_3
    _geom_angle_site_symmetry_1
    _geom_angle_site_symmetry_3
    _geom_angle
    _geom_angle_publ_flag
    C7 O1 C1 . . 116.1(2) ?
    C17 O3 C20 . . 117.4(2) ?
    C6 C1 C2 . . 120.9(2) ?
    C6 C1 O1 . 1 119.7(2) ?
    C2 C1 O1 . 1 119.1(2) ?
    C6 C1 O1 . . 119.7(2) ?
    C2 C1 O1 . . 119.1(2) ?
    C1 C2 C3 . . 120.2(2) ?
    C1 C2 Cl1 . . 119.6(2) ?
    C3 C2 Cl1 . . 120.1(2) ?
    C2 C3 C4 . . 118.3(2) ?
    C2 C3 H3 . . 120.8 ?
    C4 C3 H3 . . 120.8 ?
    C5 C4 C3 . . 122.0(2) ?
    C5 C4 Br1 . . 120.3(2) ?
    C3 C4 Br1 . . 117.7(2) ?
    C4 C5 C6 . . 118.9(3) ?
    C4 C5 H5 . . 120.6 ?
    C6 C5 H5 . . 120.6 ?
    C1 C6 C5 . . 119.7(3) ?
    C1 C6 H6 . . 120.2 ?
    C5 C6 H6 . . 120.2 ?
    O2 C7 O1 . 1 122.5(2) ?
    O2 C7 O1 . . 122.5(2) ?
    O2 C7 C8 . . 126.2(2) ?
    O1 C7 C8 1 . 111.3(2) ?
    O1 C7 C8 . . 111.3(2) ?
    C9 C8 C13 . . 119.6(2) ?
    C9 C8 C7 . . 118.1(2) ?
    C13 C8 C7 . . 122.3(2) ?
    C10 C9 C8 . . 120.5(2) ?
    C10 C9 H9 . . 119.8 ?
    C8 C9 H9 . . 119.8 ?
    C9 C10 C11 . . 120.7(2) ?
    C9 C10 H10 . . 119.6 ?
    C11 C10 H10 . . 119.6 ?
    C12 C11 C10 . . 117.9(2) ?
    C12 C11 C14 . . 120.3(2) ?
    C10 C11 C14 . . 121.9(2) ?
    C13 C12 C11 . . 121.8(2) ?
    C13 C12 H12 . . 119.1 ?
    C11 C12 H12 . . 119.1 ?
    C12 C13 C8 . . 119.5(2) ?
    C12 C13 H13 . . 120.3 ?
    C8 C13 H13 . . 120.3 ?
    C19 C14 C15 . . 117.2(2) ?
    C19 C14 C11 . . 121.3(2) ?
    C15 C14 C11 . . 121.6(2) ?
    C16 C15 C14 . . 121.3(2) ?
    C16 C15 H15 . . 119.3 ?
    C14 C15 H15 . . 119.3 ?
    C15 C16 C17 . . 120.2(2) ?
    C15 C16 H16 . . 119.9 ?
    C17 C16 H16 . . 119.9 ?
    O3 C17 C18 . . 124.2(2) ?
    O3 C17 C16 . . 116.1(2) ?
    C18 C17 C16 . . 119.6(2) ?
    C17 C18 C19 . . 119.6(2) ?
    C17 C18 H18 . . 120.2 ?
    C19 C18 H18 . . 120.2 ?
    C18 C19 C14 . . 122.1(3) ?
    C18 C19 H19 . . 119.0 ?
    C14 C19 H19 . . 119.0 ?
    O3 C20 H20A . . 109.5 ?
    O3 C20 H20B . . 109.5 ?
    H20A C20 H20B . . 109.5 ?
    O3 C20 H20C . . 109.5 ?
    H20A C20 H20C . . 109.5 ?
    H20B C20 H20C . . 109.5 ?
loop_
    _geom_torsion_atom_site_label_1
    _geom_torsion_atom_site_label_2
    _geom_torsion_atom_site_label_3
    _geom_torsion_atom_site_label_4
    _geom_torsion_site_symmetry_1
    _geom_torsion_site_symmetry_2
    _geom_torsion_site_symmetry_3
    _geom_torsion_site_symmetry_4
    _geom_torsion
    _geom_torsion_publ_flag
    O1 O1 C1 C6 1 . . . 0.0(6) ?
    C7 O1 C1 C6 . . . . -100.4(3) ?
    O1 O1 C1 C2 1 . . . 0.0(6) ?
    C7 O1 C1 C2 . . . . 84.4(3) ?
    C7 O1 C1 O1 . . . 1 0E1(3)
                              ?
    C6 C1 C2 C3 . . . . 0.9(4) ?
    O1 C1 C2 C3 1 . . . 176.0(2) ?
    O1 C1 C2 C3 . . . . 176.0(2) ?
    C6 C1 C2 Cl1 . . . . -178.0(2) ?
    O1 C1 C2 Cl1 1 . . . -2.8(3) ?
    O1 C1 C2 Cl1 . . . . -2.8(3) ?
    C1 C2 C3 C4 . . . . -1.1(4) ?
    Cl1 C2 C3 C4 . . . . 177.7(2) ?
    C2 C3 C4 C5 . . . . 1.2(4) ?
    C2 C3 C4 Br1 . . . . -178.8(2) ?
    C3 C4 C5 C6 . . . . -1.1(4) ?
    Br1 C4 C5 C6 . . . . 178.9(2) ?
    C2 C1 C6 C5 . . . . -0.7(4) ?
    O1 C1 C6 C5 1 . . . -175.8(2) ?
    O1 C1 C6 C5 . . . . -175.8(2) ?
    C4 C5 C6 C1 . . . . 0.8(4) ?
    O1 O1 C7 O2 1 . . . 0.0(5) ?
    C1 O1 C7 O2 . . . . 13.6(4) ?
    C1 O1 C7 O1 . . . 1 0E1(7)
                              ?
    O1 O1 C7 C8 1 . . . 0.0(4) ?
    C1 O1 C7 C8 . . . . -166.6(2) ?
    O2 C7 C8 C9 . . . . 9.3(4) ?
    O1 C7 C8 C9 1 . . . -170.5(2) ?
    O1 C7 C8 C9 . . . . -170.5(2) ?
    O2 C7 C8 C13 . . . . -169.1(3) ?
    O1 C7 C8 C13 1 . . . 11.1(4) ?
    O1 C7 C8 C13 . . . . 11.1(4) ?
    C13 C8 C9 C10 . . . . -0.3(4) ?
    C7 C8 C9 C10 . . . . -178.8(3) ?
    C8 C9 C10 C11 . . . . 1.4(4) ?
    C9 C10 C11 C12 . . . . -1.5(4) ?
    C9 C10 C11 C14 . . . . 178.0(2) ?
    C10 C11 C12 C13 . . . . 0.6(4) ?
    C14 C11 C12 C13 . . . . -178.9(2) ?
    C11 C12 C13 C8 . . . . 0.4(4) ?
    C9 C8 C13 C12 . . . . -0.6(4) ?
    C7 C8 C13 C12 . . . . 177.8(2) ?
    C12 C11 C14 C19 . . . . -24.4(4) ?
    C10 C11 C14 C19 . . . . 156.1(3) ?
    C12 C11 C14 C15 . . . . 154.5(3) ?
    C10 C11 C14 C15 . . . . -25.0(4) ?
    C19 C14 C15 C16 . . . . -0.1(4) ?
    C11 C14 C15 C16 . . . . -179.1(3) ?
    C14 C15 C16 C17 . . . . -0.2(4) ?
    C20 O3 C17 C18 . . . . -1.1(4) ?
    C20 O3 C17 C16 . . . . 179.1(2) ?
    C15 C16 C17 O3 . . . . -179.7(3) ?
    C15 C16 C17 C18 . . . . 0.5(4) ?
    O3 C17 C18 C19 . . . . 179.7(3) ?
    C16 C17 C18 C19 . . . . -0.5(4) ?
    C17 C18 C19 C14 . . . . 0.2(4) ?
    C15 C14 C19 C18 . . . . 0.1(4) ?
    C11 C14 C19 C18 . . . . 179.1(2) ?
loop_
    _geom_hbond_atom_site_label_D
    _geom_hbond_atom_site_label_H
    _geom_hbond_atom_site_label_A
    _geom_hbond_site_symmetry_A
    _geom_hbond_distance_DH
    _geom_hbond_distance_HA
    _geom_hbond_distance_DA
    _geom_hbond_angle_DHA
    C6 H6 Cg3 2_665 0.93 2.65 3.459(3) 147
    C10 H10 Cg3 3_566 0.93 2.85 3.577(3) 136
_shelx_space_group_comment
;
The symmetry employed for this shelxl refinement is uniquely defined
by the following loop, which should always be used as a source of
symmetry information in preference to the above space-group names.
They are only intended as comments.
;
_shelx_estimated_absorpt_T_min     0.425
_shelx_estimated_absorpt_T_max     0.522
_shelx_hkl_file
;
  -1   0   0    1.40    0.40
  -1   0   0    0.60    0.40
  -1   0   0   -0.30    0.40
   1   0   0    0.40    0.30
   1   0   0    1.20    0.50
   1   0   0    1.00    0.40
   1   0   0    0.40    0.50
  -2   0   0 1865.21  132.19
  -2   0   0 2078.39  132.59
  -2   0   0 2141.89  131.99
  -2   0   0 2123.99  132.09
   2   0   0 2105.69  132.69
   2   0   0 2096.29  131.99
   2   0   0 2107.69  132.39
  -3   0   0   -0.10    1.50
  -3   0   0    1.70    1.10
  -3   0   0    1.70    1.50
  -3   0   0   -0.60    0.90
   3   0   0    1.50    1.10
   3   0   0   -0.20    1.40
   3   0   0    0.00    1.60
  -4   0   0  224.38   16.00
  -4   0   0  243.78   17.30
  -4   0   0  217.48   16.50
  -4   0   0  246.18   16.10
   4   0   0  215.68   16.70
   4   0   0  246.78   17.60
  -5   0   0    9.20    2.40
  -5   0   0   -0.20    2.90
  -5   0   0    3.40    2.70
  -5   0   0   -0.30    2.00
   5   0   0    1.90    2.50
  -6   0   0  257.57   17.30
  -6   0   0  233.58   17.10
  -6   0   0  250.57   18.90
   6   0   0  208.18   18.20
  -7   0   0   -3.00    4.00
  -7   0   0    0.20    3.20
  -7   0   0    4.80    2.80
   7   0   0   -6.00    3.70
  -8   0   0  754.52   49.90
  -8   0   0  692.53   47.00
   8   0   0  658.33   48.90
  -9   0   0   -4.40    6.00
  -9   0   0   -0.10    4.10
   9   0   0    1.60    5.70
 -10   0   0    6.00    6.50
 -10   0   0   12.00    5.30
  10   0   0   14.20    7.90
 -11   0   0    0.50    8.20
 -11   0   0    6.20    5.60
  11   0   0    6.90    9.10
  11  -1   0   25.00    9.60
 -11   1   0   -1.50    7.70
  10  -1   0  210.88   19.30
 -10   1   0  189.18   19.20
 -10   1   0  172.98   14.60
   9  -1   0  105.59   12.50
  -9   1   0  103.59   14.00
  -9   1   0  113.39    9.90
  -9   1   0  103.89   10.40
   8  -1   0   78.39   10.30
  -8   1   0   70.89    7.70
  -8   1   0   94.99    8.60
  -8   1   0   83.99   11.10
   7  -1   0   45.70    7.30
  -7   1   0   41.80    5.20
  -7   1   0   38.70    7.20
  -7   1   0   44.50    5.50
   6  -1   0  337.37   25.50
  -6   1   0  340.37   24.00
  -6   1   0  375.66   26.30
  -6   1   0  369.26   24.10
   5  -1   0 1434.46   94.19
   5  -1   0 1507.65   95.09
  -5   1   0 1477.75   93.09
  -5   1   0 1488.35   93.09
  -5   1   0 1473.35   94.79
  -5   1   0 1320.07   94.09
   4  -1   0  481.85   31.90
   4  -1   0  476.55   31.40
  -4   1   0  462.95   31.60
  -4   1   0  427.06   31.20
  -4   1   0  470.55   30.30
  -4   1   0  466.25   30.30
   3  -1   0  197.78   14.20
   3  -1   0  188.08   13.90
   3  -1   0  196.58   13.00
  -3   1   0  202.28   14.10
  -3   1   0  194.68   13.00
  -3   1   0  196.48   13.00
   2  -1   0   14.70    1.30
   2  -1   0   13.90    2.20
   2  -1   0   15.80    2.30
  -2   1   0   17.00    2.20
  -2   1   0   16.80    1.40
  -2   1   0   14.70    2.10
   1  -1   0    5.10    1.00
   1  -1   0    5.00    0.60
   1  -1   0    5.40    0.90
  -1   1   0    5.50    1.00
  -1   1   0    5.30    0.80
  -1   1   0    4.30    0.60
   0  -1   0    0.00    0.40
   0  -1   0    0.00    0.40
   0  -1   0    0.00    0.50
   0  -1   0    0.20    0.30
   0  -1   0   -0.10    0.30
   0   1   0    0.20    0.40
   0   1   0    0.60    0.50
   0   1   0    0.20    0.40
   0   1   0    0.30    0.30
  -1  -1   0    5.80    1.10
  -1  -1   0    4.70    1.00
  -1  -1   0    5.40    1.20
  -1  -1   0    6.40    1.20
   1   1   0    5.10    1.10
   1   1   0    6.60    1.30
   1   1   0    4.90    1.10
  -2  -1   0   14.60    2.50
  -2  -1   0   17.20    2.30
  -2  -1   0   13.50    2.10
  -2  -1   0   12.30    1.90
   2   1   0   16.80    2.30
   2   1   0   16.50    2.60
   2   1   0   12.90    2.10
   2   1   0   15.90    2.70
  -3  -1   0  182.88   13.40
  -3  -1   0  173.48   13.40
  -3  -1   0  189.78   14.20
  -3  -1   0  191.78   13.50
   3   1   0  188.38   14.30
   3   1   0  209.18   13.70
   3   1   0  193.58   13.90
  -4  -1   0  470.15   32.40
  -4  -1   0  476.65   31.50
  -4  -1   0  457.75   31.30
  -4  -1   0  446.06   31.50
   4   1   0  457.45   32.60
   4   1   0  501.35   32.20
  -5  -1   0 1529.05   96.39
  -5  -1   0 1454.15   96.59
  -5  -1   0 1475.25   97.69
  -5  -1   0 1479.15   96.39
   5   1   0 1509.15   97.39
  -6  -1   0  355.26   26.10
  -6  -1   0  344.07   24.40
  -6  -1   0  346.57   24.40
   6   1   0  338.37   25.60
  -7  -1   0   51.99    6.70
  -7  -1   0   54.89    8.90
   7   1   0   40.70    7.90
  -8  -1   0   95.39   11.90
  -8  -1   0   87.09    9.50
   8   1   0   81.59   11.70
  -9  -1   0  110.29   14.20
  -9  -1   0  111.59   11.60
   9   1   0   98.29   13.20
 -10  -1   0  196.98   17.10
  10   1   0  185.98   19.80
 -11  -1   0  -10.30    8.00
 -11  -1   0   -1.40    6.20
  11   1   0   -5.30    8.30
  11  -2   0    6.90    8.60
 -11   2   0   -0.20    8.80
  10  -2   0   37.20    9.00
 -10   2   0   30.80    4.10
 -10   2   0   50.09   10.70
   9  -2   0   29.20    7.80
  -9   2   0   37.50    4.40
  -9   2   0   31.20    4.60
  -9   2   0   50.09    9.30
   8  -2   0    8.60    5.00
  -8   2   0   10.10    3.10
  -8   2   0    2.10    4.90
  -8   2   0    3.20    2.40
   7  -2   0  460.95   32.10
  -7   2   0  472.55   32.80
  -7   2   0  457.65   29.60
  -7   2   0  415.06   29.50
   6  -2   0   76.39    8.10
  -6   2   0   85.69    8.80
  -6   2   0   68.09    5.90
  -6   2   0   78.39    6.10
   5  -2   0  513.05   33.40
   5  -2   0  463.95   32.70
  -5   2   0  462.75   32.70
  -5   2   0  492.55   33.10
  -5   2   0  469.75   30.90
  -5   2   0  467.05   30.90
   4  -2   0 1839.52  117.19
   4  -2   0 1896.91  117.09
  -4   2   0 1882.41  117.19
  -4   2   0 1815.72  115.39
  -4   2   0 1776.42  115.29
  -4   2   0 1683.23  116.79
   3  -2   0  213.28   14.20
   3  -2   0  198.88   14.30
  -3   2   0  175.48   14.10
  -3   2   0  206.48   14.20
   0  -2   0 1968.40  129.69
   0  -2   0 2030.90  129.49
   0  -2   0 2150.48  129.59
   0  -2   0 2107.79  130.09
   0  -2   0 2099.19  130.19
   0   2   0 1964.80  129.49
   0   2   0 1919.11  129.69
   0   2   0 2050.09  130.09
   0   2   0 2018.50  130.09
   2   2   0 9999.00  634.84
  -3  -2   0  189.58   14.10
  -3  -2   0  193.08   14.00
  -3  -2   0  197.08   14.70
  -3  -2   0  195.38   14.20
   3   2   0  205.78   14.80
   3   2   0  200.68   14.30
   3   2   0  170.58   14.50
  -4  -2   0 1897.51  116.79
  -4  -2   0 1818.22  116.79
  -4  -2   0 1802.12  117.59
  -4  -2   0 1822.92  116.89
   4   2   0 1770.42  117.49
   4   2   0 1728.13  117.79
   4   2   0 1825.22  116.99
  -5  -2   0  480.45   33.30
  -5  -2   0  469.45   34.40
  -5  -2   0  506.95   33.60
   5   2   0  490.15   34.40
  -6  -2   0   75.39    8.00
  -6  -2   0   79.69    9.70
   6   2   0   70.09    9.70
  -7  -2   0  447.96   33.70
  -7  -2   0  478.45   32.50
   7   2   0  439.56   33.90
  -8  -2   0    7.00    6.00
  -8  -2   0    4.70    4.30
   8   2   0    3.30    6.00
  -9  -2   0   50.09    9.80
  -9  -2   0   42.30    7.50
   9   2   0   30.40    9.20
 -10  -2   0   63.19   11.60
 -10  -2   0   37.50    7.90
  10   2   0   46.70   11.00
 -11  -2   0    2.10    9.40
 -11  -2   0   12.90    7.00
  11   2   0    1.10   10.20
  11  -3   0   -2.20    8.90
 -11   3   0    9.10    9.20
  10  -3   0    0.20    6.40
 -10   3   0    3.90    7.50
   9  -3   0  501.75   37.60
  -9   3   0  530.55   38.40
   8  -3   0   39.00    7.20
  -8   3   0   49.40    8.60
   7  -3   0   75.59    9.20
  -7   3   0   77.49    9.70
   6  -3   0  317.87   23.80
  -6   3   0  324.57   23.80
   5  -3   0 1260.77   78.29
   5  -3   0 1206.18   78.29
  -5   3   0 1256.37   78.29
  -5   3   0 1045.50   77.99
   4  -3   0  475.25   32.60
   4  -3   0  487.85   32.20
  -4   3   0  489.25   32.30
  -4   3   0  452.15   32.60
   3  -3   0  379.66   24.70
   3  -3   0  374.26   23.00
   3  -3   0  369.46   24.00
  -3   3   0  332.87   22.90
  -3   3   0  334.77   24.70
  -3   3   0  352.46   24.00
   2  -3   0   92.19    7.90
   2  -3   0   90.59    6.70
   2  -3   0  100.49    7.00
  -2   3   0   93.99    6.80
  -2   3   0   96.39    7.10
  -2   3   0   95.19    8.20
   1  -3   0  396.96   23.90
   1  -3   0  375.26   25.00
   1  -3   0  369.06   23.80
   1  -3   0  357.96   24.00
  -1   3   0  342.57   24.00
  -1   3   0  321.17   24.70
  -1   3   0  371.06   23.80
   0  -3   0    1.00    1.10
   0  -3   0    3.10    1.40
   0  -3   0   -0.60    1.50
   0  -3   0   -0.30    1.40
   0  -3   0   -0.40    1.10
   0  -3   0    0.10    1.00
   0   3   0    0.80    1.00
   0   3   0   -0.60    1.50
   0   3   0   -0.30    1.30
   0   3   0    0.30    1.40
  -1  -3   0  333.87   24.30
  -1  -3   0  353.26   23.90
  -1  -3   0  370.96   24.70
  -1  -3   0  375.96   24.20
  -1  -3   0  340.27   23.80
   1   3   0  355.26   24.50
   1   3   0  340.27   23.80
   1   3   0  358.76   24.10
  -2  -3   0   90.59    7.90
  -2  -3   0   95.09    8.10
  -2  -3   0   97.49    8.20
  -2  -3   0   98.49    8.20
   2   3   0   93.89    8.20
   2   3   0   81.49    8.00
   2   3   0   99.69    8.50
  -3  -3   0  360.76   25.40
  -3  -3   0  361.26   24.90
  -3  -3   0  352.06   25.00
  -3  -3   0  345.47   24.90
   3   3   0  355.06   25.50
   3   3   0  349.47   25.10
   3   3   0  378.56   25.70
  -4  -3   0  487.85   33.00
  -4  -3   0  478.25   33.50
   4   3   0  461.45   33.70
  -5  -3   0 1237.78   79.89
  -5  -3   0 1179.08   80.59
   5   3   0 1218.98   80.99
  -6  -3   0  354.36   25.10
  -6  -3   0  314.07   25.70
   6   3   0  340.67   26.30
  -7  -3   0   80.99   10.40
  -7  -3   0   82.29   10.30
   7   3   0   84.39   12.30
  -8  -3   0   50.29    8.30
  -8  -3   0   44.40    8.70
   8   3   0   34.80    9.70
  -9  -3   0  468.05   34.70
  -9  -3   0  476.35   36.50
   9   3   0  461.45   37.50
 -10  -3   0   12.80    7.00
 -10  -3   0    2.30    8.80
  10   3   0   -5.90    8.80
 -11  -3   0   16.40   11.40
 -11  -3   0    9.40    7.90
  11   3   0    8.10   11.40
  11  -4   0   36.80   10.80
 -11   4   0   52.79   12.40
  10  -4   0   21.90    8.30
 -10   4   0   11.20    8.60
   9  -4   0   25.50    7.40
  -9   4   0   31.80    8.50
   8  -4   0   26.10    6.90
  -8   4   0   21.70    6.50
   7  -4   0  137.49   13.30
  -7   4   0  136.19   13.10
   6  -4   0  123.49   11.90
   6  -4   0  123.59   11.90
  -6   4   0  123.69   11.60
   5  -4   0  967.50   65.19
   5  -4   0  987.40   64.49
  -5   4   0  982.90   64.49
   4  -4   0 1743.73  112.09
   4  -4   0 1755.52  111.19
  -4   4   0 1799.62  111.39
  -4   4   0 1604.44  112.29
   3  -4   0 3169.88  199.38
   3  -4   0 3166.38  198.98
   3  -4   0 3145.99  198.98
   3  -4   0 3356.76  200.88
  -3   4   0 2973.30  198.88
  -3   4   0 3118.79  199.58
  -3   4   0 2981.80  200.88
   2  -4   0  857.51   54.39
   2  -4   0  825.32   55.79
   2  -4   0  868.51   54.49
   2  -4   0  892.11   54.29
  -2   4   0  881.61   54.39
  -2   4   0  812.12   55.79
  -2   4   0  747.83   54.29
   1  -4   0   13.70    2.20
   1  -4   0   10.60    3.20
   1  -4   0   16.30    2.40
   1  -4   0    9.80    3.20
   1  -4   0   15.60    2.70
   1  -4   0   13.50    2.50
  -1   4   0   12.40    3.20
  -1   4   0   11.20    2.40
  -1   4   0   13.90    2.20
   0  -4   0   13.50    2.60
   0  -4   0   13.60    3.60
   0  -4   0   13.70    2.90
   0  -4   0   16.60    2.90
   0  -4   0   12.80    3.60
   0  -4   0    9.00    2.20
   0   4   0   11.10    2.30
   0   4   0   21.50    3.40
   0   4   0   19.90    3.60
  -1  -4   0   11.60    3.00
  -1  -4   0   17.60    3.50
  -1  -4   0   15.80    3.10
  -1  -4   0   11.30    3.00
  -1  -4   0   12.50    3.60
  -1  -4   0   13.00    2.80
   1   4   0   15.00    3.50
   1   4   0   14.00    3.00
   1   4   0    9.90    2.70
  -2  -4   0  814.22   54.69
  -2  -4   0  883.91   55.89
  -2  -4   0  822.82   54.99
  -2  -4   0  829.82   54.89
  -2  -4   0  865.01   55.19
   2   4   0  808.12   55.49
   2   4   0  810.02   54.79
   2   4   0  788.42   54.79
  -3  -4   0 3013.00  187.08
  -3  -4   0 2893.11  187.08
   3   4   0 2815.62  187.18
   3   4   0 2903.31  187.58
  -4  -4   0 1716.43  112.49
  -4  -4   0 1737.53  112.99
   4   4   0 1719.33  113.49
  -5  -4   0  918.41   63.89
  -5  -4   0  948.61   63.39
   5   4   0  961.00   64.69
  -6  -4   0  102.09   11.20
  -6  -4   0  107.29   11.80
   6   4   0  112.69   12.70
  -7  -4   0  131.79   14.90
  -7  -4   0  167.88   14.80
   7   4   0  174.98   17.50
  -8  -4   0   23.40    7.70
  -8  -4   0   25.20    6.60
   8   4   0   28.40    9.00
  -9  -4   0   17.50    7.10
  -9  -4   0   24.80    9.20
   9   4   0   22.40   10.30
 -10  -4   0   13.00    8.60
 -10  -4   0   27.00    8.10
  10   4   0   27.90   11.50
 -11  -4   0   42.30    9.60
 -11  -4   0   31.00   12.40
  11   4   0   27.20   13.30
  10  -5   0   55.79   11.60
 -10   5   0   92.39   13.40
   9  -5   0   11.10    6.60
  -9   5   0   -8.30    6.90
   8  -5   0  410.96   32.30
  -8   5   0  452.45   32.50
   7  -5   0   37.90    7.60
  -7   5   0   32.30    6.50
   6  -5   0  393.56   27.10
   6  -5   0  354.86   28.00
  -6   5   0  382.06   27.20
   5  -5   0  207.48   16.10
   5  -5   0  176.68   14.60
  -5   5   0  196.38   14.80
   4  -5   0  290.87   19.00
   4  -5   0  289.07   19.00
   4  -5   0  284.47   21.60
   4  -5   0  279.97   20.00
  -4   5   0  301.27   20.30
   3  -5   0  206.08   16.20
   3  -5   0  205.98   14.20
   3  -5   0  218.48   14.30
  -3   5   0  197.48   14.30
  -3   5   0  192.48   14.20
   2  -5   0 1365.76   88.09
   2  -5   0 1424.16   87.79
   2  -5   0 1390.86   87.79
   2  -5   0 1359.26   89.69
   2  -5   0 1336.37   88.09
  -2   5   0 1303.67   88.09
  -2   5   0 1383.56   87.79
   1  -5   0   25.10    3.30
   1  -5   0   27.50    5.10
   1  -5   0   28.80    3.70
   1  -5   0   29.00    5.50
   1  -5   0   25.00    3.90
   1  -5   0   23.00    3.90
  -1   5   0   24.90    5.40
  -1   5   0   19.10    3.70
   0  -5   0    3.00    2.80
   0  -5   0    0.10    2.20
   0  -5   0    1.00    2.00
   0  -5   0    1.70    2.10
   0  -5   0    2.30    2.10
   0   5   0    1.60    2.40
  -1  -5   0   24.20    5.20
  -1  -5   0   27.00    4.80
  -1  -5   0   22.70    4.10
  -1  -5   0   25.90    4.30
  -1  -5   0   25.70    4.30
   1   5   0   20.90    4.40
   1   5   0   28.50    5.00
   1   5   0   23.50    3.90
  -2  -5   0 1376.66   87.39
  -2  -5   0 1335.87   88.49
  -2  -5   0 1296.17   87.69
   2   5   0 1315.27   87.29
   2   5   0 1344.17   88.39
  -3  -5   0  197.28   16.30
  -3  -5   0  223.08   17.80
  -3  -5   0  190.28   16.30
   3   5   0  214.38   17.60
  -4  -5   0  267.27   22.00
  -4  -5   0  304.37   22.40
   4   5   0  294.37   23.30
  -5  -5   0  200.08   16.10
  -5  -5   0  152.98   15.30
   5   5   0  171.78   16.90
  -6  -5   0  399.76   29.20
  -6  -5   0  356.36   29.30
   6   5   0  397.46   31.20
  -7  -5   0   32.90    7.30
  -7  -5   0   39.10    9.10
   7   5   0   27.30    8.60
  -8  -5   0  424.26   34.60
  -8  -5   0  463.25   33.90
   8   5   0  435.56   36.10
  -9  -5   0  -10.20    6.10
  -9  -5   0    4.10    6.90
   9   5   0   -2.20    9.90
 -10  -5   0   51.89   13.80
 -10  -5   0   91.49   12.70
  10   5   0   68.69   15.40
  10  -6   0   34.90   10.30
 -10   6   0    3.30    9.00
   9  -6   0   14.10    7.70
  -9   6   0    8.10    7.50
   8  -6   0  120.99   14.30
  -8   6   0  127.79   13.90
   7  -6   0  102.69   12.00
   7  -6   0   91.39   11.80
  -7   6   0  102.19   11.10
   6  -6   0    6.80    5.40
   6  -6   0    6.00    4.40
  -6   6   0   12.60    4.30
   5  -6   0  270.37   20.80
   5  -6   0  316.97   23.20
  -5   6   0  309.67   21.10
   4  -6   0 1276.17   83.09
   4  -6   0 1294.87   82.89
   4  -6   0 1277.77   85.49
   4  -6   0 1322.17   82.89
  -4   6   0 1284.07   83.39
   3  -6   0  154.98   14.20
   3  -6   0  158.48   12.20
   3  -6   0  162.98   12.00
   3  -6   0  170.78   11.80
   3  -6   0  178.18   12.30
  -3   6   0  162.18   11.90
  -3   6   0  167.88   12.40
   2  -6   0   68.79    6.10
   2  -6   0   75.09    6.90
   2  -6   0   61.19    8.10
   2  -6   0   62.79    6.70
   2  -6   0   74.59    6.30
  -2   6   0   68.09    6.90
   1  -6   0  114.09    9.60
   1  -6   0  101.89   10.80
   1  -6   0  108.39    9.00
   1  -6   0  107.09    9.50
   1  -6   0  107.29    8.80
  -1   6   0  103.49    9.50
   0  -6   0  273.77   21.00
   0  -6   0  286.97   20.30
   0  -6   0  288.47   22.30
   0  -6   0  286.67   20.20
  -1  -6   0   95.19    9.10
  -1  -6   0  108.19   11.20
  -1  -6   0   96.59    9.80
  -1  -6   0   85.29    8.80
   1   6   0  102.69    9.30
   1   6   0  110.19   11.20
  -2  -6   0   77.69    9.30
  -2  -6   0   62.19    9.00
  -2  -6   0   53.89    7.10
   2   6   0   44.10    7.80
  -3  -6   0  164.38   14.40
  -3  -6   0  181.58   16.20
  -3  -6   0  156.88   14.50
   3   6   0  150.58   15.00
  -4  -6   0 1263.17   84.99
  -4  -6   0 1356.26   86.89
  -4  -6   0 1296.97   85.29
   4   6   0 1175.08   85.79
  -5  -6   0  286.67   23.40
  -5  -6   0  302.57   23.20
   5   6   0  259.47   24.30
  -6  -6   0   11.70    5.60
  -6  -6   0    2.10    4.90
   6   6   0    0.60    6.50
  -7  -6   0  104.29   13.60
  -7  -6   0   95.79   13.20
   7   6   0   99.29   15.70
  -8  -6   0   96.79   13.30
  -8  -6   0   97.49   15.00
   8   6   0  100.79   16.60
  -9  -6   0    9.20    9.50
  -9  -6   0    8.90    8.20
   9   6   0   13.20   11.10
 -10  -6   0   30.10    9.80
 -10  -6   0   29.20   12.70
  10   6   0   21.00   12.70
   9  -7   0  138.09   17.90
   8  -7   0   67.29   11.70
  -8   7   0   67.29    9.40
   7  -7   0   72.59   10.80
  -7   7   0   76.09    9.20
   6  -7   0  121.29   11.40
   6  -7   0  119.39   13.90
  -6   7   0  137.69   11.30
   5  -7   0  151.88   15.10
   5  -7   0  149.69   12.20
  -5   7   0  178.68   12.40
   4  -7   0  141.19   11.00
   4  -7   0  147.39   14.30
   4  -7   0  143.69   10.70
   4  -7   0  142.49   11.20
   4  -7   0  153.48   11.30
  -4   7   0  155.98   11.00
   3  -7   0   50.39    8.30
   3  -7   0   55.29    6.30
   3  -7   0   55.89    5.30
   3  -7   0   58.49    6.60
   3  -7   0   55.39    5.50
  -3   7   0   63.29    6.70
   2  -7   0  433.36   31.70
   2  -7   0  395.26   28.30
   2  -7   0  470.65   28.60
   2  -7   0  411.56   29.30
   2  -7   0  418.66   29.40
  -2   7   0  408.56   29.50
   1  -7   0  584.94   40.20
   1  -7   0  648.64   40.50
   1  -7   0  588.04   41.30
   1  -7   0  587.64   43.00
   0  -7   0   -1.40    2.70
   0  -7   0    0.50    3.40
   0  -7   0   -6.00    3.60
   0  -7   0    0.40    3.40
  -1  -7   0  585.14   41.10
  -1  -7   0  597.94   40.20
  -1  -7   0  611.34   40.20
  -1  -7   0  570.44   42.30
   1   7   0  549.95   39.80
  -2  -7   0  383.56   31.40
  -2  -7   0  414.06   30.60
  -2  -7   0  413.56   29.80
   2   7   0  425.36   31.60
  -3  -7   0   66.69    9.40
  -3  -7   0   70.69   11.40
  -3  -7   0   50.49    9.00
   3   7   0   51.09    9.90
  -4  -7   0  153.58   16.60
  -4  -7   0  141.59   14.90
  -4  -7   0  161.18   15.40
   4   7   0  162.88   17.30
  -5  -7   0  186.58   17.60
  -5  -7   0  156.48   17.00
  -5  -7   0  193.68   19.10
   5   7   0  176.58   19.00
  -6  -7   0  119.19   14.50
  -6  -7   0  138.59   18.60
  -6  -7   0  141.59   15.00
   6   7   0   83.39   15.20
  -7  -7   0   79.49   16.40
  -7  -7   0   74.19   12.10
  -7  -7   0   66.59   12.20
   7   7   0   90.49   16.30
  -8  -7   0   67.69   12.80
  -8  -7   0   94.29   13.80
   8   7   0  101.39   17.60
  -9  -7   0  121.99   17.80
  -9  -7   0  134.49   17.10
   9   7   0  104.09   20.30
   9  -8   0   35.80   11.00
   8  -8   0    9.50    8.30
   7  -8   0   38.10    9.40
  -7   8   0   30.60    5.90
   6  -8   0   88.09   12.70
   6  -8   0  107.19    8.90
   5  -8   0  150.38   11.10
   5  -8   0  150.08   11.10
   5  -8   0  156.38   15.50
   4  -8   0   24.90    4.60
   4  -8   0   26.30    6.80
   4  -8   0   21.00    4.30
   3  -8   0  340.47   25.00
   3  -8   0  341.57   23.50
   3  -8   0  362.06   27.90
   3  -8   0  379.26   25.90
   2  -8   0    2.20    2.80
   2  -8   0   -1.00    5.00
   2  -8   0    0.60    3.60
   2  -8   0    1.30    2.90
   1  -8   0  448.06   31.70
   1  -8   0  457.45   34.10
   1  -8   0  469.15   30.70
   1  -8   0  398.66   30.20
   0  -8   0  374.86   29.00
   0  -8   0  432.76   28.30
   0  -8   0  394.06   28.00
   0  -8   0  350.06   30.10
  -1  -8   0  403.46   31.70
  -1  -8   0  428.96   33.50
  -1  -8   0  445.26   30.80
  -2  -8   0    3.30    5.60
  -2  -8   0    1.70    4.70
  -2  -8   0   -3.80    3.80
   2   8   0    2.40    5.00
  -3  -8   0  343.37   26.90
  -3  -8   0  354.76   29.00
  -3  -8   0  337.67   27.40
   3   8   0  341.07   28.50
  -4  -8   0   20.60    7.30
  -4  -8   0   42.10   10.50
  -4  -8   0   14.70    6.90
   4   8   0   26.80    9.50
  -5  -8   0  143.49   17.80
  -5  -8   0  147.89   16.10
  -5  -8   0  145.69   16.50
   5   8   0  144.59   17.60
  -6  -8   0   91.69   16.80
  -6  -8   0  112.39   15.00
  -6  -8   0   90.59   13.40
   6   8   0   90.29   15.80
  -7  -8   0   55.59   11.30
  -7  -8   0   39.20    9.50
  -7  -8   0   38.50   13.90
   7   8   0   41.60   13.50
  -8  -8   0   -8.20   11.30
  -8  -8   0   16.10   10.20
  -8  -8   0   17.30    9.80
   8   8   0    8.70   12.80
  -9  -8   0   31.50   11.70
  -9  -8   0   47.60   16.70
  -9  -8   0   17.20   10.30
   9   8   0   38.20   15.30
   8  -9   0   -0.40    9.40
   7  -9   0    1.90    8.70
   6  -9   0  106.49   14.60
   5  -9   0   17.40    4.20
   5  -9   0   25.40    8.30
   4  -9   0   23.60    7.80
   4  -9   0   21.10    5.60
   4  -9   0   21.50    5.10
   3  -9   0    9.40    4.80
   3  -9   0   17.00    7.60
   2  -9   0   13.30    4.10
   2  -9   0    8.80    6.40
   2  -9   0    4.80    4.90
   2  -9   0    8.40    3.80
   1  -9   0  512.05   37.40
   1  -9   0  551.94   40.10
   1  -9   0  568.34   36.40
   1  -9   0  469.45   35.70
   0  -9   0   -0.60    4.30
   0  -9   0   -3.70    5.20
   0  -9   0   -0.90    4.90
   0  -9   0   -2.00    6.20
  -1  -9   0  520.35   37.00
  -1  -9   0  491.25   39.90
  -1  -9   0  531.35   38.20
  -2  -9   0   10.80    5.90
  -2  -9   0    1.50    5.60
  -2  -9   0   12.30    7.40
  -3  -9   0    4.00    5.70
  -3  -9   0    6.40    7.20
  -3  -9   0   10.30    8.20
   3   9   0    1.40    8.20
  -4  -9   0    8.10    8.40
  -4  -9   0   27.50    9.30
  -4  -9   0   16.10    7.10
   4   9   0   29.50   10.50
  -5  -9   0    3.00    7.10
  -5  -9   0   14.00   10.20
  -5  -9   0   15.20    9.00
   5   9   0   25.10   10.70
  -6  -9   0  130.59   16.30
  -6  -9   0  101.69   16.10
  -6  -9   0   86.79   17.10
   6   9   0   68.99   15.60
  -7  -9   0    7.00   13.30
  -7  -9   0   -2.60    8.80
  -7  -9   0   -0.90    9.10
   7   9   0    7.30   10.90
  -8  -9   0    7.70   11.40
  -8  -9   0  -11.50    9.50
  -8  -9   0   -9.70   15.20
   8   9   0  -11.60   11.70
   7 -10   0   91.69   15.10
   6 -10   0    3.00    8.20
   5 -10   0   74.29   13.60
   4 -10   0  552.14   42.10
   4 -10   0  537.75   37.80
   3 -10   0   30.20    7.00
   3 -10   0   43.80   10.80
   2 -10   0   36.10    5.10
   2 -10   0   16.20    8.60
   2 -10   0   31.80    5.00
   2 -10   0   13.90    6.20
   1 -10   0   17.50    6.70
   1 -10   0   19.40    6.60
   1 -10   0   16.00    5.70
   1 -10   0   14.10    8.80
   0 -10   0  503.75   34.30
   0 -10   0  411.86   35.30
   0 -10   0  408.06   31.50
  -1 -10   0   14.30    6.40
  -1 -10   0    8.60    8.60
  -1 -10   0   10.40    6.80
  -2 -10   0   50.59   11.90
  -2 -10   0   37.20    9.50
  -2 -10   0   21.30    7.90
  -3 -10   0   17.20    9.40
  -3 -10   0   26.70    9.70
  -3 -10   0   30.50    8.60
  -4 -10   0  452.65   37.80
  -4 -10   0  481.55   41.70
  -4 -10   0  551.84   39.90
   4  10   0  514.45   42.30
  -5 -10   0   68.49   15.80
  -5 -10   0   47.70   12.00
  -5 -10   0   59.79   12.40
   5  10   0   62.29   14.90
  -6 -10   0   -3.10   12.20
  -6 -10   0   -0.20    8.50
  -6 -10   0  -16.30    9.90
   6  10   0   -7.00   11.40
  -7 -10   0   81.49   15.60
  -7 -10   0   64.89   15.00
  -7 -10   0   65.39   18.70
   7  10   0   53.19   16.10
   5 -11   0   46.70   12.70
   4 -11   0   17.90    7.00
   4 -11   0    5.70    9.80
   3 -11   0   23.90    8.00
   3 -11   0   33.80   12.00
   2 -11   0   70.89   14.50
   2 -11   0   64.89   10.40
   1 -11   0   62.99   11.30
   1 -11   0   75.89   15.00
   1 -11   0   80.79   10.50
   0 -11   0   -9.50    7.20
   0 -11   0   11.50    9.90
   0 -11   0   -1.90    6.70
  -1 -11   0   56.19   12.80
  -1 -11   0   52.19   10.30
  -1 -11   0   63.89   12.40
  -2 -11   0   47.50   12.20
  -2 -11   0   72.69   14.50
  -2 -11   0   58.29   11.50
  -3 -11   0   29.10   10.10
  -3 -11   0   16.20   11.50
  -3 -11   0   26.80   10.80
  -4 -11   0   -3.50   11.10
  -4 -11   0   14.60   11.00
  -4 -11   0   23.10   10.60
  -5 -11   0   45.50   12.90
  -5 -11   0   38.20   12.80
  -5 -11   0   45.30   14.90
   5  11   0   93.79   18.70
   3 -12   0   65.99   15.90
   3 -12   0   65.59   11.50
   2 -12   0    2.80    9.70
   2 -12   0    1.90    8.60
   1 -12   0   52.79   15.20
   1 -12   0   38.20   10.90
   0 -12   0   78.39   16.80
   0 -12   0   51.19   12.50
  -1 -12   0   80.19   12.90
  -1 -12   0   60.19   13.60
  -1 -12   0   69.09   16.40
  -2 -12   0    7.40   11.40
  -2 -12   0   13.80   10.90
  -3 -12   0   66.19   18.80
  -3 -12   0   73.69   14.20
  -3 -12   0   88.99   17.00
  -3 -12   1  103.09   17.90
  -3 -12   1  111.29   19.90
  -3 -12   1   91.09   16.00
  -2 -12   1   61.79   13.10
  -2 -12   1   53.59   14.10
  -2 -12   1   55.49   15.80
  -1 -12   1   60.29   14.00
  -1 -12   1   72.09   12.70
  -1 -12   1   87.69   18.20
   0 -12   1   33.70   13.20
   0 -12   1   35.80   11.60
   1 -12   1   42.50   15.10
   1 -12   1   66.79   12.40
   2 -12   1   86.59   16.10
   2 -12   1   78.39   12.80
   3 -12   1   78.49   16.90
   3 -12   1  108.09   13.20
   5  11  -1   37.00   13.70
  -5 -11   1    6.10   11.70
  -5 -11   1   22.00   11.40
  -5 -11   1   13.50   10.80
  -4 -11   1   30.80   13.30
  -4 -11   1   42.60   12.00
  -4 -11   1   60.89   15.70
  -3 -11   1   33.90   11.90
  -3 -11   1   57.99   11.50
  -3 -11   1   36.90   12.50
  -2 -11   1   20.30    8.70
  -2 -11   1   16.70   10.40
  -2 -11   1    3.40    8.10
  -1 -11   1  115.09   18.10
  -1 -11   1  109.19   14.90
  -1 -11   1  106.99   14.10
   0 -11   1   59.89   10.30
   0 -11   1   58.59   14.40
   0 -11   1   45.10   11.20
   1 -11   1   97.49   13.00
   1 -11   1   74.79   14.00
   1 -11   1   90.29   11.10
   2 -11   1    3.10    9.40
   2 -11   1    3.10    7.00
   3 -11   1   67.19   10.30
   3 -11   1   66.69   14.30
   4 -11   1   87.79   15.00
   4 -11   1   72.49   10.00
   5 -11   1   12.60    9.80
   7  10  -1    7.90   13.30
  -7 -10   1   47.10   12.00
  -7 -10   1   36.50   11.40
  -7 -10   1   40.00   17.40
   6  10  -1  229.38   26.30
  -6 -10   1  177.48   26.60
  -6 -10   1  219.48   23.30
  -6 -10   1  240.68   25.10
   5  10  -1   34.30   11.60
  -5 -10   1   35.00   11.80
  -5 -10   1   47.20   11.30
  -5 -10   1   36.20   14.80
   4  10  -1   49.70   12.40
  -4 -10   1   41.30   14.00
  -4 -10   1   61.09   12.40
  -4 -10   1   26.30    9.50
   3  10  -1  137.29   18.70
  -3 -10   1   89.29   13.10
  -3 -10   1  101.59   15.40
  -3 -10   1  101.99   16.50
  -2 -10   1  326.47   27.80
  -2 -10   1  327.97   29.20
  -2 -10   1  296.87   25.60
  -1 -10   1   -8.80    7.70
  -1 -10   1    2.40    5.90
  -1 -10   1   -5.60    6.60
   0 -10   1  219.38   19.60
   0 -10   1  204.38   21.90
   0 -10   1  206.18   18.30
   1 -10   1    1.80    5.90
   1 -10   1    2.80    7.40
   1 -10   1   -5.20    5.00
   1 -10   1    7.60    6.80
   2 -10   1  308.87   21.50
   2 -10   1  281.57   25.70
   2 -10   1  261.57   22.90
   3 -10   1  141.69   10.80
   3 -10   1  126.89   13.50
   3 -10   1  157.28   17.50
   4 -10   1   51.99   10.80
   4 -10   1   69.89    8.70
   5 -10   1   47.80   10.40
   6 -10   1  182.78   20.50
   7 -10   1   36.70   11.40
   8   9  -1   60.19   16.90
  -8  -9   1   76.49   19.40
  -8  -9   1   83.39   15.30
  -8  -9   1   99.49   16.70
   7   9  -1   38.80   12.80
  -7  -9   1   12.40   12.10
  -7  -9   1   43.20   11.30
  -7  -9   1   40.30   12.20
   6   9  -1  110.89   17.40
  -6  -9   1   90.99   14.40
  -6  -9   1   94.49   16.80
  -6  -9   1   73.49   13.10
   5   9  -1   58.69   13.30
  -5  -9   1   47.80   12.30
  -5  -9   1   38.30   10.10
  -5  -9   1   42.30   11.10
  -4  -9   1   52.09    9.80
  -4  -9   1   45.90   12.40
  -4  -9   1   60.89   11.80
   3   9  -1  212.08   21.40
  -3  -9   1  226.08   19.90
  -3  -9   1  202.58   21.70
  -3  -9   1  235.38   21.00
  -2  -9   1  158.08   18.20
  -2  -9   1  136.69   14.80
  -2  -9   1  149.39   16.10
  -1  -9   1  183.48   16.60
  -1  -9   1  185.48   19.10
  -1  -9   1  200.78   18.30
   0  -9   1    8.40    7.00
   0  -9   1    5.10    4.40
   0  -9   1    7.60    5.90
   1  -9   1  177.88   16.20
   1  -9   1  208.78   20.50
   1  -9   1  241.08   17.70
   1  -9   1  216.58   18.20
   2  -9   1  178.18   14.30
   2  -9   1  157.78   17.70
   2  -9   1  178.58   15.10
   2  -9   1  165.68   13.90
   3  -9   1  233.98   16.30
   3  -9   1  213.38   17.60
   3  -9   1  221.38   16.40
   3  -9   1  232.88   21.10
   4  -9   1   95.69    9.70
   4  -9   1   95.89   10.20
   4  -9   1  107.49   13.70
   5  -9   1   50.69   10.50
   5  -9   1   72.29    6.90
   6  -9   1   83.59   12.30
   7  -9   1   31.70    9.90
   8  -9   1   40.80   11.40
   9   8  -1   87.09   19.70
  -9  -8   1   93.79   16.40
  -9  -8   1   82.99   15.10
  -9  -8   1   94.59   19.60
   8   8  -1   37.00   15.70
  -8  -8   1    7.50    9.70
  -8  -8   1   22.50    8.90
  -8  -8   1   39.60   15.80
   7   8  -1  153.08   19.80
  -7  -8   1  143.09   17.20
  -7  -8   1  140.49   21.40
  -7  -8   1  142.29   18.30
   6   8  -1  199.28   22.30
  -6  -8   1  195.78   20.20
  -6  -8   1  229.98   20.80
  -6  -8   1  221.88   23.20
   5   8  -1  108.49   16.70
  -5  -8   1  144.29   17.40
  -5  -8   1  123.89   15.10
  -5  -8   1  139.29   15.10
   4   8  -1  128.69   15.70
  -4  -8   1   90.69   14.00
  -4  -8   1   93.69   12.80
  -4  -8   1   72.29   12.60
   3   8  -1  184.98   19.60
  -3  -8   1  211.28   18.90
  -3  -8   1  228.58   20.90
  -3  -8   1  223.68   19.50
  -2  -8   1  127.19   14.20
  -2  -8   1  125.19   14.80
  -2  -8   1  144.19   13.50
  -1  -8   1  581.14   42.40
  -1  -8   1  625.64   41.50
  -1  -8   1  569.14   43.90
   0  -8   1   13.80    5.10
   0  -8   1   12.80    6.20
   0  -8   1   10.50    4.40
   0  -8   1    7.90    5.00
   1  -8   1  497.35   33.10
   1  -8   1  446.66   31.80
   1  -8   1  426.36   34.40
   1  -8   1  468.15   32.10
   2  -8   1  191.48   14.90
   2  -8   1  171.08   17.00
   2  -8   1  184.88   14.10
   2  -8   1  163.08   13.70
   3  -8   1  186.88   13.30
   3  -8   1  183.08   16.90
   3  -8   1  159.68   13.60
   3  -8   1  156.78   12.80
   3  -8   1  171.08   13.80
   4  -8   1  138.39   11.20
   4  -8   1  141.19   14.40
   4  -8   1  133.39   11.10
   4  -8   1  145.99   11.50
   4  -8   1  134.89   10.80
  -5   8  -1  143.89   11.10
   5  -8   1  139.49   14.20
   5  -8   1  146.29   11.60
   5  -8   1  117.19   10.90
  -6   8  -1  180.48   14.30
   6  -8   1  184.48   17.50
  -7   8  -1   85.29   10.20
   8  -8   1   29.10    9.60
   9  -8   1   81.79   13.20
   9   7  -1   51.59   16.10
  -9  -7   1   46.00   12.70
  -9  -7   1   61.69   11.80
   8   7  -1   63.49   14.60
  -8  -7   1   45.10   10.90
  -8  -7   1   41.40   11.40
   7   7  -1   94.39   16.10
  -7  -7   1   70.89   12.10
  -7  -7   1   67.19   11.80
   6   7  -1  393.86   34.60
  -6  -7   1  422.96   32.70
  -6  -7   1  412.66   32.20
   5   7  -1   19.30    8.80
  -5  -7   1    3.20    6.10
  -5  -7   1    6.50    5.60
  -5  -7   1   11.50    6.00
   4   7  -1  288.97   27.20
  -4  -7   1  329.27   26.10
  -4  -7   1  343.07   26.80
  -4  -7   1  362.26   28.60
   3   7  -1  506.65   35.50
  -3  -7   1  441.36   34.20
  -3  -7   1  437.76   33.30
  -3  -7   1  460.35   35.30
   2   7  -1  158.78   14.80
  -2  -7   1  122.09   14.20
  -2  -7   1  151.08   13.30
  -2  -7   1  141.09   13.80
   1   7  -1  192.68   17.40
  -1  -7   1  204.08   16.90
  -1  -7   1  191.18   15.50
  -1  -7   1  173.58   16.20
  -1  -7   1  187.28   17.10
   0  -7   1  354.16   25.80
   0  -7   1  331.67   24.70
   0  -7   1  383.66   25.30
   0  -7   1  322.27   26.70
   1  -7   1  173.08   15.50
   1  -7   1  170.68   13.40
   1  -7   1  155.98   12.90
   1  -7   1  166.78   13.80
   2  -7   1  172.28   13.10
   2  -7   1  162.68   13.60
   2  -7   1  182.88   13.60
   2  -7   1  172.08   13.20
   2  -7   1  164.48   15.30
  -3   7  -1  515.15   35.90
   3  -7   1  565.24   36.10
   3  -7   1  582.14   35.90
   3  -7   1  505.65   36.00
   3  -7   1  567.94   38.80
   3  -7   1  500.15   36.00
  -4   7  -1  358.06   22.60
   4  -7   1  290.67   21.80
   4  -7   1  327.17   22.00
   4  -7   1  319.17   22.20
   4  -7   1  313.87   25.00
   5  -7   1   23.30    4.60
   5  -7   1   19.00    5.90
   6  -7   1  365.56   27.80
   6  -7   1  357.96   25.80
  -7   7  -1   73.09    9.60
   7  -7   1   88.19   11.60
  -8   7  -1   41.40    8.20
   8  -7   1   53.29    9.90
  -9   7  -1   26.60    8.90
   9  -7   1   45.80   10.90
  10   6  -1   25.70   14.70
 -10  -6   1   37.90   11.90
 -10  -6   1   28.80   10.40
   9   6  -1   36.50   13.40
  -9  -6   1    6.70    9.50
  -9  -6   1   20.40    9.00
   8   6  -1  138.99   18.60
  -8  -6   1   73.19   12.60
  -8  -6   1  100.09   14.70
   7   6  -1  184.68   20.20
  -7  -6   1  147.19   16.60
  -7  -6   1  181.78   17.60
   6   6  -1  207.38   20.60
  -6  -6   1  247.38   19.80
  -6  -6   1  202.68   19.30
   5   6  -1  517.35   43.20
  -5  -6   1  605.04   42.80
  -5  -6   1  659.03   43.10
   4   6  -1   73.09   11.60
  -4  -6   1  128.19   12.00
  -4  -6   1   98.99   11.00
  -3  -6   1  255.67   20.50
  -3  -6   1  277.67   22.50
  -3  -6   1  255.57   20.70
  -2  -6   1  762.52   53.09
  -2  -6   1  818.52   53.89
  -2  -6   1  787.02   54.69
   1   6  -1  505.15   33.80
   1   6  -1  524.65   35.50
  -1  -6   1  468.65   34.40
  -1  -6   1  508.05   34.00
  -1  -6   1  431.86   33.60
  -1  -6   1  509.05   35.70
   0  -6   1  124.29   10.70
   0  -6   1  137.29   11.50
   0  -6   1  111.89   12.20
   0  -6   1  130.69   10.60
  -1   6  -1  508.65   35.40
   1  -6   1  499.15   35.40
   1  -6   1  509.65   35.20
   1  -6   1  552.04   35.10
   1  -6   1  521.75   36.80
   1  -6   1  521.95   34.90
   2  -6   1  650.93   44.20
   2  -6   1  668.23   46.10
   2  -6   1  635.44   44.20
   2  -6   1  673.63   44.10
   2  -6   1  706.43   44.20
   3  -6   1  370.96   24.40
   3  -6   1  349.37   24.20
   3  -6   1  349.07   24.20
   3  -6   1  362.46   26.50
   4  -6   1   86.89    9.50
   4  -6   1   79.29    7.50
   4  -6   1   79.69    6.50
   4  -6   1   86.89    6.60
  -5   6  -1  669.33   41.10
   5  -6   1  562.54   42.00
   5  -6   1  578.14   40.50
  -6   6  -1  237.88   18.30
   6  -6   1  223.38   19.40
   6  -6   1  229.88   18.20
  -7   6  -1  160.08   15.30
   7  -6   1  181.18   16.20
  -8   6  -1   87.69   11.80
   8  -6   1  117.49   12.90
  -9   6  -1   22.70    9.20
   9  -6   1   43.00    9.40
 -10   6  -1   18.50    9.90
  10  -6   1   28.60   10.00
  10   5  -1   35.40   14.00
 -10  -5   1   16.30   10.70
 -10  -5   1   34.00    9.60
   9   5  -1  206.58   23.50
  -9  -5   1  188.38   19.00
  -9  -5   1  201.68   21.20
   8   5  -1  374.06   31.10
  -8  -5   1  335.37   28.80
  -8  -5   1  348.27   28.20
   7   5  -1  283.97   26.30
  -7  -5   1  305.37   24.30
  -7  -5   1  295.97   24.80
   6   5  -1  442.66   35.80
  -6  -5   1  507.65   34.40
  -6  -5   1  435.36   34.40
   5   5  -1  205.78   21.30
  -5  -5   1  273.87   21.10
  -5  -5   1  281.57   20.80
   4   5  -1  699.83   48.40
  -4  -5   1  669.73   47.40
  -4  -5   1  688.43   47.30
   3   5  -1   99.79   10.10
  -3  -5   1   88.59    9.70
  -3  -5   1   85.99    9.20
   2   5  -1  127.19   11.20
   2   5  -1  138.49   12.20
  -2  -5   1  116.29   11.10
  -2  -5   1  125.19   11.10
  -2  -5   1  125.79   12.20
  -2  -5   1  121.69   10.90
   1   5  -1  292.67   22.00
   1   5  -1  295.67   21.60
   1   5  -1  299.47   22.80
  -1  -5   1  306.07   21.70
  -1  -5   1  314.27   22.00
  -1  -5   1  286.97   22.00
  -1  -5   1  336.87   22.10
  -1  -5   1  303.47   22.90
   0   5  -1  912.71   61.69
   0   5  -1  880.81   60.69
   0  -5   1  953.20   60.49
   0  -5   1  934.11   60.89
   0  -5   1  917.31   60.59
   0  -5   1  946.11   60.39
   0  -5   1  891.81   61.69
   0  -5   1  937.71   61.69
  -1   5  -1  350.76   22.00
  -1   5  -1  315.27   23.30
  -1   5  -1  322.47   22.10
   1  -5   1  299.57   23.20
   1  -5   1  325.07   23.50
   1  -5   1  309.07   22.20
   1  -5   1  322.27   21.90
   1  -5   1  288.87   21.90
   1  -5   1  322.17   21.90
  -2   5  -1  123.29   11.90
  -2   5  -1  139.99   10.70
  -2   5  -1  124.49   10.50
   2  -5   1  147.39   12.30
   2  -5   1  140.39   10.60
   2  -5   1  147.59   10.60
   2  -5   1  160.98   10.90
   2  -5   1  142.39   12.30
  -3   5  -1  107.59    8.80
   3  -5   1  110.09    8.20
   3  -5   1  107.89    8.60
   3  -5   1  108.49   10.10
   3  -5   1  109.09    8.10
  -4   5  -1  755.72   50.39
   4  -5   1  769.92   51.39
   4  -5   1  760.62   50.09
  -5   5  -1  304.07   19.80
   5  -5   1  238.78   19.00
   5  -5   1  242.78   20.00
  -6   5  -1  505.05   32.20
   6  -5   1  451.35   31.80
   6  -5   1  390.66   31.80
  -7   5  -1  291.77   21.60
   7  -5   1  237.98   20.80
  -8   5  -1  337.97   27.90
   8  -5   1  386.66   28.00
  -9   5  -1  217.68   21.10
   9  -5   1  238.68   20.40
 -10   5  -1   37.50   10.50
  10  -5   1   35.10    9.50
  11   4  -1   68.79   16.90
 -11  -4   1   99.79   16.80
 -11  -4   1  100.79   13.80
  10   4  -1    4.80   10.60
 -10  -4   1   51.89   12.40
 -10  -4   1   29.80    8.60
   9   4  -1  121.89   16.90
  -9  -4   1   96.49   12.70
  -9  -4   1   79.59   13.00
   8   4  -1   79.09   12.90
  -8  -4   1   59.19   10.50
  -8  -4   1   50.79    9.10
   7   4  -1  189.88   19.60
  -7  -4   1  222.38   17.70
  -7  -4   1  197.18   18.40
   6   4  -1  313.17   26.80
  -6  -4   1  366.56   26.90
  -6  -4   1  336.87   25.50
   5   4  -1  453.15   31.40
  -5  -4   1  411.16   29.70
  -5  -4   1  374.36   30.10
   4   4  -1  561.04   37.70
  -4  -4   1  486.35   36.50
  -4  -4   1  522.55   36.50
   3   4  -1 1297.67   84.39
   3   4  -1 1257.47   83.59
  -3  -4   1 1323.07   83.19
  -3  -4   1 1177.28   82.79
   2   4  -1 1182.98   76.59
   2   4  -1 1240.68   76.79
   2   4  -1 1205.98   77.19
  -2  -4   1 1119.89   76.39
  -2  -4   1 1097.89   76.49
  -2  -4   1 1155.88   76.29
  -2  -4   1 1176.18   76.69
   1   4  -1  789.72   52.99
   1   4  -1  852.91   53.49
   1   4  -1  842.42   53.99
  -1  -4   1  816.72   53.49
  -1  -4   1  781.12   53.59
  -1  -4   1  786.42   53.09
  -1  -4   1  804.92   53.09
  -1  -4   1  796.22   53.09
  -1  -4   1  795.32   53.99
   0   4  -1  712.03   48.80
   0   4  -1  753.22   49.60
   0  -4   1  767.92   48.70
   0  -4   1  751.22   49.70
   0  -4   1  752.22   48.80
   0  -4   1  735.83   49.50
   0  -4   1  694.43   48.50
   0  -4   1  770.92   49.00
  -1   4  -1  884.71   57.69
  -1   4  -1  825.22   58.59
  -1   4  -1  796.02   57.59
   1  -4   1  973.00   57.89
   1  -4   1  917.21   58.89
   1  -4   1  959.40   58.99
   1  -4   1  863.31   57.79
   1  -4   1  865.51   57.69
   1  -4   1  922.51   57.79
  -2   4  -1 1141.49   77.29
  -2   4  -1 1065.69   78.29
   2  -4   1 1298.57   78.59
   2  -4   1 1266.07   77.09
   2  -4   1 1225.48   77.09
  -3   4  -1 1297.47   88.29
  -3   4  -1 1327.27   87.39
   3  -4   1 1348.37   86.39
   3  -4   1 1376.36   86.39
   3  -4   1 1395.26   88.19
   3  -4   1 1375.36   87.19
  -4   4  -1  524.35   36.80
  -4   4  -1  517.65   37.50
   4  -4   1  582.74   36.80
   4  -4   1  563.84   37.30
  -5   4  -1  408.76   29.90
   5  -4   1  447.56   30.30
   5  -4   1  429.16   29.80
  -6   4  -1  326.97   23.10
   6  -4   1  301.47   24.00
   6  -4   1  286.37   22.70
  -7   4  -1  204.38   17.10
   7  -4   1  185.68   16.30
  -8   4  -1   77.49   11.20
   8  -4   1   89.59   10.90
  -9   4  -1   89.09   13.00
   9  -4   1  110.69   12.90
 -10   4  -1   63.39   11.70
 -11   4  -1   95.59   15.50
  11  -4   1   75.89   13.40
  11   3  -1   33.50   12.50
 -11  -3   1   38.10    9.60
 -11  -3   1   54.09   13.10
  10   3  -1   83.59   14.90
 -10  -3   1   83.89   13.30
 -10  -3   1   70.09   11.30
   9   3  -1  101.69   15.20
  -9  -3   1   87.29   13.20
  -9  -3   1   96.59   11.70
   8   3  -1   48.60    9.60
  -8  -3   1   27.00    7.50
  -8  -3   1   21.80    6.00
   7   3  -1 1196.28   83.79
  -7  -3   1 1239.88   81.99
  -7  -3   1 1263.77   83.49
   6   3  -1  161.08   15.10
  -6  -3   1  150.48   14.80
  -6  -3   1  172.18   14.00
   5   3  -1   20.70    5.40
  -5  -3   1    5.50    3.40
  -5  -3   1    0.80    3.60
   4   3  -1  311.17   23.90
  -4  -3   1  343.47   23.60
  -4  -3   1  317.37   23.70
   3   3  -1  589.34   38.70
   3   3  -1  622.14   39.40
   3   3  -1  626.74   39.40
  -3  -3   1  540.45   38.80
  -3  -3   1  540.25   38.50
  -3  -3   1  547.25   38.30
  -3  -3   1  543.65   38.50
   2   3  -1  442.26   30.70
   2   3  -1  443.46   30.60
   2   3  -1  467.45   31.10
  -2  -3   1  456.55   30.70
  -2  -3   1  454.65   30.60
  -2  -3   1  417.36   30.50
  -2  -3   1  470.85   30.50
   1   3  -1  660.63   44.10
   1   3  -1  682.93   44.50
   1   3  -1  629.64   43.90
  -1  -3   1  643.24   43.90
  -1  -3   1  680.93   44.40
  -1  -3   1  665.73   44.00
  -1  -3   1  673.53   44.20
  -1  -3   1  718.73   44.20
   0   3  -1   70.99    6.30
   0   3  -1   78.29    5.90
   0   3  -1   70.59    6.30
   0   3  -1   57.39    5.70
   0  -3   1   67.49    5.70
   0  -3   1   70.89    5.80
   0  -3   1   76.19    6.00
   0  -3   1   74.09    6.40
   0  -3   1   70.09    5.80
   0  -3   1   63.99    6.20
  -1   3  -1  648.84   44.10
  -1   3  -1  697.83   44.30
  -1   3  -1  623.44   44.80
   1  -3   1  743.23   44.30
   1  -3   1  682.73   44.20
   1  -3   1  645.64   44.80
   1  -3   1  692.53   44.90
   1  -3   1  707.63   44.10
  -2   3  -1  454.15   31.90
  -2   3  -1  482.15   31.40
   2  -3   1  456.15   30.70
   2  -3   1  498.35   31.30
   2  -3   1  468.95   30.70
   2  -3   1  488.35   31.80
  -3   3  -1  537.45   38.70
  -3   3  -1  561.54   38.40
   3  -3   1  642.74   38.80
  -4   3  -1  348.47   23.40
  -4   3  -1  314.07   23.30
   4  -3   1  348.57   23.20
   4  -3   1  315.07   23.20
  -5   3  -1    4.40    3.20
  -5   3  -1    3.20    2.80
   5  -3   1   11.50    3.90
   5  -3   1    7.60    3.50
  -6   3  -1  169.08   13.80
   6  -3   1  145.99   13.10
  -7   3  -1 1285.87   83.89
   7  -3   1 1232.08   82.99
  -8   3  -1   24.00    6.50
   8  -3   1   39.60    7.40
  -9   3  -1  104.39   12.70
   9  -3   1   88.29   12.00
 -10   3  -1   78.59   13.00
  10  -3   1   79.59   11.80
 -11   3  -1   33.10   11.00
  11  -3   1   40.70   10.30
  11   2  -1   11.10   10.30
 -11  -2   1    0.20    7.30
 -11  -2   1   15.20   10.20
  10   2  -1  199.98   21.50
 -10  -2   1  197.98   18.50
 -10  -2   1  230.58   21.70
   9   2  -1   98.19   15.40
  -9  -2   1  161.48   14.10
  -9  -2   1  141.99   15.40
   8   2  -1   20.00    7.30
  -8  -2   1    9.40    5.50
  -8  -2   1   11.00    4.90
   7   2  -1  316.57   26.10
  -7  -2   1  349.87   24.50
  -7  -2   1  320.57   25.70
  -6  -2   1   86.19    8.90
  -6  -2   1   87.29   10.10
   5   2  -1  954.50   58.59
  -5  -2   1  824.42   57.19
  -5  -2   1  813.32   57.99
   4   2  -1  335.87   23.50
   4   2  -1  325.07   23.00
   4   2  -1  322.97   22.20
  -4  -2   1  307.17   22.90
  -4  -2   1  309.67   22.00
  -4  -2   1  298.87   22.10
  -4  -2   1  298.47   22.20
   3   2  -1 2384.16  145.39
   3   2  -1 2134.29  145.69
   3   2  -1 2452.05  145.79
   3   2  -1 2412.46  145.29
  -3  -2   1 2195.88  145.09
  -3  -2   1 2149.58  145.49
  -3  -2   1 2191.48  144.99
  -3  -2   1 2180.28  145.19
   2   2  -1 3083.39  204.68
   2   2  -1 3415.16  204.88
   2   2  -1 3218.18  204.38
   2   2  -1 3098.89  204.38
  -2  -2   1 3199.78  204.48
  -2  -2   1 3140.39  204.38
  -2  -2   1 3284.57  204.68
  -2  -2   1 3181.38  204.28
   1   2  -1 2644.14  178.68
   1   2  -1 2668.73  178.68
   1   2  -1 2756.12  178.98
  -1  -2   1 3001.80  178.88
  -1  -2   1 2941.11  178.78
   0   2  -1    6.20    1.30
   0   2  -1    6.40    1.30
   0   2  -1    5.20    1.50
   0  -2   1    6.50    1.50
   0  -2   1    5.80    1.60
   0  -2   1    9.30    1.50
   0  -2   1    5.90    1.30
   0  -2   1    5.50    1.30
  -1   2  -1 2738.33  179.88
  -1   2  -1 2710.83  179.28
  -1   2  -1 2902.51  179.68
   1  -2   1 2790.62  179.28
   1  -2   1 3089.19  179.68
   1  -2   1 2818.72  179.88
   1  -2   1 2711.73  179.38
  -2   2  -1 3445.56  214.38
  -2   2  -1 3127.09  214.38
   2  -2   1 3362.96  214.28
   2  -2   1 3525.05  214.28
  -3   2  -1 2201.58  152.98
   3  -2   1 2447.16  152.98
   3  -2   1 2525.75  153.08
  -4   2  -1  325.77   24.50
   4  -2   1  366.96   24.70
   4  -2   1  365.26   24.40
  -5   2  -1  810.32   49.99
  -5   2  -1  786.72   52.49
  -5   2  -1  698.73   51.59
  -5   2  -1  754.02   49.99
   5  -2   1  863.61   51.99
  -6   2  -1   70.49    5.40
  -6   2  -1   75.39    5.60
  -6   2  -1   75.79    8.60
   6  -2   1   51.89    7.40
  -7   2  -1  345.47   22.10
  -7   2  -1  330.67   25.30
  -7   2  -1  306.07   21.90
   7  -2   1  350.56   24.60
  -8   2  -1    7.60    2.40
  -8   2  -1    9.60    5.70
  -8   2  -1    8.40    2.70
   8  -2   1    9.80    4.80
  -9   2  -1  135.69   15.20
  -9   2  -1  134.19   10.30
  -9   2  -1  149.19   10.70
 -10   2  -1  181.38   19.90
  10  -2   1  217.78   19.40
 -11   2  -1   13.80    9.40
  11  -2   1    8.30    8.40
  11   1  -1  105.29   15.70
 -11  -1   1   93.39   11.70
  10   1  -1  136.39   16.90
 -10  -1   1  149.99   17.50
 -10  -1   1  141.79   14.20
   9   1  -1   38.40    9.60
  -9  -1   1   44.00    9.70
  -9  -1   1   66.29    8.30
   8   1  -1  162.88   17.70
  -8  -1   1  218.38   18.20
  -8  -1   1  209.48   16.20
   7   1  -1   88.49   10.90
  -7  -1   1  122.59   11.90
  -7  -1   1  116.19   10.30
   6   1  -1  205.88   17.60
  -6  -1   1  206.68   16.40
  -6  -1   1  226.68   17.90
  -6  -1   1  230.48   16.50
   5   1  -1  669.93   48.60
   5   1  -1  762.62   49.90
  -5  -1   1  748.33   48.80
  -5  -1   1  787.22   48.90
  -5  -1   1  713.73   49.80
  -5  -1   1  733.73   49.90
   4   1  -1  376.66   25.00
   4   1  -1  385.16   24.30
   4   1  -1  394.56   25.70
  -4  -1   1  339.47   24.10
  -4  -1   1  301.57   24.10
  -4  -1   1  352.26   24.10
  -4  -1   1  326.77   24.80
   3   1  -1  928.11   63.69
   3   1  -1 1008.80   63.59
   3   1  -1  958.70   62.99
  -3  -1   1 1000.00   63.19
  -3  -1   1 1000.00   63.69
  -3  -1   1 1014.90   62.99
  -3  -1   1  890.81   62.89
   2   1  -1  445.16   29.20
   2   1  -1  457.65   28.80
   2   1  -1  470.85   29.10
  -2  -1   1  422.46   28.70
  -2  -1   1  434.36   29.00
  -2  -1   1  410.16   28.70
  -2  -1   1  409.56   28.60
   1   1  -1   73.59    6.60
  -1  -1   1   95.19    6.70
  -1  -1   1  103.09    6.80
  -1  -1   1   99.39    6.80
   0   1  -1  860.31   50.89
   0   1  -1  814.82   50.69
   0   1  -1  810.52   50.79
   0  -1   1  723.33   50.59
   0  -1   1  756.52   50.79
   1  -1   1   78.79    5.70
  -2   1  -1  424.96   28.00
  -2   1  -1  426.26   28.60
  -2   1  -1  451.85   28.00
  -2   1  -1  440.66   29.00
   2  -1   1  453.75   28.70
  -3   1  -1  973.20   67.19
  -3   1  -1 1066.99   67.89
  -3   1  -1 1074.99   66.59
  -3   1  -1 1056.59   66.59
   3  -1   1 1019.80   67.29
   3  -1   1 1062.99   67.89
  -4   1  -1  340.57   22.10
  -4   1  -1  329.47   22.10
  -5   1  -1  765.12   49.40
  -5   1  -1  744.83   50.39
  -5   1  -1  766.82   49.30
  -5   1  -1  731.43   51.29
   5  -1   1  768.92   50.49
   5  -1   1  790.92   51.59
  -6   1  -1  203.18   18.30
  -6   1  -1  245.48   16.40
  -6   1  -1  244.88   16.40
   6  -1   1  232.58   17.90
  -7   1  -1  107.69    8.80
  -7   1  -1  111.29    9.00
  -7   1  -1  124.09   11.60
   7  -1   1   80.39   10.40
  -8   1  -1  167.78   13.30
  -8   1  -1  177.68   13.20
  -8   1  -1  205.18   17.00
   8  -1   1  144.49   14.90
  -9   1  -1   53.49    6.60
  -9   1  -1   43.10    5.90
  -9   1  -1   50.39    9.60
   9  -1   1   39.80    8.40
 -10   1  -1  119.89   14.90
 -10   1  -1   91.89    9.60
  10  -1   1  103.19   13.70
 -11   1  -1   98.49   15.10
  11  -1   1   94.59   14.60
  11   0  -1   28.60   10.60
 -11   0   1   41.10   11.20
 -11   0   1   32.00    7.00
  10   0  -1  108.99   15.20
 -10   0   1  121.59   12.10
   9   0  -1  209.28   19.90
  -9   0   1  219.58   20.20
  -9   0   1  235.98   17.50
   8   0  -1    9.20    5.40
  -8   0   1   10.10    5.70
  -8   0   1    5.50    3.60
   7   0  -1  274.37   22.50
  -7   0   1  282.07   22.80
  -7   0   1  294.27   20.80
  -7   0   1  299.77   21.00
   6   0  -1  666.33   47.60
  -6   0   1  720.33   46.50
  -6   0   1  706.53   46.50
  -6   0   1  705.43   48.00
   5   0  -1  603.14   40.80
   5   0  -1  634.14   41.90
   5   0  -1  594.34   43.60
  -5   0   1  602.94   41.60
  -5   0   1  634.24   42.20
  -5   0   1  606.54   40.70
  -5   0   1  639.44   40.90
   4   0  -1  260.17   18.80
   4   0  -1  255.27   17.30
   4   0  -1  249.18   18.10
  -4   0   1  242.38   17.20
  -4   0   1  250.07   18.30
  -4   0   1  237.88   17.90
  -4   0   1  257.77   17.30
   3   0  -1   41.70    4.00
   3   0  -1   29.80    3.20
   3   0  -1   36.00    4.40
  -3   0   1   33.80    4.10
  -3   0   1   34.00    4.00
  -3   0   1   38.20    3.40
  -3   0   1   31.50    3.40
   1   0  -1   92.39    6.50
   1   0  -1   95.39    6.30
   1   0  -1   92.19    6.50
  -1   0   1   94.29    6.30
  -1   0   1   98.39    6.50
  -1   0   1   83.19    6.50
  -1   0  -1   88.49    6.00
  -1   0  -1   88.49    6.10
   1   0   1   90.49    6.00
   1   0   1   91.09    6.10
  -3   0  -1   31.50    3.10
  -3   0  -1   26.70    3.30
  -3   0  -1   35.40    4.20
  -3   0  -1   31.10    3.10
   3   0   1   32.70    3.50
   3   0   1   34.60    4.20
   3   0   1   36.20    3.40
  -4   0  -1  260.87   18.60
  -4   0  -1  263.57   17.30
  -4   0  -1  218.68   17.50
  -4   0  -1  242.08   17.10
   4   0   1  258.27   17.90
   4   0   1  245.08   18.60
   4   0   1  270.17   17.50
  -5   0  -1  661.63   42.50
  -5   0  -1  660.13   42.60
  -5   0  -1  633.14   43.10
  -5   0  -1  642.24   44.10
   5   0   1  630.64   43.50
  -6   0  -1  715.83   48.40
  -6   0  -1  717.83   46.50
  -6   0  -1  707.33   46.40
   6   0   1  666.23   47.50
  -7   0  -1  317.97   24.00
  -7   0  -1  292.57   21.60
  -7   0  -1  315.07   21.60
   7   0   1  287.67   23.20
  -8   0  -1   -9.30    5.20
  -8   0  -1    2.70    3.60
   8   0   1   -2.30    4.60
  -9   0  -1  226.38   20.60
  -9   0  -1  213.28   16.90
   9   0   1  205.08   19.60
 -10   0  -1  123.39   15.50
 -10   0  -1  116.29   11.80
  10   0   1  112.59   14.80
 -11   0  -1   50.39   12.00
  11   0   1   48.70   11.40
  11  -1  -1  100.39   14.90
 -11   1   1   97.39   15.20
  10  -1  -1  131.79   15.70
 -10   1   1  137.19   15.50
 -10   1   1  113.69   11.20
   9  -1  -1   45.10    8.30
  -9   1   1   41.60    8.90
  -9   1   1   19.70    5.80
  -9   1   1   33.10    5.50
   8  -1  -1  219.78   17.00
  -8   1   1  169.08   14.20
  -8   1   1  167.98   13.80
  -8   1   1  178.38   16.60
   7  -1  -1  103.39   11.00
  -7   1   1   90.99    8.70
  -7   1   1  100.39    8.40
  -7   1   1   91.89   10.70
   6  -1  -1  228.28   17.20
  -6   1   1  222.78   15.50
  -6   1   1  186.98   17.00
  -6   1   1  226.38   15.60
   5  -1  -1  809.72   49.40
   5  -1  -1  788.32   49.90
   5  -1  -1  707.13   47.80
  -5   1   1  672.63   49.00
  -5   1   1  719.43   49.30
  -5   1   1  751.42   47.90
  -5   1   1  705.23   47.80
   4  -1  -1  330.97   24.60
   4  -1  -1  354.96   25.80
  -4   1   1  407.46   24.90
  -4   1   1  366.96   25.90
  -4   1   1  394.86   26.00
  -4   1   1  396.46   24.90
   3  -1  -1 1047.40   63.79
   3  -1  -1  984.80   63.69
   3  -1  -1 1033.20   62.79
  -3   1   1  997.70   62.79
  -3   1   1  858.41   63.49
  -3   1   1  956.40   63.59
   2  -1  -1  442.96   27.90
   2  -1  -1  419.46   28.40
   2  -1  -1  431.56   28.60
  -2   1   1  421.96   28.60
  -2   1   1  434.76   28.40
  -2   1   1  448.76   28.00
   1  -1  -1  102.19    7.20
   1  -1  -1   98.89    6.70
   1  -1  -1  100.99    6.70
   0  -1  -1  824.22   52.59
   0  -1  -1  829.02   52.79
   0  -1  -1  815.62   52.39
   0   1   1  802.42   52.39
   0   1   1  825.52   52.59
   0   1   1  838.62   52.79
   1   1   1  100.19    7.30
   1   1   1  102.39    7.20
   1   1   1   98.19    7.10
  -2  -1  -1  488.95   30.50
  -2  -1  -1  448.76   29.90
  -2  -1  -1  451.75   29.90
   2   1   1  421.96   30.30
   2   1   1  454.55   30.00
   2   1   1  465.55   30.10
  -3  -1  -1  975.80   66.89
  -3  -1  -1 1022.50   66.99
  -3  -1  -1 1019.30   67.69
  -3  -1  -1 1009.30   66.79
   3   1   1 1067.09   67.89
   3   1   1 1056.39   66.99
   3   1   1 1095.49   67.39
  -4  -1  -1  391.96   25.30
  -4  -1  -1  382.66   25.50
  -4  -1  -1  390.96   26.50
  -4  -1  -1  387.26   25.50
   4   1   1  341.67   26.40
   4   1   1  343.37   25.40
   4   1   1  371.66   26.00
  -5  -1  -1  812.32   51.99
  -5  -1  -1  786.42   52.19
  -5  -1  -1  772.22   52.19
  -5  -1  -1  784.32   53.49
   5   1   1  793.02   53.09
   5   1   1  791.02   52.29
  -6  -1  -1  218.88   17.20
  -6  -1  -1  228.58   19.10
  -6  -1  -1  255.27   17.70
   6   1   1  236.38   18.80
  -7  -1  -1   81.99    9.10
  -7  -1  -1   98.79   11.50
   7   1   1  110.89   11.70
  -8  -1  -1  144.19   15.50
  -8  -1  -1  145.69   13.10
   8   1   1  165.68   15.50
  -9  -1  -1   19.90    5.80
  -9  -1  -1   29.40    8.50
   9   1   1   48.30    9.10
 -10  -1  -1  151.68   17.60
 -10  -1  -1  135.39   13.20
  10   1   1  104.89   15.40
 -11  -1  -1  125.39   16.00
 -11  -1  -1   99.19   12.00
  11   1   1  100.49   15.40
  11  -2  -1    6.30    8.70
 -11   2   1   -3.20    7.90
 -10   2   1  131.79   10.50
  -9   2   1   90.29   12.10
  -9   2   1   94.09    7.90
  -9   2   1   72.59    8.40
  -8   2   1   23.40    6.50
  -8   2   1   26.80    4.10
  -8   2   1   28.10    4.00
   7  -2  -1  353.46   24.60
  -7   2   1  317.37   24.60
  -7   2   1  322.77   21.80
  -7   2   1  306.57   21.90
  -6   2   1   65.29    5.50
   5  -2  -1  866.81   58.99
   5  -2  -1  846.02   58.69
   5  -2  -1  790.82   56.89
  -5   2   1  991.90   58.99
  -5   2   1  905.41   56.99
  -5   2   1  843.72   58.59
  -5   2   1  957.10   56.99
   4  -2  -1  305.87   20.00
   4  -2  -1  326.57   21.80
   4  -2  -1  298.37   21.40
  -4   2   1  285.37   21.50
  -4   2   1  310.97   20.10
   3  -2  -1 2184.78  140.59
   3  -2  -1 2140.09  141.39
   3  -2  -1 2305.27  141.99
  -3   2   1 2206.88  141.89
  -3   2   1 2223.88  140.59
   2  -2  -1 3517.25  206.78
   2  -2  -1 3199.48  205.88
   2  -2  -1 3420.06  205.68
  -2   2   1 3301.07  205.98
  -2   2   1 3071.29  206.68
  -2   2   1 2933.51  205.68
   1  -2  -1 2966.80  179.48
   1  -2  -1 2922.31  179.98
   1  -2  -1 2958.60  180.68
  -1   2   1 2882.71  179.48
  -1   2   1 2594.84  179.88
  -1   2   1 2652.03  180.58
   0  -2  -1    6.20    1.10
   0  -2  -1    5.90    1.60
   0  -2  -1    7.60    1.70
   0  -2  -1    5.80    1.40
   0   2   1    5.10    1.60
   0   2   1    4.90    1.00
  -1  -2  -1 2734.13  173.58
  -1  -2  -1 2661.73  173.68
  -1  -2  -1 2694.73  173.88
  -1  -2  -1 2721.23  173.68
   1   2   1 2848.92  173.88
   1   2   1 2763.82  173.68
   1   2   1 2625.14  173.48
  -2  -2  -1 3460.85  206.68
  -2  -2  -1 3244.98  206.08
  -2  -2  -1 3200.48  206.28
  -2  -2  -1 3183.78  206.18
   2   2   1 3257.97  206.28
   2   2   1 3046.30  206.48
   2   2   1 3229.18  206.48
  -3  -2  -1 2478.65  148.09
  -3  -2  -1 2382.36  147.49
  -3  -2  -1 2326.77  147.29
  -3  -2  -1 2384.26  147.19
   3   2   1 2254.07  147.69
   3   2   1 2231.38  147.29
   3   2   1 2018.80  147.79
  -4  -2  -1  343.27   23.50
  -4  -2  -1  355.16   24.60
  -4  -2  -1  364.86   23.60
  -4  -2  -1  345.27   23.70
   4   2   1  331.47   24.20
   4   2   1  296.67   24.40
   4   2   1  317.27   23.60
  -5  -2  -1  988.70   58.79
  -5  -2  -1  895.31   58.29
  -5  -2  -1  939.21   59.79
   5   2   1  802.32   58.39
   5   2   1  788.92   58.99
  -6  -2  -1   44.30    7.60
  -6  -2  -1   52.69    6.80
  -7  -2  -1  305.47   25.10
  -7  -2  -1  335.37   23.70
   7   2   1  305.97   24.90
  -8  -2  -1   22.20    6.70
  -8  -2  -1   16.40    5.00
   8   2   1   16.10    7.00
  -9  -2  -1   93.59   11.40
  -9  -2  -1   78.69   13.10
   9   2   1  122.49   14.00
 -10  -2  -1  228.68   18.80
  10   2   1  187.98   22.10
 -11  -2  -1    2.20    7.10
 -11  -2  -1   -1.50    9.60
  11   2   1   -5.60    9.20
  11  -3  -1   55.69   12.30
 -11   3   1   42.00   11.40
  10  -3  -1   83.69   12.80
 -10   3   1   85.79   13.20
   9  -3  -1   99.29   12.10
  -9   3   1   75.29   11.60
   8  -3  -1   24.40    6.90
  -8   3   1   46.90    7.70
   7  -3  -1 1413.76   86.39
  -7   3   1 1187.28   85.69
   6  -3  -1  178.28   14.20
   6  -3  -1  157.48   13.60
  -6   3   1  133.99   12.70
   5  -3  -1    4.90    3.50
   5  -3  -1   13.30    3.80
  -5   3   1    8.10    3.30
   4  -3  -1  365.36   23.70
   4  -3  -1  343.47   22.80
   4  -3  -1  332.27   21.30
  -4   3   1  339.37   22.80
  -4   3   1  308.57   21.30
  -4   3   1  294.57   23.30
   3  -3  -1  564.94   37.60
   3  -3  -1  545.15   36.60
   3  -3  -1  550.84   36.10
  -3   3   1  514.25   37.60
  -3   3   1  618.94   36.80
  -3   3   1  561.84   36.10
   2  -3  -1  449.76   29.10
   2  -3  -1  453.75   28.90
   2  -3  -1  461.35   30.40
  -2   3   1  463.15   29.00
  -2   3   1  425.16   30.40
  -2   3   1  423.66   29.10
   1  -3  -1  675.53   45.20
   1  -3  -1  732.53   46.20
   1  -3  -1  733.83   44.60
   1  -3  -1  693.43   44.50
  -1   3   1  666.93   46.00
  -1   3   1  674.23   45.20
   0  -3  -1   74.59    5.40
   0  -3  -1   72.59    5.40
   0  -3  -1   62.59    6.20
   0  -3  -1   68.39    5.80
   0   3   1   62.49    5.60
   0   3   1   65.59    5.20
   0   3   1   67.89    6.40
  -1  -3  -1  684.53   44.90
  -1  -3  -1  681.83   44.40
  -1  -3  -1  693.53   45.10
  -1  -3  -1  718.83   44.80
   1   3   1  651.83   44.60
   1   3   1  681.73   45.10
   1   3   1  633.74   44.30
  -2  -3  -1  450.05   30.90
  -2  -3  -1  438.06   30.80
  -2  -3  -1  453.35   30.90
  -2  -3  -1  474.45   30.70
   2   3   1  456.15   30.80
   2   3   1  432.76   30.80
   2   3   1  476.55   31.30
  -3  -3  -1  613.64   39.30
  -3  -3  -1  613.94   39.00
  -3  -3  -1  610.24   39.60
  -3  -3  -1  591.24   39.10
   3   3   1  524.55   39.30
   3   3   1  551.34   39.00
   3   3   1  551.04   39.50
  -4  -3  -1  340.07   23.80
  -4  -3  -1  334.87   24.00
  -4  -3  -1  326.37   24.60
   4   3   1  334.37   24.60
  -5  -3  -1    9.70    4.20
  -5  -3  -1    6.40    3.50
   5   3   1    8.10    4.00
  -6  -3  -1  172.38   14.60
  -6  -3  -1  163.68   15.40
   6   3   1  168.48   15.90
  -7  -3  -1 1188.38   84.49
  -7  -3  -1 1256.37   83.19
   7   3   1 1315.77   85.29
  -8  -3  -1   26.50    7.70
  -8  -3  -1   42.30    7.40
   8   3   1   27.40    8.30
  -9  -3  -1  105.59   13.80
  -9  -3  -1  107.59   12.80
   9   3   1  104.79   15.20
 -10  -3  -1   79.49   11.50
 -10  -3  -1   80.99   13.80
  10   3   1   83.69   15.40
 -11  -3  -1   41.70    9.70
  11   3   1   25.50   12.50
  11  -4  -1   71.19   13.10
 -11   4   1   72.39   13.90
  10  -4  -1   31.40    9.20
 -10   4   1   25.30    9.30
   9  -4  -1   95.79   13.30
  -9   4   1  123.09   13.90
   8  -4  -1   43.20    8.40
   7  -4  -1  202.78   17.80
  -7   4   1  211.98   17.30
   6  -4  -1  408.96   28.50
   6  -4  -1  384.06   29.00
   5  -4  -1  379.26   28.60
   5  -4  -1  402.46   29.70
  -5   4   1  470.05   29.10
   4  -4  -1  495.25   35.00
   4  -4  -1  519.95   36.40
   4  -4  -1  533.65   34.10
  -4   4   1  576.44   35.40
  -4   4   1  521.95   34.10
   3  -4  -1 1330.07   82.99
   3  -4  -1 1284.07   82.99
   3  -4  -1 1281.67   84.59
  -3   4   1 1216.48   82.89
  -3   4   1 1296.27   84.99
  -3   4   1 1362.16   83.19
   2  -4  -1 1130.79   79.59
   2  -4  -1 1149.58   78.29
   2  -4  -1 1285.97   77.79
  -2   4   1 1161.58   78.39
  -2   4   1 1234.78   79.89
  -2   4   1 1333.77   77.89
   1  -4  -1  795.42   54.19
   1  -4  -1  763.72   53.39
   1  -4  -1  877.41   53.59
   1  -4  -1  860.71   55.49
   1  -4  -1  851.11   55.39
  -1   4   1  834.42   55.29
  -1   4   1  849.41   54.29
   0  -4  -1  708.83   47.00
   0  -4  -1  721.43   48.40
   0  -4  -1  756.02   47.10
   0  -4  -1  741.33   48.50
   0  -4  -1  731.43   47.70
   0   4   1  730.13   47.70
   0   4   1  681.83   46.90
   0   4   1  713.53   48.30
  -1  -4  -1  854.21   56.69
  -1  -4  -1  872.41   57.09
  -1  -4  -1  887.11   56.49
  -1  -4  -1  888.61   55.99
  -1  -4  -1  891.91   56.19
   1   4   1  797.02   55.79
   1   4   1  792.82   56.79
   1   4   1  855.31   56.39
  -2  -4  -1 1301.97   78.79
  -2  -4  -1 1179.18   77.89
  -2  -4  -1 1238.68   77.69
  -2  -4  -1 1264.77   78.19
  -2  -4  -1 1242.98   77.79
   2   4   1 1056.09   77.49
   2   4   1 1121.59   77.69
   2   4   1 1110.19   78.19
  -3  -4  -1 1348.37   83.39
  -3  -4  -1 1243.88   83.19
   3   4   1 1265.37   83.69
   3   4   1 1208.68   83.19
  -4  -4  -1  527.65   37.40
  -4  -4  -1  563.94   37.30
   4   4   1  506.55   37.70
  -5  -4  -1  430.06   32.20
  -5  -4  -1  494.55   32.20
   5   4   1  400.86   32.50
  -6  -4  -1  295.07   23.60
  -6  -4  -1  282.27   24.10
   6   4   1  354.76   25.90
  -7  -4  -1  188.78   16.50
  -7  -4  -1  179.78   17.70
   7   4   1  191.98   18.90
  -8  -4  -1   98.29   11.60
  -8  -4  -1   96.49   13.40
   8   4   1   66.99   13.20
  -9  -4  -1  120.79   16.60
  -9  -4  -1  148.29   15.50
 -10  -4  -1   17.80    8.20
 -10  -4  -1   17.80   10.50
  10   4   1   54.19   13.10
 -11  -4  -1   78.99   13.00
  11   4   1   84.19   16.90
  10  -5  -1   22.50    8.90
 -10   5   1   18.40    9.60
   9  -5  -1  207.18   19.70
  -9   5   1  226.58   20.40
   8  -5  -1  309.97   27.20
  -8   5   1  388.46   27.20
   7  -5  -1  283.87   22.90
  -7   5   1  280.97   21.80
   6  -5  -1  506.95   35.00
   6  -5  -1  494.05   33.60
  -6   5   1  451.05   33.30
   5  -5  -1  287.37   21.10
   5  -5  -1  271.57   19.30
  -5   5   1  251.97   19.10
   4  -5  -1  671.13   45.90
   4  -5  -1  701.33   46.00
   4  -5  -1  700.83   48.40
   4  -5  -1  698.53   46.30
  -4   5   1  742.33   46.00
  -4   5   1  751.92   46.50
   3  -5  -1   98.09    9.50
   3  -5  -1   92.39    7.30
   3  -5  -1  102.29    7.90
  -3   5   1  115.19    7.50
  -3   5   1   90.39    7.80
   2  -5  -1  134.09    9.00
   2  -5  -1  125.29   11.30
   2  -5  -1  133.49   10.00
   2  -5  -1  121.39    8.90
  -2   5   1  127.39   10.10
   1  -5  -1  304.47   23.00
   1  -5  -1  349.67   20.90
   1  -5  -1  288.27   21.60
   1  -5  -1  297.67   20.60
  -1   5   1  299.27   21.60
   0  -5  -1  899.51   58.69
   0  -5  -1  890.21   59.69
   0  -5  -1  921.71   58.49
   0  -5  -1  913.81   57.89
   0  -5  -1  892.31   57.79
   0   5   1  804.02   57.49
   0   5   1  899.51   58.59
  -1  -5  -1  311.87   21.60
  -1  -5  -1  294.27   22.80
  -1  -5  -1  292.67   21.50
  -1  -5  -1  303.57   22.20
  -1  -5  -1  309.17   21.90
   1   5   1  303.37   23.00
   1   5   1  317.97   21.60
   1   5   1  301.97   22.80
  -2  -5  -1  134.49   11.90
  -2  -5  -1  134.39   12.30
  -2  -5  -1  143.79   11.50
   2   5   1  123.99   11.30
   2   5   1  125.39   12.00
  -3  -5  -1   98.29   10.20
  -3  -5  -1  108.99   10.20
  -3  -5  -1  117.29   11.40
   3   5   1  100.29   11.20
  -4  -5  -1  781.52   51.09
  -4  -5  -1  738.43   50.89
   4   5   1  698.43   51.49
  -5  -5  -1  228.08   19.60
  -5  -5  -1  223.28   19.20
   5   5   1  250.57   20.80
  -6  -5  -1  453.85   33.00
  -6  -5  -1  438.26   33.70
   6   5   1  445.36   34.50
  -7  -5  -1  237.58   21.70
  -7  -5  -1  252.17   21.40
   7   5   1  274.17   24.20
  -8  -5  -1  382.96   29.80
  -8  -5  -1  395.26   31.10
   8   5   1  347.67   32.30
  -9  -5  -1  207.58   22.40
  -9  -5  -1  253.97   21.50
   9   5   1  228.68   25.30
 -10  -5  -1   41.30   12.20
 -10  -5  -1   21.70    9.30
  10   5   1   -2.60   11.10
  10  -6  -1   19.20    9.10
 -10   6   1    2.00    9.10
   9  -6  -1   13.10    7.90
  -9   6   1   25.10    7.80
   8  -6  -1   83.59   12.40
  -8   6   1  109.69   12.20
   7  -6  -1  178.08   17.10
   7  -6  -1  181.48   16.20
  -7   6   1  187.88   15.60
   6  -6  -1  229.78   18.00
   6  -6  -1  236.38   20.10
  -6   6   1  240.28   17.70
   5  -6  -1  658.23   41.60
   5  -6  -1  670.33   44.20
  -5   6   1  567.64   41.40
   4  -6  -1   87.09   10.10
   4  -6  -1  112.79    7.80
   4  -6  -1   92.99    7.20
   4  -6  -1  107.49    7.70
  -4   6   1   83.79    7.20
  -4   6   1   81.49    7.50
   3  -6  -1  251.07   17.50
   3  -6  -1  252.47   17.40
   3  -6  -1  234.28   19.40
   3  -6  -1  241.98   16.30
   2  -6  -1  751.72   52.49
   2  -6  -1  860.11   49.60
   2  -6  -1  781.92   50.69
   2  -6  -1  772.82   50.79
   2  -6  -1  756.32   49.50
  -2   6   1  672.83   50.59
   1  -6  -1  473.45   33.90
   1  -6  -1  510.95   35.80
   1  -6  -1  532.65   33.10
   1  -6  -1  480.55   32.80
   1  -6  -1  483.95   33.80
  -1   6   1  498.35   34.10
   0  -6  -1  120.99   10.20
   0  -6  -1  133.69   11.20
   0  -6  -1  124.59   12.20
   0  -6  -1  126.79   10.30
  -1  -6  -1  490.05   35.40
  -1  -6  -1  525.05   34.70
  -1  -6  -1  510.45   36.40
  -1  -6  -1  505.15   34.50
   1   6   1  481.55   36.20
   1   6   1  513.95   34.50
  -2  -6  -1  611.14   46.20
  -2  -6  -1  635.64   45.80
  -2  -6  -1  655.43   47.30
   2   6   1  730.93   47.70
   2   6   1  741.03   46.20
  -3  -6  -1  335.17   26.40
  -3  -6  -1  376.56   27.90
  -3  -6  -1  342.37   25.90
  -4  -6  -1   81.89   10.00
  -4  -6  -1   92.59   11.70
  -4  -6  -1   86.99   10.10
   4   6   1  104.69   11.80
  -5  -6  -1  621.54   43.90
  -5  -6  -1  521.75   41.50
  -5  -6  -1  562.44   41.60
   5   6   1  629.64   43.80
  -6  -6  -1  246.18   20.70
  -6  -6  -1  234.58   20.80
   6   6   1  213.48   22.10
  -7  -6  -1  182.08   17.40
  -7  -6  -1  189.58   18.00
   7   6   1  172.98   20.20
  -8  -6  -1  113.59   15.00
  -8  -6  -1  128.09   16.50
   8   6   1   77.59   15.50
  -9  -6  -1   31.80   10.40
  -9  -6  -1   51.69   10.00
   9   6   1   34.40   11.00
 -10  -6  -1   23.10    9.20
 -10  -6  -1   23.60   10.70
  10   6   1   17.10   13.80
   9  -7  -1   51.19   11.70
   8  -7  -1   40.80    9.80
  -8   7   1   29.50    6.80
   7  -7  -1   57.39   10.60
  -7   7   1   92.99    9.20
   6  -7  -1  444.56   30.10
   6  -7  -1  445.36   33.60
  -6   7   1  440.86   29.80
   5  -7  -1    8.20    2.50
   5  -7  -1   23.70    6.10
   5  -7  -1    9.30    2.50
   4  -7  -1  303.17   22.00
   4  -7  -1  321.07   22.10
   4  -7  -1  315.77   24.70
  -4   7   1  336.67   22.10
   3  -7  -1  475.45   32.00
   3  -7  -1  481.15   32.10
   3  -7  -1  449.56   34.20
   2  -7  -1  158.48   13.10
   2  -7  -1  173.38   11.60
   2  -7  -1  167.98   15.10
   2  -7  -1  167.88   13.30
   2  -7  -1  153.48   11.60
  -2   7   1  162.48   14.40
   1  -7  -1  207.08   15.00
   1  -7  -1  208.98   15.10
   1  -7  -1  192.68   17.70
   1  -7  -1  204.98   16.40
   0  -7  -1  356.66   24.40
   0  -7  -1  335.47   26.90
   0  -7  -1  345.67   25.40
   0  -7  -1  337.77   24.20
  -1  -7  -1  180.08   14.30
  -1  -7  -1  152.78   15.00
  -1  -7  -1  165.38   14.30
  -1  -7  -1  179.78   16.50
   1   7   1  195.68   14.50
  -2  -7  -1  174.28   14.50
  -2  -7  -1  167.38   15.30
  -2  -7  -1  140.19   15.40
   2   7   1  172.78   16.00
  -3  -7  -1  559.04   38.20
  -3  -7  -1  573.54   40.30
  -3  -7  -1  543.55   38.60
   3   7   1  451.25   38.80
  -4  -7  -1  311.37   25.20
  -4  -7  -1  332.27   27.30
  -4  -7  -1  309.67   25.00
   4   7   1  309.87   26.40
  -5  -7  -1   39.10    9.50
  -5  -7  -1   23.70    6.80
  -5  -7  -1   24.20    7.70
   5   7   1   12.30    6.90
  -6  -7  -1  406.96   34.80
  -6  -7  -1  401.96   31.90
  -6  -7  -1  403.16   31.70
   6   7   1  409.16   34.10
  -7  -7  -1   98.49   14.20
  -7  -7  -1  101.39   16.80
  -7  -7  -1   94.29   13.80
   7   7   1   70.69   14.70
  -8  -7  -1   63.29   16.00
  -8  -7  -1   59.29   12.20
  -8  -7  -1   70.79   12.30
   8   7   1   32.30   13.50
  -9  -7  -1   55.69   12.00
  -9  -7  -1   46.10   15.30
  -9  -7  -1   55.89   13.00
   9   7   1   49.40   15.80
   9  -8  -1   99.39   15.50
   8  -8  -1    7.40    8.80
   7  -8  -1  143.49   16.70
   6  -8  -1  229.78   20.80
   5  -8  -1  141.39   10.90
   5  -8  -1  141.79   15.20
   5  -8  -1  145.29   11.00
   4  -8  -1   74.49   11.20
   4  -8  -1   89.09    8.40
   4  -8  -1   77.99    8.20
   3  -8  -1  213.98   16.90
   3  -8  -1  229.78   19.90
   2  -8  -1  167.48   13.70
   2  -8  -1  172.38   16.40
   2  -8  -1  166.98   11.40
   2  -8  -1  141.39   11.40
   1  -8  -1  615.84   45.10
   1  -8  -1  626.14   41.50
   1  -8  -1  601.84   42.90
   1  -8  -1  635.74   41.50
   0  -8  -1   14.60    5.90
   0  -8  -1    9.50    4.40
   0  -8  -1   15.10    5.40
   0  -8  -1   17.30    4.50
  -1  -8  -1  457.95   36.50
  -1  -8  -1  504.45   34.20
  -1  -8  -1  466.65   34.90
  -2  -8  -1  184.08   15.60
  -2  -8  -1  164.48   17.30
  -2  -8  -1  162.98   16.50
  -3  -8  -1  152.98   15.60
  -3  -8  -1  153.68   15.90
  -3  -8  -1  165.88   17.30
   3   8   1  186.38   17.60
  -4  -8  -1  116.39   14.00
  -4  -8  -1  158.28   17.50
  -4  -8  -1  128.39   14.50
  -5  -8  -1  140.89   15.60
  -5  -8  -1  137.89   15.40
  -5  -8  -1  136.89   17.20
   5   8   1  131.79   18.60
  -6  -8  -1  213.98   24.20
  -6  -8  -1  218.38   21.00
  -6  -8  -1  216.08   20.70
   6   8   1  232.38   23.30
  -7  -8  -1  148.29   17.10
  -7  -8  -1  157.48   17.60
  -7  -8  -1  154.68   21.50
   7   8   1  111.89   19.20
  -8  -8  -1   44.60   11.70
  -8  -8  -1   33.80   14.70
  -8  -8  -1   19.40    9.60
   8   8   1   22.70   14.10
  -9  -8  -1   67.09   13.90
  -9  -8  -1   86.89   19.50
  -9  -8  -1   83.69   16.30
   9   8   1   82.09   20.00
   8  -9  -1   82.49   14.80
   7  -9  -1   30.70   10.20
   6  -9  -1   93.49   14.00
   5  -9  -1   46.40   10.10
   5  -9  -1   51.09    6.10
   4  -9  -1   61.29   11.20
   4  -9  -1   44.20    6.50
   3  -9  -1  206.98   17.70
   3  -9  -1  255.37   21.90
   2  -9  -1  148.39   16.00
   2  -9  -1  150.28   13.70
   1  -9  -1  233.58   16.20
   1  -9  -1  182.18   19.20
   1  -9  -1  217.48   16.40
   1  -9  -1  175.58   17.60
   0  -9  -1   12.90    5.70
   0  -9  -1   10.90    6.10
   0  -9  -1   10.80    4.90
   0  -9  -1   11.70    6.70
  -1  -9  -1  197.58   18.40
  -1  -9  -1  173.98   19.00
  -1  -9  -1  208.08   17.10
  -2  -9  -1  161.18   15.20
  -2  -9  -1  161.78   16.40
  -2  -9  -1  146.69   18.00
  -3  -9  -1  196.58   19.10
  -3  -9  -1  229.98   20.60
  -3  -9  -1  268.07   23.40
   3   9   1  194.58   21.30
  -4  -9  -1   92.19   14.10
  -4  -9  -1  125.49   17.60
  -4  -9  -1   89.19   12.60
   4   9   1   57.99   13.40
  -5  -9  -1   54.39   11.10
  -5  -9  -1   82.79   13.80
  -5  -9  -1   42.60   12.00
   5   9   1   41.90   12.60
  -6  -9  -1  103.29   15.40
  -6  -9  -1  134.69   17.60
  -6  -9  -1  128.09   20.20
   6   9   1  101.09   18.20
  -7  -9  -1   23.80   10.30
  -7  -9  -1   53.99   16.10
  -7  -9  -1   45.90   12.20
   7   9   1   32.40   14.60
  -8  -9  -1   74.19   19.40
  -8  -9  -1   42.50   13.20
  -8  -9  -1   63.59   13.60
   8   9   1  105.99   20.40
   7 -10  -1   44.40   12.00
   6 -10  -1  229.38   22.70
   5 -10  -1   29.90    9.80
   5 -10  -1   57.49   10.20
   4 -10  -1   39.90   10.60
   4 -10  -1   47.40    7.80
   3 -10  -1   94.59   11.90
   3 -10  -1  115.59   16.10
   2 -10  -1  310.07   24.90
   2 -10  -1  340.87   28.30
   1 -10  -1    3.20    5.40
   1 -10  -1    2.80    5.70
   1 -10  -1    8.00    7.70
   0 -10  -1  239.78   20.40
   0 -10  -1  220.78   19.00
   0 -10  -1  208.38   18.20
   0 -10  -1  224.18   22.90
  -1 -10  -1    7.40    6.00
  -1 -10  -1    4.70    7.00
  -1 -10  -1   -0.90    7.90
  -2 -10  -1  251.17   24.50
  -2 -10  -1  308.67   27.00
  -2 -10  -1  271.27   23.10
  -3 -10  -1  138.69   19.20
  -3 -10  -1  131.09   15.60
  -3 -10  -1  128.09   17.40
  -4 -10  -1   57.99   11.40
  -4 -10  -1   59.89   11.70
  -4 -10  -1   72.29   14.70
   4  10   1   52.99   14.10
  -5 -10  -1   41.20   14.50
  -5 -10  -1   35.70   11.60
  -5 -10  -1   31.50    9.80
   5  10   1   41.10   14.10
  -6 -10  -1  220.38   24.10
  -6 -10  -1  252.77   24.90
  -6 -10  -1  265.97   30.10
   6  10   1  225.38   28.40
  -7 -10  -1   23.20   12.30
  -7 -10  -1   31.30   16.20
  -7 -10  -1   42.20   13.80
   7  10   1   48.90   17.50
   5 -11  -1   21.80   10.40
   4 -11  -1   52.99   13.30
   4 -11  -1   36.80    8.50
   3 -11  -1   46.90   12.90
   3 -11  -1   36.70    8.50
   2 -11  -1    5.90    9.20
   2 -11  -1   20.60    7.60
   1 -11  -1   97.49   13.20
   1 -11  -1  101.19   16.30
   0 -11  -1   57.59    9.20
   0 -11  -1   52.39   11.50
   0 -11  -1   52.79   11.10
  -1 -11  -1  112.39   14.00
  -1 -11  -1   73.29   12.80
  -1 -11  -1   75.89   14.70
  -2 -11  -1   10.50   10.00
  -2 -11  -1   17.90    8.10
  -2 -11  -1    7.80   10.00
  -3 -11  -1   55.29   15.00
  -3 -11  -1   48.90   10.70
  -3 -11  -1   40.00   12.60
  -4 -11  -1   56.79   12.30
  -4 -11  -1   51.39   14.50
  -4 -11  -1   85.39   14.60
  -5 -11  -1   22.60   13.70
  -5 -11  -1   21.70   11.20
  -5 -11  -1   15.80   12.10
   3 -12  -1   94.39   17.60
   3 -12  -1   88.49   13.10
   2 -12  -1   51.39   11.20
   2 -12  -1   53.29   14.00
   1 -12  -1   71.69   14.90
   1 -12  -1   64.69   12.80
   0 -12  -1   40.80   11.20
   0 -12  -1   39.80   14.20
  -1 -12  -1   45.90   15.50
  -1 -12  -1   48.80   13.30
  -2 -12  -1   93.99   16.00
  -2 -12  -1   88.89   18.60
  -2 -12  -1   99.79   14.60
  -3 -12  -1   94.89   15.90
  -3 -12  -1   96.59   18.90
  -3 -12  -1  123.09   18.50
  -3 -12   2   67.79   14.00
  -3 -12   2   54.99   15.20
  -3 -12   2   39.80   15.90
  -2 -12   2   79.69   15.50
  -2 -12   2   74.39   16.00
  -2 -12   2   93.99   14.90
  -1 -12   2   96.99   16.50
  -1 -12   2   85.09   16.80
  -1 -12   2   85.49   14.40
   0 -12   2   -4.70    9.10
   0 -12   2   10.00   12.20
   1 -12   2  100.19   18.30
   1 -12   2  101.69   15.00
   2 -12   2   98.99   13.90
   2 -12   2   94.59   17.70
   3 -12   2   55.69   15.00
   3 -12   2   57.19   10.80
   5  11  -2   16.20   13.60
  -5 -11   2   -4.20   12.80
  -5 -11   2   -5.40    9.80
  -5 -11   2  -11.10    9.90
   4  11  -2   12.70   12.20
  -4 -11   2   -1.80    9.30
  -4 -11   2   13.10   10.20
  -4 -11   2   -3.00   12.50
  -3 -11   2   44.10   11.10
  -3 -11   2   52.79   12.10
  -3 -11   2   32.60   14.40
  -2 -11   2   60.39   11.50
  -2 -11   2   59.39   13.00
  -2 -11   2   79.89   16.30
  -1 -11   2  229.38   22.50
  -1 -11   2  274.07   27.20
  -1 -11   2  272.37   24.90
   0 -11   2  217.58   23.50
   0 -11   2  227.28   20.40
   0 -11   2  221.58   21.40
   1 -11   2  276.17   27.40
   1 -11   2  270.27   22.70
   1 -11   2  273.47   23.70
   2 -11   2   59.39   10.40
   2 -11   2   64.79   13.90
   2 -11   2   78.59   10.60
   3 -11   2   41.40   11.50
   4 -11   2   23.60    9.90
   4 -11   2   18.80    7.50
   5 -11   2    8.70    9.50
   7  10  -2   40.30   16.10
  -7 -10   2   21.70   11.50
  -7 -10   2   21.30   15.80
  -7 -10   2    8.20   11.50
   6  10  -2    1.10   11.10
  -6 -10   2    2.70    9.40
  -6 -10   2  -10.50    8.90
  -6 -10   2    9.40   13.50
   5  10  -2  181.08   23.50
  -5 -10   2  208.58   26.90
  -5 -10   2  215.68   21.70
  -5 -10   2  208.98   22.70
   4  10  -2   74.19   16.00
  -4 -10   2  103.89   16.40
  -4 -10   2   92.49   14.10
  -4 -10   2  116.19   18.50
   3  10  -2   70.59   14.00
  -3 -10   2   49.70   10.50
  -3 -10   2   68.19   14.00
  -3 -10   2   60.19   12.10
  -2 -10   2    5.60    9.10
  -2 -10   2    6.50    6.90
  -2 -10   2    1.50    7.70
  -1 -10   2  220.78   19.80
  -1 -10   2  218.58   23.00
  -1 -10   2  237.28   21.50
   0 -10   2  143.59   14.30
   0 -10   2  139.19   18.40
   0 -10   2  123.09   14.80
   1 -10   2  277.27   25.80
   1 -10   2  274.97   23.10
   1 -10   2  263.17   21.40
   2 -10   2    8.10    8.10
   2 -10   2    0.10    5.20
   2 -10   2   11.50    6.10
   3 -10   2   57.29    7.50
   3 -10   2   43.10   11.10
   3 -10   2   49.30    8.20
   4 -10   2   83.39   10.70
   4 -10   2  108.69   15.00
   5 -10   2  226.28   21.70
   6 -10   2    5.90    8.10
   7 -10   2   26.50   10.50
   8   9  -2   40.40   15.30
  -8  -9   2   46.70   17.30
  -8  -9   2   37.10   12.30
  -8  -9   2   60.79   13.40
   7   9  -2   44.50   14.50
  -7  -9   2   44.40   11.70
  -7  -9   2   46.20   12.10
  -7  -9   2   40.00   14.50
   6   9  -2  168.98   23.30
  -6  -9   2  150.98   21.80
  -6  -9   2  169.48   20.10
  -6  -9   2  167.68   19.10
   5   9  -2  212.78   23.20
  -5  -9   2  192.18   22.40
  -5  -9   2  194.38   20.30
  -5  -9   2  199.58   20.70
   4   9  -2  176.98   19.90
  -4  -9   2  210.98   21.50
  -4  -9   2  195.58   19.00
  -4  -9   2  155.98   19.40
   3   9  -2  200.38   21.90
  -3  -9   2  197.88   19.20
  -3  -9   2  225.88   22.20
  -3  -9   2  245.38   21.70
   2   9  -2  209.98   18.90
  -2  -9   2  147.09   17.00
  -2  -9   2  151.78   16.00
  -2  -9   2  157.48   17.90
  -1  -9   2   29.00    7.00
  -1  -9   2   25.20    8.20
  -1  -9   2   33.70    8.10
   0  -9   2  287.47   23.60
   0  -9   2  238.68   20.30
   0  -9   2  249.08   21.80
   1  -9   2   22.50    8.60
   1  -9   2   37.30    7.70
   1  -9   2   43.90    6.90
   1  -9   2   33.50    7.20
   2  -9   2  212.38   18.00
   2  -9   2  218.98   21.00
   2  -9   2  187.38   16.90
   2  -9   2  258.27   18.10
   3  -9   2  178.08   16.00
   3  -9   2  205.58   15.50
   3  -9   2  203.48   19.60
   3  -9   2  211.88   16.00
   4  -9   2  178.48   17.90
   4  -9   2  149.49   14.00
   4  -9   2  181.08   14.20
   4  -9   2  195.68   14.70
   5  -9   2  198.78   15.30
   5  -9   2  197.88   13.70
   5  -9   2  165.28   18.10
   6  -9   2  140.29   15.50
   7  -9   2   52.09   11.20
   8  -9   2   40.90   11.20
   9   8  -2    0.50   15.00
  -9  -8   2    3.70   11.20
  -9  -8   2   -1.60    9.40
  -9  -8   2    9.40   13.80
   8   8  -2  131.99   20.50
  -8  -8   2  111.69   16.60
  -8  -8   2   98.79   20.30
   7   8  -2   95.49   16.80
  -7  -8   2   81.89   14.20
  -7  -8   2   99.29   17.10
  -7  -8   2   96.29   14.60
   6   8  -2  163.28   19.70
  -6  -8   2  139.29   15.50
  -6  -8   2  115.29   15.60
  -6  -8   2  102.79   17.70
   5   8  -2   58.69   12.50
  -5  -8   2   43.70    9.80
  -5  -8   2   33.20   10.50
  -5  -8   2   34.10    8.50
   4   8  -2   77.79   12.40
  -4  -8   2   69.29   10.90
  -4  -8   2   68.09   12.60
  -4  -8   2   74.39   11.30
  -3  -8   2  130.39   16.10
  -3  -8   2  147.79   14.80
  -3  -8   2  130.89   14.10
   2   8  -2  429.56   30.50
  -2  -8   2  381.76   29.50
  -2  -8   2  350.46   27.90
  -2  -8   2  342.57   29.90
   1   8  -2  202.18   18.00
  -1  -8   2  178.48   15.50
  -1  -8   2  180.88   16.70
  -1  -8   2  157.78   17.00
   0  -8   2   20.10    7.00
   0  -8   2    5.90    4.20
   0  -8   2    7.70    5.10
   1  -8   2  163.88   15.80
   1  -8   2  200.68   15.90
   1  -8   2  176.78   15.20
   1  -8   2  228.68   18.70
   2  -8   2  456.15   30.20
   2  -8   2  413.76   30.30
   2  -8   2  395.56   29.80
   2  -8   2  461.75   33.30
   3  -8   2   81.99    8.50
   3  -8   2   81.49   11.20
   3  -8   2   82.09    8.50
   3  -8   2   69.19    8.10
   3  -8   2   90.19    8.90
  -4   8  -2   85.29    8.70
   4  -8   2   95.99    9.20
   4  -8   2   78.09    8.00
   4  -8   2   79.29   11.10
   4  -8   2   78.69    8.20
  -5   8  -2   45.30    6.40
   5  -8   2   36.30    6.00
   5  -8   2   35.20    7.70
  -6   8  -2  121.99   12.30
   6  -8   2  147.39   15.20
  -7   8  -2   61.19    8.50
   8  -8   2  131.89   16.70
   9  -8   2   -0.50    9.20
   9   7  -2    6.90   13.20
  -9  -7   2    8.90   10.20
  -9  -7   2   17.10    9.90
   8   7  -2   88.99   16.30
  -8  -7   2  103.89   14.50
  -8  -7   2   93.59   14.10
   7   7  -2   61.69   13.50
  -7  -7   2   67.09   11.60
  -7  -7   2   60.49   11.00
   6   7  -2  160.28   19.00
  -6  -7   2  172.58   17.50
  -6  -7   2  185.08   18.10
   5   7  -2  204.38   20.40
  -5  -7   2  207.98   19.10
  -5  -7   2  192.48   18.40
  -5  -7   2  201.08   20.40
   4   7  -2 1166.08   79.59
  -4  -7   2 1131.99   78.29
  -4  -7   2 1180.38   80.19
  -4  -7   2 1130.09   77.79
   3   7  -2  223.18   19.70
  -3  -7   2  204.28   18.50
  -3  -7   2  210.98   19.60
  -3  -7   2  221.68   18.50
   2   7  -2   59.09    9.80
  -2  -7   2   66.69    8.40
  -2  -7   2   58.49    8.70
  -2  -7   2   51.39    9.80
   1   7  -2  147.89   13.80
  -1  -7   2  125.19   11.30
  -1  -7   2  109.19   12.00
  -1  -7   2  105.89   13.10
   0  -7   2   86.79   10.90
   0  -7   2   86.89    9.70
   0  -7   2  106.59    9.70
   0  -7   2   76.39    8.80
   1  -7   2  155.78   13.50
   1  -7   2  164.78   13.10
   1  -7   2  144.89   14.90
   1  -7   2  161.98   12.90
  -2   7  -2   71.29    6.90
   2  -7   2   42.70    8.20
   2  -7   2   55.49    6.90
   2  -7   2   54.89    7.20
   2  -7   2   58.09    6.80
   2  -7   2   51.29    6.60
  -3   7  -2  223.88   17.50
   3  -7   2  239.98   17.50
   3  -7   2  226.78   17.10
   3  -7   2  233.78   17.70
   3  -7   2  248.38   19.80
   3  -7   2  253.47   17.30
  -4   7  -2 1290.57   82.59
   4  -7   2 1277.47   81.49
   4  -7   2 1232.48   84.29
   4  -7   2 1260.87   82.19
   4  -7   2 1259.77   81.49
  -5   7  -2  199.48   15.00
   5  -7   2  185.18   16.40
   5  -7   2  167.88   14.50
  -6   7  -2  200.78   15.00
   6  -7   2  139.09   15.00
   6  -7   2  161.58   14.80
  -7   7  -2   78.29    9.80
   7  -7   2   50.39    9.10
  -8   7  -2   79.39   10.90
   8  -7   2   62.89   11.00
  -9   7  -2   -1.50    8.30
   9  -7   2   13.60    8.60
  10   6  -2    8.80   14.90
 -10  -6   2    4.00    9.20
 -10  -6   2    7.60    9.00
   9   6  -2   91.79   17.40
  -9  -6   2   59.39   12.70
  -9  -6   2   84.19   12.80
   8   6  -2   32.90   10.30
  -8  -6   2   26.80    8.90
  -8  -6   2   17.70    7.80
   7   6  -2   13.40    7.70
  -7  -6   2    4.50    5.60
  -7  -6   2   13.90    6.80
   6   6  -2  127.29   15.80
  -6  -6   2  143.59   14.60
  -6  -6   2  132.19   14.60
  -5  -6   2  177.38   16.10
  -5  -6   2  167.98   16.40
   4   6  -2   36.90    7.80
  -4  -6   2   17.50    5.50
  -4  -6   2   13.00    5.00
   3   6  -2   12.00    5.60
  -3  -6   2   27.90    6.10
  -3  -6   2   28.90    6.10
  -3  -6   2   30.60    7.40
   2   6  -2  182.58   16.10
  -2  -6   2  190.68   16.40
  -2  -6   2  182.48   15.40
  -2  -6   2  167.78   14.80
   1   6  -2  383.56   28.80
  -1  -6   2  407.46   28.00
  -1  -6   2  391.96   27.60
  -1  -6   2  347.47   27.90
  -1  -6   2  416.16   29.40
   0   6  -2  753.52   49.99
   0  -6   2  707.93   49.90
   0  -6   2  714.83   48.40
   0  -6   2  714.03   48.40
   0  -6   2  730.03   48.90
   1  -6   2  332.77   26.40
   1  -6   2  378.26   25.30
   1  -6   2  330.47   25.30
   1  -6   2  380.36   25.20
   1  -6   2  364.46   25.10
  -2   6  -2  190.68   14.30
   2  -6   2  178.68   14.30
   2  -6   2  191.28   14.30
   2  -6   2  198.18   14.10
   2  -6   2  171.48   15.50
   2  -6   2  198.58   14.40
   3  -6   2    9.20    4.10
   3  -6   2    6.00    2.50
   3  -6   2   10.10    3.10
   3  -6   2   10.10    2.70
   4  -6   2   35.00    6.40
   4  -6   2   40.10    4.00
   4  -6   2   39.60    4.00
   4  -6   2   47.50    5.90
   5  -6   2  270.57   19.70
   5  -6   2  259.87   20.60
  -6   6  -2  164.88   14.20
   6  -6   2  150.38   13.70
   6  -6   2  148.49   14.40
  -7   6  -2   21.10    6.30
   7  -6   2    2.40    5.30
  -8   6  -2   18.40    7.30
   8  -6   2   21.00    6.90
  -9   6  -2   70.89   12.20
   9  -6   2   76.69   11.50
 -10   6  -2   -1.50    9.20
  10  -6   2   22.30    9.80
  10   5  -2   87.39   16.50
 -10  -5   2  107.09   14.70
 -10  -5   2  100.19   16.00
   9   5  -2   13.50    9.80
  -9  -5   2    5.90    7.40
  -9  -5   2   25.40    8.30
   8   5  -2   32.50   11.00
  -8  -5   2   31.90    8.10
  -8  -5   2   38.10    9.10
   7   5  -2  235.28   24.00
  -7  -5   2  294.77   23.10
  -7  -5   2  289.27   24.10
   6   5  -2  124.99   14.60
  -6  -5   2  105.59   11.70
  -6  -5   2  109.29   13.00
   5   5  -2  216.78   19.00
  -5  -5   2  193.48   17.90
  -5  -5   2  211.88   17.60
   4   5  -2   63.69    9.90
  -4  -5   2   83.89    9.30
  -4  -5   2   88.49    9.40
   3   5  -2 1118.19   68.79
  -3  -5   2  957.40   67.59
  -3  -5   2  965.70   67.39
   2   5  -2  829.22   60.19
   2   5  -2  855.71   60.99
  -2  -5   2  881.11   60.19
  -2  -5   2  958.50   61.69
  -2  -5   2  974.30   60.69
  -2  -5   2  940.21   60.79
   1   5  -2  675.13   44.00
   1   5  -2  690.53   44.90
   1   5  -2  632.44   43.50
  -1  -5   2  609.64   44.70
  -1  -5   2  672.73   44.00
  -1  -5   2  634.84   44.10
  -1  -5   2  636.44   43.70
   0   5  -2   79.89    7.60
   0   5  -2   81.79    8.70
   0  -5   2   87.09    7.90
   0  -5   2   97.19    8.30
   0  -5   2   78.59    8.70
   0  -5   2   78.79    8.80
   0  -5   2   81.09    7.80
   0  -5   2   91.19    7.90
  -1   5  -2  695.13   48.70
  -1   5  -2  721.93   47.80
   1  -5   2  760.62   47.90
   1  -5   2  715.23   48.90
   1  -5   2  735.33   47.90
   1  -5   2  683.53   47.80
   1  -5   2  740.63   47.70
   1  -5   2  727.83   48.90
  -2   5  -2  999.20   59.09
  -2   5  -2  886.71   59.99
   2  -5   2  923.61   58.89
   2  -5   2  874.51   60.09
   2  -5   2  915.11   60.09
   2  -5   2  861.91   58.39
   2  -5   2  835.72   58.39
  -3   5  -2  979.20   73.09
  -3   5  -2 1051.19   72.29
   3  -5   2 1147.39   71.39
   3  -5   2 1124.39   71.39
   3  -5   2 1183.48   73.89
   3  -5   2 1144.99   72.09
   3  -5   2 1137.09   73.29
  -4   5  -2   73.79    7.70
   4  -5   2   81.59    8.20
  -5   5  -2  222.48   17.20
   5  -5   2  223.98   16.90
   5  -5   2  218.28   17.30
  -6   5  -2   87.19   10.50
   6  -5   2  118.69   11.00
  -7   5  -2  308.67   22.20
   7  -5   2  231.28   20.80
  -8   5  -2   42.40    8.80
   8  -5   2   24.30    6.70
  -9   5  -2   27.80    8.90
   9  -5   2   16.70    7.00
 -10   5  -2  125.39   16.20
  10  -5   2  101.59   14.10
  11   4  -2   36.00   14.30
 -11  -4   2    0.30    8.30
 -11  -4   2   13.90   10.70
  10   4  -2   41.30   12.40
 -10  -4   2   27.60    8.50
 -10  -4   2   30.20   10.80
   9   4  -2   20.80   10.50
  -9  -4   2   41.30    8.20
  -9  -4   2   40.60   10.00
   8   4  -2   48.80   11.00
  -8  -4   2   22.40    7.30
  -8  -4   2   41.30    9.00
   7   4  -2   81.49   13.10
  -7  -4   2   86.99   10.60
  -7  -4   2   78.19   11.50
   6   4  -2  195.68   17.40
  -6  -4   2  142.99   15.10
  -6  -4   2  175.98   15.00
  -5  -4   2   40.60    7.00
  -5  -4   2   34.30    6.10
   4   4  -2  225.78   19.80
  -4  -4   2  266.87   19.70
  -4  -4   2  255.17   19.30
  -3  -4   2  193.18   15.90
  -3  -4   2  211.98   16.00
  -2  -4   2  533.25   35.90
  -2  -4   2  531.15   35.90
  -2  -4   2  531.75   36.00
  -2  -4   2  499.15   35.60
   1   4  -2  840.72   58.29
   1   4  -2  886.71   58.39
   1   4  -2  847.02   58.29
   1   4  -2  859.51   58.99
  -1  -4   2  868.41   58.59
  -1  -4   2  942.31   58.59
  -1  -4   2  920.91   58.89
  -1  -4   2  923.51   59.39
  -1  -4   2  905.01   58.39
  -1  -4   2  891.91   58.49
   0   4  -2  330.97   23.90
   0   4  -2  328.47   23.70
   0   4  -2  356.96   24.70
   0  -4   2  356.06   24.10
   0  -4   2  367.16   24.00
   0  -4   2  360.36   23.80
   0  -4   2  312.57   23.70
   0  -4   2  362.96   24.80
   0  -4   2  362.96   24.60
  -1   4  -2  989.60   61.79
  -1   4  -2  906.51   62.19
   1  -4   2  930.81   61.29
   1  -4   2  993.50   62.49
   1  -4   2  985.30   61.69
   1  -4   2  944.51   62.39
   1  -4   2  878.61   61.49
   2  -4   2  404.26   26.00
   2  -4   2  397.76   26.80
   2  -4   2  363.76   25.30
   2  -4   2  372.56   25.30
   2  -4   2  375.66   26.50
   3  -4   2  310.87   20.90
   3  -4   2  334.87   21.00
   3  -4   2  314.17   22.10
   3  -4   2  322.47   22.60
  -4   4  -2  248.78   18.00
  -4   4  -2  249.97   18.50
   4  -4   2  232.38   17.80
  -5   4  -2   44.60    6.40
  -5   4  -2   36.60    6.40
  -6   4  -2  164.18   15.20
   6  -4   2  204.68   15.50
  -7   4  -2   83.49   10.30
   7  -4   2   84.89    9.70
  -8   4  -2   31.20    8.10
   8  -4   2   44.30    7.50
  -9   4  -2   18.10    8.40
   9  -4   2   29.10    7.40
 -10   4  -2   24.70    9.50
  10  -4   2   16.50    7.90
 -11   4  -2   19.60   11.10
  11  -4   2   38.60   10.30
  11   3  -2   44.50   13.40
 -11  -3   2   30.30   10.30
 -11  -3   2   40.40   10.00
  10   3  -2   63.79   12.70
 -10  -3   2   37.50   10.40
 -10  -3   2   50.89    9.40
   9   3  -2  209.78   21.70
  -9  -3   2  218.48   19.00
  -9  -3   2  215.18   21.00
   8   3  -2  149.59   16.30
  -8  -3   2  156.48   16.10
  -8  -3   2  167.38   14.90
   7   3  -2  105.49   12.70
  -7  -3   2  107.59   11.00
  -7  -3   2   82.39   11.50
   6   3  -2   30.40    7.00
  -6  -3   2   57.09    7.50
  -6  -3   2   47.10    7.60
   5   3  -2   63.99    9.40
  -5  -3   2   75.29    8.30
  -5  -3   2   85.59    9.20
   4   3  -2  274.17   19.30
   4   3  -2  260.77   18.30
  -4  -3   2  219.18   18.00
  -4  -3   2  216.28   18.20
   3   3  -2 1080.19   74.39
   3   3  -2 1152.78   75.19
   3   3  -2 1152.08   75.19
  -3  -3   2 1130.89   74.49
  -3  -3   2 1108.09   74.79
  -3  -3   2 1147.49   74.79
  -3  -3   2 1206.88   74.59
   2   3  -2  153.38   11.30
   2   3  -2  138.99   11.40
   2   3  -2  153.98   11.70
  -2  -3   2  150.38   11.40
  -2  -3   2  134.69   11.50
  -2  -3   2  143.59   11.30
  -2  -3   2  128.59   11.00
  -2  -3   2  144.59   11.10
   1   3  -2 1590.34   96.69
   1   3  -2 1398.36   96.49
   1   3  -2 1496.75   96.89
  -1  -3   2 1479.75   96.69
  -1  -3   2 1520.55   96.79
  -1  -3   2 1490.65   96.69
  -1  -3   2 1428.06   96.39
  -1  -3   2 1576.44   96.69
   0   3  -2 2801.52  181.98
   0   3  -2 2783.82  181.48
   0   3  -2 2962.90  181.78
   0  -3   2 3024.10  182.18
   0  -3   2 2734.13  181.58
   0  -3   2 2652.03  181.58
   0  -3   2 2953.10  181.98
   0  -3   2 2776.52  181.38
   0  -3   2 2914.91  181.68
  -1   3  -2 1584.14   99.69
  -1   3  -2 1537.95   99.19
  -1   3  -2 1429.66   99.79
   1  -3   2 1589.84   99.99
   1  -3   2 1561.84   99.19
   1  -3   2 1556.04   99.89
   1  -3   2 1482.25   99.29
   1  -3   2 1663.93   99.69
  -2   3  -2  142.09   10.80
  -2   3  -2  150.88   11.00
   2  -3   2  131.79    9.80
   2  -3   2  149.19   10.90
   2  -3   2  143.69    9.80
   2  -3   2  155.18   10.80
  -3   3  -2  994.90   72.69
  -3   3  -2 1080.69   72.79
   3  -3   2 1193.88   72.79
   3  -3   2 1212.88   72.79
  -4   3  -2  242.98   19.90
   4  -3   2  293.47   19.90
   4  -3   2  303.17   20.10
  -5   3  -2   66.39    7.40
  -5   3  -2   61.89    7.20
   5  -3   2   52.99    6.70
   5  -3   2   64.89    7.50
  -6   3  -2   54.99    7.60
   6  -3   2   39.80    6.30
  -7   3  -2   91.29   11.10
   7  -3   2  117.59   10.60
  -8   3  -2  152.38   16.50
   8  -3   2  184.08   15.10
  -9   3  -2  202.38   18.90
   9  -3   2  183.38   17.10
 -10   3  -2   56.59   11.80
  10  -3   2   75.49   11.20
 -11   3  -2   35.80   11.00
  11  -3   2   30.50   10.30
  11   2  -2   17.30   10.60
 -11  -2   2   36.40    9.00
 -11  -2   2   25.80   10.70
  10   2  -2   58.39   12.00
 -10  -2   2   66.99    9.60
 -10  -2   2   41.70   10.50
   9   2  -2   14.90    7.30
  -9  -2   2   17.10    7.20
  -9  -2   2   23.40    6.20
   8   2  -2  117.89   14.80
  -8  -2   2  136.59   14.80
  -8  -2   2  145.89   13.20
   7   2  -2   43.60    8.60
  -7  -2   2   59.59    7.80
  -7  -2   2   61.29    9.20
  -6  -2   2  185.38   15.20
  -6  -2   2  197.58   16.40
   5   2  -2  928.21   63.49
   5   2  -2  875.11   62.19
  -5  -2   2  970.40   63.39
  -5  -2   2  998.50   62.49
   4   2  -2  240.68   19.80
  -4  -2   2  288.77   19.60
  -4  -2   2  260.97   19.80
  -4  -2   2  285.37   19.50
  -4  -2   2  263.77   19.30
   3   2  -2 1050.19   70.39
   3   2  -2 1119.59   70.39
   3   2  -2 1030.90   69.59
  -3  -2   2 1058.99   69.79
  -3  -2   2 1072.69   69.69
  -3  -2   2 1045.00   70.09
  -3  -2   2 1115.29   69.89
   2   2  -2 1253.87   83.59
   2   2  -2 1239.28   83.79
   2   2  -2 1137.39   83.69
  -2  -2   2 1383.26   83.99
  -2  -2   2 1357.56   83.69
  -2  -2   2 1390.86   83.89
  -2  -2   2 1303.27   83.69
   1   2  -2  613.34   36.00
  -1  -2   2  527.05   35.80
  -1  -2   2  505.15   35.60
  -1  -2   2  523.95   35.80
  -1  -2   2  543.45   35.80
  -1  -2   2  548.05   36.00
   0   2  -2   43.50    3.60
   0   2  -2   39.90    3.80
   0   2  -2   38.80    3.80
   0  -2   2   36.20    3.70
   0  -2   2   43.80    3.90
   0  -2   2   43.30    4.00
   0  -2   2   39.20    3.80
   0  -2   2   41.00    3.60
   1  -2   2  716.03   45.80
   1  -2   2  712.33   45.80
   1  -2   2  693.43   45.40
   1  -2   2  702.23   45.30
  -2   2  -2 1403.96   82.39
  -2   2  -2 1345.87   83.59
  -2   2  -2 1329.77   83.29
   2  -2   2 1266.37   83.09
   2  -2   2 1271.57   82.29
   2  -2   2 1207.08   82.39
   2  -2   2 1248.08   83.29
  -3   2  -2 1108.39   68.99
  -3   2  -2 1008.10   68.29
   3  -2   2 1057.09   68.29
  -4   2  -2  253.57   17.40
  -4   2  -2  276.27   18.40
   4  -2   2  234.88   18.00
   4  -2   2  227.88   17.30
  -5   2  -2  888.61   61.79
  -5   2  -2  995.70   63.19
   5  -2   2 1008.20   63.09
   5  -2   2  895.91   61.89
  -6   2  -2  171.68   14.40
  -6   2  -2  183.78   12.40
  -6   2  -2  193.88   12.50
  -6   2  -2  187.98   15.70
  -7   2  -2   35.00    3.70
  -7   2  -2   33.90    7.00
  -7   2  -2   37.10    3.80
  -8   2  -2  136.69   10.00
  -8   2  -2  149.39   14.80
  -8   2  -2  141.09   10.10
   8  -2   2  129.19   13.00
  -9   2  -2   28.00    3.60
  -9   2  -2   20.60    7.50
  -9   2  -2   31.20    3.50
   9  -2   2   15.90    6.70
 -10   2  -2   76.19   12.90
  10  -2   2   81.99   11.90
 -11   2  -2   31.60   10.40
  11  -2   2   17.70    9.20
  11   1  -2   11.90    9.70
 -11  -1   2   -6.80    9.20
 -11  -1   2   16.20    7.00
  10   1  -2   -2.70    7.70
 -10  -1   2    7.80    5.50
 -10  -1   2    6.10    7.70
   9   1  -2    8.60    6.90
  -9  -1   2   16.50    7.40
  -9  -1   2   18.50    5.70
   8   1  -2  227.38   19.80
  -8  -1   2  198.08   17.00
  -8  -1   2  238.28   19.70
   7   1  -2  207.58   18.20
  -7  -1   2  236.28   18.80
  -7  -1   2  203.58   16.70
   6   1  -2  160.78   14.30
   6   1  -2  164.28   15.70
  -6  -1   2  205.68   16.10
  -6  -1   2  216.58   14.80
   5   1  -2  162.98   13.60
   5   1  -2  176.08   14.80
  -5  -1   2  190.88   14.00
  -5  -1   2  198.28   14.00
  -5  -1   2  184.18   14.80
   4   1  -2  473.45   33.70
   4   1  -2  460.75   32.50
   4   1  -2  476.15   33.30
  -4  -1   2  486.35   32.60
  -4  -1   2  508.75   32.70
  -4  -1   2  504.95   33.40
  -4  -1   2  481.45   32.90
   3   1  -2  227.78   14.80
   3   1  -2  206.28   14.00
   3   1  -2  227.88   15.00
  -3  -1   2  179.88   13.90
  -3  -1   2  176.78   14.30
  -3  -1   2  179.98   13.90
  -3  -1   2  182.78   14.10
   2   1  -2 2230.28  137.99
   2   1  -2 2309.47  137.89
   2   1  -2 2255.87  137.49
  -2  -1   2 2135.29  137.69
  -2  -1   2 2029.80  137.39
  -2  -1   2 1949.51  137.49
   1   1  -2  260.97   17.40
   1   1  -2  252.97   17.40
   1   1  -2  261.77   17.30
   0   1  -2   14.20    1.50
   0   1  -2   13.00    1.70
   0   1  -2   11.00    1.40
   0  -1   2   13.70    1.50
   0  -1   2    8.70    1.50
   0  -1   2   14.80    1.50
  -2   1  -2 2125.49  138.39
  -2   1  -2 2084.29  139.49
  -2   1  -2 1935.71  138.69
   2  -1   2 2235.48  138.79
   2  -1   2 2387.66  139.59
   2  -1   2 2317.97  138.49
  -3   1  -2  190.98   14.80
  -3   1  -2  184.38   13.40
  -3   1  -2  178.48   13.40
   3  -1   2  225.08   13.60
   3  -1   2  227.48   14.10
   3  -1   2  226.68   15.00
  -4   1  -2  520.35   32.10
  -4   1  -2  500.65   32.00
  -4   1  -2  464.05   32.70
  -4   1  -2  520.75   34.00
   4  -1   2  489.75   32.10
   4  -1   2  442.76   32.60
   4  -1   2  513.15   33.90
  -5   1  -2  179.08   13.70
  -5   1  -2  189.48   12.80
  -5   1  -2  189.38   12.70
  -5   1  -2  176.58   14.60
   5  -1   2  171.28   13.70
   5  -1   2  177.88   16.00
  -6   1  -2  176.98   14.60
  -6   1  -2  186.68   13.20
  -6   1  -2  191.58   13.30
  -6   1  -2  193.48   15.80
   6  -1   2  173.38   14.50
  -7   1  -2  233.28   16.90
  -7   1  -2  232.48   16.90
  -7   1  -2  237.48   19.90
   7  -1   2  258.07   19.00
  -8   1  -2  210.88   19.30
  -8   1  -2  212.18   15.70
  -8   1  -2  211.38   15.90
   8  -1   2  226.78   18.20
  -9   1  -2    7.60    4.20
  -9   1  -2    9.90    6.20
  -9   1  -2   12.10    3.80
   9  -1   2   10.90    6.20
 -10   1  -2   12.50    7.80
 -10   1  -2    0.90    3.70
  10  -1   2    9.80    7.10
 -11   1  -2    5.60    9.10
  11  -1   2    4.00    8.50
  11   0  -2   10.00    9.40
 -11   0   2   10.30    6.00
 -11   0   2   19.10    9.40
  10   0  -2   59.99   11.40
 -10   0   2   73.79   12.50
 -10   0   2   59.49    8.50
   9   0  -2  317.17   26.60
  -9   0   2  319.97   26.00
  -9   0   2  326.47   23.70
   8   0  -2   32.60    7.50
  -8   0   2   22.80    5.10
  -8   0   2   25.70    6.50
   7   0  -2   52.09    8.10
  -7   0   2   64.69    7.00
  -7   0   2   53.89    7.00
  -7   0   2   75.39    9.80
   6   0  -2   44.40    7.20
   6   0  -2   46.00    5.50
  -6   0   2   53.79    6.20
  -6   0   2   51.39    5.70
  -6   0   2   46.50    6.90
   5   0  -2  688.43   45.00
   5   0  -2  614.54   43.60
   5   0  -2  673.43   46.60
  -5   0   2  625.04   45.30
  -5   0   2  692.63   43.80
  -5   0   2  676.43   43.90
  -5   0   2  666.83   44.90
   4   0  -2 1609.54  105.49
   4   0  -2 1738.13  106.59
   4   0  -2 1586.94  106.59
  -4   0   2 1720.93  105.59
  -4   0   2 1716.03  105.79
  -4   0   2 1492.65  106.09
  -4   0   2 1639.24  106.49
   3   0  -2 3492.65  220.18
   3   0  -2 3678.13  220.08
   3   0  -2 3413.06  219.28
  -3   0   2 3526.45  219.48
  -3   0   2 3334.57  219.88
  -3   0   2 3225.58  219.88
   2   0  -2   29.50    2.70
   2   0  -2   28.40    3.00
   2   0  -2   27.60    3.10
  -2   0   2   23.40    3.00
  -2   0   2   25.70    2.60
  -2   0   2   24.00    2.90
   1   0  -2  134.99    9.00
   1   0  -2  119.09    9.10
   1   0  -2  136.49    9.10
  -1   0   2  125.39    9.10
  -1   0   2  135.39    9.00
  -1   0   2  134.89    9.10
  -1   0   2  139.19    9.20
   0   0  -2  183.58   11.40
   0   0  -2  187.08   11.50
   0   0  -2  152.38   11.60
  -1   0  -2  136.59    9.20
  -1   0  -2  143.79    9.50
   1   0   2  148.29    9.90
   1   0   2  140.49    9.20
   1   0   2  138.69    9.40
  -2   0  -2   29.40    2.60
  -2   0  -2   26.30    2.70
  -2   0  -2   27.80    3.30
   2   0   2   33.70    2.80
   2   0   2   32.60    2.80
   2   0   2   32.10    3.40
  -3   0  -2 3570.04  225.08
  -3   0  -2 3542.05  223.88
  -3   0  -2 3280.77  223.88
   3   0   2 3604.74  224.18
   3   0   2 3585.74  223.88
   3   0   2 3532.35  224.98
  -4   0  -2 1612.24  106.69
  -4   0  -2 1715.73  105.39
  -4   0  -2 1556.44  105.49
  -4   0  -2 1611.34  105.09
   4   0   2 1716.73  105.39
   4   0   2 1647.34  105.79
   4   0   2 1630.94  106.79
  -5   0  -2  651.23   41.70
  -5   0  -2  614.84   42.00
  -5   0  -2  647.94   43.40
  -5   0  -2  604.14   41.40
   5   0   2  617.44   42.40
   5   0   2  654.23   41.80
  -6   0  -2   42.00    5.30
  -6   0  -2   48.00    7.50
  -6   0  -2   50.29    5.40
  -6   0  -2   41.30    5.90
   6   0   2   39.70    6.50
  -7   0  -2   63.39    6.60
  -7   0  -2   52.49    6.60
   7   0   2   57.59    8.10
  -8   0  -2   20.50    7.10
  -8   0  -2   25.20    5.00
   8   0   2   16.90    6.10
  -9   0  -2  337.47   27.50
  -9   0  -2  350.16   24.00
   9   0   2  287.47   25.90
 -10   0  -2   58.19    8.00
 -10   0  -2   60.29   11.30
  10   0   2   51.99   10.70
 -11   0  -2   11.90    8.50
 -11   0  -2    3.90    5.50
  11   0   2   20.50    9.50
  11  -1  -2    0.20    8.70
 -11   1   2    0.50    8.20
  10  -1  -2   -3.80    6.70
 -10   1   2   14.60    7.70
 -10   1   2   13.40    5.00
   9  -1  -2    6.50    6.40
  -9   1   2    6.10    5.80
   8  -1  -2  197.48   18.40
  -8   1   2  226.88   18.80
  -8   1   2  214.38   16.00
  -8   1   2  213.58   16.60
  -7   1   2  256.87   17.80
  -7   1   2  235.98   17.40
  -7   1   2  234.78   19.50
   6  -1  -2  192.88   14.40
   6  -1  -2  208.08   16.30
  -6   1   2  212.98   14.80
  -6   1   2  186.98   14.40
  -6   1   2  201.68   16.20
   5  -1  -2  172.78   12.50
   5  -1  -2  187.38   14.10
   5  -1  -2  196.88   14.70
  -5   1   2  169.78   13.80
  -5   1   2  154.08   12.40
  -5   1   2  179.48   12.80
  -5   1   2  173.38   14.90
   4  -1  -2  489.05   32.10
   4  -1  -2  503.85   31.00
   4  -1  -2  495.55   32.30
  -4   1   2  414.46   31.90
  -4   1   2  450.35   31.00
  -4   1   2  467.65   31.90
   3  -1  -2  178.98   14.30
   3  -1  -2  180.48   13.50
   3  -1  -2  177.88   14.30
  -3   1   2  220.38   13.80
  -3   1   2  224.18   14.80
  -3   1   2  230.18   14.40
   2  -1  -2 2099.89  136.09
   2  -1  -2 2187.28  135.49
   2  -1  -2 2097.09  135.79
  -2   1   2 2180.68  135.69
  -2   1   2 2139.19  135.49
  -2   1   2 2062.69  136.09
  -1   1   2  258.37   17.30
  -1   1   2  273.67   17.20
  -1   1   2  261.37   17.10
  -1   1   2  260.87   17.60
   0  -1  -2   13.10    1.30
   0  -1  -2   11.40    1.40
   0  -1  -2   12.40    1.70
   0   1   2   12.20    1.60
   0   1   2   12.30    1.60
   0   1   2   11.00    1.30
  -1  -1  -2  256.87   17.70
  -1  -1  -2  266.27   17.60
  -1  -1  -2  276.17   17.70
  -1  -1  -2  260.87   17.80
  -2  -1  -2 2105.59  135.29
  -2  -1  -2 2261.77  135.99
  -2  -1  -2 2157.08  135.49
   2   1   2 2131.39  135.49
   2   1   2 2053.59  135.39
   2   1   2 2012.40  135.89
  -3  -1  -2  218.38   15.10
  -3  -1  -2  210.78   14.10
  -3  -1  -2  226.18   14.40
   3   1   2  186.38   14.30
   3   1   2  183.28   15.00
   3   1   2  180.38   14.10
  -4  -1  -2  450.25   33.50
  -4  -1  -2  480.25   34.80
  -4  -1  -2  498.75   34.00
  -4  -1  -2  487.15   33.80
   4   1   2  517.75   35.40
   4   1   2  565.54   34.60
   4   1   2  558.24   34.20
  -5  -1  -2  172.48   13.80
  -5  -1  -2  189.78   13.60
  -5  -1  -2  185.58   15.20
  -5  -1  -2  184.08   13.90
   5   1   2  180.28   14.50
   5   1   2  185.08   14.00
  -6  -1  -2  182.78   14.50
  -6  -1  -2  186.48   14.40
  -6  -1  -2  173.08   15.90
   6   1   2  182.98   15.60
   6   1   2  220.98   15.30
  -7  -1  -2  255.77   20.80
  -7  -1  -2  245.58   18.80
   7   1   2  244.68   20.20
  -8  -1  -2  222.88   17.10
  -8  -1  -2  213.48   19.70
   8   1   2  203.58   18.80
  -9  -1  -2   15.70    7.20
  -9  -1  -2   17.60    5.40
   9   1   2    5.50    6.40
 -10  -1  -2   18.50    6.20
 -10  -1  -2   10.90    6.90
  10   1   2    5.00    7.60
 -11  -1  -2   -5.70    5.70
 -11  -1  -2    1.60    8.50
  11   1   2   15.30   10.30
  11  -2  -2   34.40    9.80
 -11   2   2   36.30   10.00
  10  -2  -2   70.79   11.70
 -10   2   2   67.29   11.50
 -10   2   2   47.30    6.00
   9  -2  -2   27.30    7.00
  -9   2   2   15.00    6.90
  -9   2   2   19.80    4.80
  -9   2   2   21.70    4.10
   8  -2  -2  142.19   13.60
  -8   2   2  127.39   10.10
  -8   2   2  119.79   10.50
   7  -2  -2   51.39    8.30
  -7   2   2   55.89    5.70
  -7   2   2   62.79    6.10
  -7   2   2   58.49    8.30
  -6   2   2  252.07   17.60
  -6   2   2  265.57   19.60
   5  -2  -2 1000.90   64.39
   5  -2  -2 1022.60   64.49
   5  -2  -2  971.60   62.49
  -5   2   2  929.41   62.39
  -5   2   2  943.51   62.49
  -5   2   2  960.00   63.79
   4  -2  -2  273.97   16.70
   4  -2  -2  279.87   18.10
  -4   2   2  217.98   17.50
  -4   2   2  218.78   18.00
   3  -2  -2 1080.59   68.69
   3  -2  -2 1143.09   69.49
   3  -2  -2 1062.69   68.09
  -3   2   2 1003.00   68.09
  -3   2   2  991.10   69.19
  -3   2   2 1104.59   68.69
   2  -2  -2 1316.37   79.69
   2  -2  -2 1424.66   79.79
  -2   2   2 1160.68   79.69
  -2   2   2 1190.38   79.59
  -2   2   2 1138.59   80.49
   1  -2  -2  556.84   38.50
   1  -2  -2  528.05   37.90
  -1   2   2  627.74   38.80
  -1   2   2  637.34   38.10
   0  -2  -2   39.00    3.70
   0  -2  -2   46.20    4.10
   0   2   2   33.30    3.50
   0   2   2   48.90    4.30
   0   2   2   39.40    3.20
  -1  -2  -2  665.33   40.90
  -1  -2  -2  673.53   40.80
  -1  -2  -2  690.23   40.70
   1   2   2  566.14   40.70
   1   2   2  567.54   40.70
   1   2   2  564.24   40.60
  -2  -2  -2 1169.58   81.19
  -2  -2  -2 1209.58   81.39
  -2  -2  -2 1154.98   80.99
   2   2   2 1343.07   81.39
   2   2   2 1295.97   81.59
   2   2   2 1372.66   81.59
  -3  -2  -2 1063.59   69.79
  -3  -2  -2 1089.69   69.39
  -3  -2  -2 1029.10   69.09
   3   2   2 1077.09   69.29
   3   2   2 1047.20   69.89
   3   2   2 1073.19   69.59
  -4  -2  -2  208.08   16.50
  -4  -2  -2  217.78   16.60
  -4  -2  -2  216.38   17.50
  -4  -2  -2  222.38   16.90
   4   2   2  260.57   17.30
   4   2   2  275.97   19.20
  -5  -2  -2  877.61   62.09
  -5  -2  -2 1004.10   62.69
  -5  -2  -2  915.01   62.19
  -5  -2  -2  949.60   63.69
   5   2   2  982.20   62.69
   5   2   2  949.01   63.39
  -6  -2  -2  285.27   20.70
  -6  -2  -2  267.07   22.00
  -7  -2  -2   57.39    9.10
  -7  -2  -2   47.80    7.40
   7   2   2   39.00    8.40
  -8  -2  -2  136.89   13.30
  -8  -2  -2  144.99   15.00
   8   2   2  141.79   15.30
  -9  -2  -2   31.60    8.50
  -9  -2  -2   21.10    6.30
   9   2   2   29.10    8.60
 -10  -2  -2   48.90   10.60
 -10  -2  -2   79.39   10.10
  10   2   2   58.39   12.20
 -11  -2  -2   19.90    7.60
 -11  -2  -2   11.40   10.20
  11   2   2   40.70   12.30
  11  -3  -2   40.20   11.20
 -11   3   2   38.70   11.30
  10  -3  -2   42.90    9.30
   9  -3  -2  204.68   18.00
  -9   3   2  174.98   17.40
   8  -3  -2  147.99   15.70
  -8   3   2  190.08   15.80
  -8   3   2  179.98   12.00
  -8   3   2  166.78   12.00
   7  -3  -2  105.69   11.60
  -7   3   2  111.09    7.90
  -7   3   2   97.79   10.80
  -7   3   2  105.39    8.00
   6  -3  -2   48.80    7.20
   6  -3  -2   46.70    3.90
   6  -3  -2   54.99    7.50
  -6   3   2   36.10    3.80
  -6   3   2   35.00    3.90
  -6   3   2   42.10    6.20
   5  -3  -2   74.29    7.80
   5  -3  -2   80.09    5.60
   5  -3  -2   94.99    8.40
  -5   3   2   68.59    7.20
  -5   3   2   60.09    5.50
   4  -3  -2  226.78   16.60
   4  -3  -2  218.98   17.40
   4  -3  -2  223.88   15.50
  -4   3   2  228.98   15.60
  -4   3   2  240.48   17.80
  -4   3   2  260.97   16.70
   3  -3  -2 1129.39   71.89
   3  -3  -2 1114.29   73.09
   3  -3  -2 1151.68   71.69
  -3   3   2 1063.09   73.19
  -3   3   2 1197.08   71.89
  -3   3   2 1050.89   71.69
   2  -3  -2  142.49   10.10
   2  -3  -2  147.09    9.40
   2  -3  -2  150.18   11.20
  -2   3   2  135.69   10.10
  -2   3   2  134.49   11.20
   1  -3  -2 1616.74   97.69
   1  -3  -2 1505.15   96.69
  -1   3   2 1403.96   96.69
  -1   3   2 1512.05   97.59
   0  -3  -2 2910.11  175.98
   0  -3  -2 2695.13  175.78
   0  -3  -2 2949.60  174.78
   0  -3  -2 2631.14  175.28
   0   3   2 2686.93  175.28
   0   3   2 2673.13  175.78
   0   3   2 2661.03  174.58
  -1  -3  -2 1566.34   96.49
  -1  -3  -2 1531.35   96.69
  -1  -3  -2 1543.25   96.89
  -1  -3  -2 1589.74   96.19
   1   3   2 1488.75   96.59
   1   3   2 1334.17   95.89
   1   3   2 1435.46   96.29
   1   3   2 1461.65   96.69
  -2  -3  -2  135.49   11.20
  -2  -3  -2  151.18   11.10
  -2  -3  -2  147.99   11.10
  -2  -3  -2  137.19   11.00
   2   3   2  131.19   10.90
   2   3   2  134.59   11.20
   2   3   2  124.49   10.80
  -3  -3  -2 1166.78   73.19
  -3  -3  -2 1141.69   72.49
  -3  -3  -2 1140.29   72.89
  -3  -3  -2 1092.49   72.59
   3   3   2 1076.59   73.09
   3   3   2 1084.79   72.69
   3   3   2 1070.19   73.19
  -4  -3  -2  315.97   22.70
  -4  -3  -2  321.17   22.10
  -4  -3  -2  271.07   21.50
  -5  -3  -2   59.09    8.00
  -5  -3  -2   59.79    7.50
   5   3   2   77.99    8.50
  -6  -3  -2   56.49    7.40
  -6  -3  -2   41.40    8.10
   6   3   2   42.70    7.60
  -7  -3  -2  113.39   13.20
  -7  -3  -2  101.19   11.00
   7   3   2  100.59   13.10
  -8  -3  -2  154.58   17.40
  -8  -3  -2  199.38   15.80
   8   3   2  152.48   17.50
  -9  -3  -2  187.98   17.30
  -9  -3  -2  171.88   18.50
   9   3   2  188.48   19.70
 -10  -3  -2   69.59   10.20
  10   3   2   39.20   11.40
 -11  -3  -2   15.30   10.00
 -11  -3  -2   23.70    8.70
  11   3   2   21.50   12.20
  11  -4  -2   17.40    9.70
 -11   4   2   22.30   10.70
  10  -4  -2    9.50    7.90
 -10   4   2   32.00    9.30
   9  -4  -2   20.00    7.90
  -9   4   2   35.10    7.70
   8  -4  -2   35.00    8.20
  -8   4   2   47.20    8.10
   7  -4  -2   88.89   10.80
  -7   4   2   76.69    9.20
   6  -4  -2  168.88   14.40
   6  -4  -2  160.98   15.00
  -6   4   2  179.98   13.90
   5  -4  -2   48.40    5.90
   5  -4  -2   42.40    6.70
   5  -4  -2   33.40    3.30
   4  -4  -2  252.57   18.20
   4  -4  -2  258.97   15.90
   4  -4  -2  246.88   16.50
  -4   4   2  211.98   15.80
  -4   4   2  209.78   16.20
   3  -4  -2  191.08   13.60
   3  -4  -2  208.78   15.70
   3  -4  -2  212.18   14.10
  -2   4   2  353.86   25.30
  -2   4   2  354.76   24.00
   1  -4  -2  936.01   61.49
   1  -4  -2  964.60   59.29
   1  -4  -2  975.90   59.29
   1  -4  -2  920.91   60.29
  -1   4   2  898.61   60.39
  -1   4   2  850.31   61.29
   0  -4  -2  336.07   24.00
   0  -4  -2  347.37   24.10
   0  -4  -2  342.17   22.60
   0  -4  -2  334.07   23.20
   0   4   2  320.77   22.30
   0   4   2  337.37   23.30
   0   4   2  339.17   24.00
  -1  -4  -2  927.31   57.99
  -1  -4  -2  922.11   58.59
  -1  -4  -2  939.01   58.49
  -1  -4  -2  780.22   57.19
   1   4   2  849.61   58.39
   1   4   2  869.01   57.89
   1   4   2  856.21   57.19
   1   4   2  890.01   58.29
  -2  -4  -2  369.36   26.40
  -2  -4  -2  390.26   26.30
  -2  -4  -2  369.16   26.90
  -2  -4  -2  364.36   26.30
  -3  -4  -2  282.27   20.90
  -4  -4  -2  199.28   17.30
  -4  -4  -2  218.18   17.10
   4   4   2  235.78   18.00
  -5  -4  -2   77.69    9.90
  -5  -4  -2   90.09    9.30
  -6  -4  -2  223.48   16.90
  -6  -4  -2  187.78   17.60
   6   4   2  169.88   17.40
  -7  -4  -2   94.69   11.30
  -7  -4  -2   86.49   12.80
   7   4   2  100.29   14.10
  -8  -4  -2   51.39    9.90
  -8  -4  -2   58.39    9.20
   8   4   2   31.60    9.70
  -9  -4  -2   39.70    9.40
  -9  -4  -2   50.89    9.40
   9   4   2   20.10   10.20
 -10  -4  -2   37.40   12.10
 -10  -4  -2   42.70    9.50
  10   4   2   18.00   11.40
 -11  -4  -2    9.70    8.40
 -11  -4  -2    7.50   11.00
  11   4   2    2.20   12.30
  10  -5  -2  128.19   15.80
 -10   5   2  101.69   14.10
   9  -5  -2   18.10    8.00
  -9   5   2   20.30    7.40
   8  -5  -2   43.10    8.50
  -8   5   2   25.00    6.50
   7  -5  -2  316.97   22.70
   7  -5  -2  295.47   23.40
  -7   5   2  250.07   21.40
   6  -5  -2   87.79   10.80
   6  -5  -2   94.79    9.60
   5  -5  -2  206.88   17.50
   5  -5  -2  185.78   14.00
   5  -5  -2  207.68   15.30
  -5   5   2  226.98   14.20
  -5   5   2  230.28   15.50
   4  -5  -2   79.79    8.60
   4  -5  -2   75.09    6.10
   4  -5  -2   82.89    6.20
  -4   5   2   58.49    5.80
   3  -5  -2 1150.48   70.59
   3  -5  -2  990.80   72.09
  -3   5   2 1119.69   70.59
   2  -5  -2  959.20   61.29
   2  -5  -2  895.21   59.49
  -2   5   2  889.11   59.59
   1  -5  -2  640.04   46.00
   1  -5  -2  682.23   43.70
   1  -5  -2  680.43   43.70
   1  -5  -2  680.43   44.90
  -1   5   2  688.43   45.00
   0  -5  -2   72.09    7.60
   0  -5  -2   81.79    6.80
   0  -5  -2   80.49    6.90
   0  -5  -2   68.99    8.20
   0   5   2   82.19    6.60
   0   5   2   88.99    8.10
  -1  -5  -2  718.43   47.10
  -1  -5  -2  667.43   46.00
  -1  -5  -2  685.93   45.40
   1   5   2  662.23   45.10
  -2  -5  -2  827.92   57.19
  -2  -5  -2  844.82   58.39
  -2  -5  -2  836.12   57.69
   2   5   2  920.81   57.39
   2   5   2  867.81   58.39
  -3  -5  -2 1140.09   74.99
  -3  -5  -2 1146.69   74.09
  -3  -5  -2 1136.49   74.19
   3   5   2 1028.30   74.49
  -4  -5  -2   62.69    8.70
  -4  -5  -2   55.49    8.30
  -4  -5  -2   73.59   10.40
   4   5   2   84.09   10.10
  -5  -5  -2  222.58   17.80
  -5  -5  -2  210.18   17.90
   5   5   2  188.58   18.50
  -6  -5  -2  132.29   14.10
  -6  -5  -2  146.59   13.80
  -7  -5  -2  221.88   22.00
  -7  -5  -2  264.47   22.10
   7   5   2  308.37   25.00
  -8  -5  -2   12.10    7.10
  -8  -5  -2   29.20    8.60
   8   5   2   38.10    9.90
  -9  -5  -2   22.40    7.80
  -9  -5  -2   27.50   10.30
   9   5   2   18.20   10.40
 -10  -5  -2   84.39   13.50
 -10  -5  -2  117.49   17.10
  10   5   2   93.19   17.40
  10  -6  -2   18.20    9.70
   9  -6  -2   55.79   11.30
  -9   6   2   68.79   10.10
   8  -6  -2   26.70    8.30
  -8   6   2   37.80    7.40
   7  -6  -2   28.20    6.60
   7  -6  -2   19.30    7.30
  -7   6   2   20.50    5.30
   6  -6  -2  136.19   11.50
   6  -6  -2  132.89   14.10
  -6   6   2  133.99   11.20
   5  -6  -2  173.08   12.40
   5  -6  -2  185.88   12.50
   5  -6  -2  174.58   16.00
   5  -6  -2  179.38   12.90
   4  -6  -2   17.80    3.30
   4  -6  -2   14.40    3.00
   4  -6  -2   13.60    4.80
   3  -6  -2   27.70    4.20
   3  -6  -2   38.50    6.90
   2  -6  -2  176.78   15.60
   2  -6  -2  173.48   13.70
  -2   6   2  192.08   14.20
   1  -6  -2  419.36   27.80
   1  -6  -2  413.86   29.20
   1  -6  -2  431.96   30.90
   1  -6  -2  415.86   27.80
   0  -6  -2  693.93   47.20
   0  -6  -2  731.13   48.50
   0  -6  -2  757.62   49.90
   0  -6  -2  712.33   47.40
   0   6   2  704.83   47.10
  -1  -6  -2  363.26   27.50
  -1  -6  -2  342.87   25.30
  -1  -6  -2  360.16   25.60
  -1  -6  -2  344.37   26.30
   1   6   2  398.46   25.50
  -2  -6  -2  163.68   14.20
  -2  -6  -2  186.98   16.10
  -2  -6  -2  184.58   14.90
   2   6   2  164.08   14.20
   2   6   2  170.38   15.50
  -3  -6  -2    7.30    4.90
  -3  -6  -2    8.80    4.40
  -3  -6  -2    6.50    3.80
   3   6   2   25.60    6.30
  -4  -6  -2   50.79    7.80
  -4  -6  -2   39.80    7.20
  -4  -6  -2   38.70    8.60
  -5  -6  -2  276.67   23.30
  -5  -6  -2  266.87   22.80
  -5  -6  -2  316.37   25.40
  -6  -6  -2  157.78   17.70
  -6  -6  -2  146.09   15.40
  -6  -6  -2  148.39   15.70
   6   6   2  132.49   16.70
  -7  -6  -2   31.00    8.70
  -7  -6  -2   21.10    6.90
   7   6   2   10.80    9.40
  -8  -6  -2   24.30    9.70
  -8  -6  -2   18.60    7.90
   8   6   2   16.80   10.40
  -9  -6  -2  104.59   16.40
  -9  -6  -2   82.79   13.50
 -10  -6  -2    7.60    9.70
 -10  -6  -2   41.50   10.30
  10   6   2   10.80   14.00
   9  -7  -2   13.60    9.20
  -8   7   2   50.09    7.40
   7  -7  -2   62.39   10.50
  -7   7   2   49.20    6.00
   6  -7  -2  150.98   15.80
   5  -7  -2  176.28   17.50
   5  -7  -2  191.48   14.00
   5  -7  -2  203.38   14.10
  -5   7   2  207.68   14.00
   4  -7  -2 1122.49   77.99
   4  -7  -2 1129.19   75.19
   4  -7  -2 1182.08   75.39
  -4   7   2 1198.18   75.39
   3  -7  -2  195.48   15.60
   3  -7  -2  204.58   17.80
   3  -7  -2  196.28   15.50
  -3   7   2  234.18   16.00
   2  -7  -2   50.89    8.40
   2  -7  -2   57.89    6.60
   1  -7  -2  113.89   12.60
   1  -7  -2  127.19    9.80
   1  -7  -2  117.59   11.30
   1  -7  -2  125.79    9.60
   0  -7  -2   71.49    8.90
   0  -7  -2   73.49   10.50
   0  -7  -2   80.19    7.80
   0  -7  -2   83.79    7.90
  -1  -7  -2  144.49   14.30
  -1  -7  -2  152.18   13.30
  -1  -7  -2  157.38   12.60
  -1  -7  -2  151.48   12.50
   1   7   2  125.99   12.10
  -2  -7  -2   53.39    8.00
  -2  -7  -2   44.60    7.40
  -2  -7  -2   49.00    8.80
   2   7   2   58.49    9.50
  -3  -7  -2  214.38   19.10
  -3  -7  -2  251.57   19.20
  -3  -7  -2  235.68   20.50
   3   7   2  207.68   20.00
  -4  -7  -2 1256.77   78.89
  -4  -7  -2 1202.68   80.59
  -4  -7  -2 1148.79   78.99
   4   7   2 1040.00   79.59
  -5  -7  -2  193.38   18.00
  -5  -7  -2  179.08   17.60
  -5  -7  -2  188.28   20.00
   5   7   2  179.58   19.10
  -6  -7  -2  161.48   17.50
  -6  -7  -2  161.58   17.00
  -6  -7  -2  154.38   18.80
   6   7   2  198.18   20.70
  -7  -7  -2   58.99   13.90
  -7  -7  -2   64.79   10.70
  -7  -7  -2   53.59   10.90
   7   7   2   58.49   13.50
  -8  -7  -2   86.09   13.30
  -8  -7  -2   82.19   16.80
  -8  -7  -2   69.49   13.70
   8   7   2   87.89   17.50
  -9  -7  -2   18.80    9.30
  -9  -7  -2    8.60   10.40
  -9  -7  -2   10.10   12.10
   9   7   2   23.20   13.70
   9  -8  -2   13.40   10.20
   8  -8  -2   99.79   14.70
   7  -8  -2   99.89   13.90
   6  -8  -2   88.29   13.10
   5  -8  -2   25.30    7.70
   5  -8  -2   34.30    4.90
   5  -8  -2   34.70    4.60
   4  -8  -2   70.99   10.80
   4  -8  -2   72.09    8.10
   4  -8  -2   67.29    7.70
  -4   8   2   72.89    8.50
   3  -8  -2  129.59   14.70
   3  -8  -2  144.99   12.20
   2  -8  -2  345.17   24.80
   2  -8  -2  330.47   27.00
   1  -8  -2  148.99   16.60
   1  -8  -2  197.28   13.50
   1  -8  -2  180.08   13.30
   1  -8  -2  168.68   15.20
   0  -8  -2    6.80    5.90
   0  -8  -2   13.50    4.20
   0  -8  -2   11.60    5.30
   0  -8  -2    7.10    4.10
  -1  -8  -2  174.78   17.50
  -1  -8  -2  181.58   15.10
  -1  -8  -2  195.18   15.30
  -1  -8  -2  180.68   16.10
   1   8   2  161.98   14.80
  -2  -8  -2  373.46   30.80
  -2  -8  -2  414.16   32.80
  -2  -8  -2  433.06   30.30
  -3  -8  -2   68.89   10.90
  -3  -8  -2   98.29   13.70
  -3  -8  -2   81.99   10.20
  -4  -8  -2   79.59   11.50
  -4  -8  -2   83.39   12.40
  -4  -8  -2  119.89   14.40
   4   8   2   71.39   13.30
  -5  -8  -2   38.00   10.60
  -5  -8  -2   35.90    9.20
  -5  -8  -2   39.20    9.10
   5   8   2   42.50   11.30
  -6  -8  -2  137.69   16.70
  -6  -8  -2  157.88   20.40
  -6  -8  -2  123.49   16.10
   6   8   2  125.49   18.30
  -7  -8  -2  108.99   15.00
  -7  -8  -2   94.79   17.10
  -7  -8  -2   77.79   12.70
   7   8   2   77.89   15.40
  -8  -8  -2  116.79   20.30
  -8  -8  -2  149.69   19.30
  -8  -8  -2  121.69   17.10
   8   8   2  106.59   19.50
  -9  -8  -2   21.70   12.70
  -9  -8  -2    0.40   14.10
  -9  -8  -2   12.10    9.60
   9   8   2    7.20   13.50
   8  -9  -2   45.40   12.10
   7  -9  -2   40.30   11.60
   6  -9  -2  151.58   17.50
   5  -9  -2  189.28   18.50
   5  -9  -2  173.28   14.20
   4  -9  -2  150.38   17.10
   4  -9  -2  166.18   13.90
   3  -9  -2  243.28   20.70
   3  -9  -2  200.68   17.40
   2  -9  -2  137.29   13.70
   2  -9  -2  168.68   16.70
   1  -9  -2   48.70    5.50
   1  -9  -2   41.90    7.40
   1  -9  -2   25.70    9.00
   1  -9  -2   44.30    5.90
   0  -9  -2  231.78   19.10
   0  -9  -2  294.37   20.00
   0  -9  -2  244.08   23.20
   0  -9  -2  245.38   21.30
  -1  -9  -2   25.40    7.80
  -1  -9  -2   41.60    9.70
  -1  -9  -2   32.20    6.80
  -2  -9  -2  207.38   18.40
  -2  -9  -2  230.78   20.30
  -2  -9  -2  191.08   21.20
  -3  -9  -2  226.18   21.60
  -3  -9  -2  179.28   18.40
  -3  -9  -2  204.88   19.80
  -4  -9  -2  158.08   17.20
  -4  -9  -2  173.38   18.30
  -4  -9  -2  205.18   20.50
   4   9   2  186.88   20.40
  -5  -9  -2  183.28   19.80
  -5  -9  -2  217.88   21.30
  -5  -9  -2  217.38   24.20
   5   9   2  195.28   23.40
  -6  -9  -2  157.08   18.60
  -6  -9  -2  139.39   21.60
  -6  -9  -2  141.49   18.70
   6   9   2  185.38   21.30
  -7  -9  -2   67.99   16.40
  -7  -9  -2   53.69   12.30
  -7  -9  -2   34.30   11.60
   7   9   2   29.60   12.40
  -8  -9  -2   40.00   12.20
  -8  -9  -2   49.50   15.80
  -8  -9  -2   65.89   14.70
   8   9   2   33.90   16.00
   7 -10  -2   26.50   11.00
   6 -10  -2   -4.00    8.30
   5 -10  -2  221.28   17.00
   5 -10  -2  193.88   21.50
   4 -10  -2   95.99   15.00
   4 -10  -2   96.79   11.60
   3 -10  -2   50.29    8.40
   3 -10  -2   57.29   11.00
   2 -10  -2   14.40    6.00
   2 -10  -2   17.40    8.40
   1 -10  -2  233.38   23.20
   1 -10  -2  276.67   18.50
   1 -10  -2  217.28   20.70
   0 -10  -2  117.99   14.80
   0 -10  -2  129.99   12.60
   0 -10  -2  144.09   18.00
   0 -10  -2  150.48   14.10
  -1 -10  -2  281.67   23.60
  -1 -10  -2  311.27   26.00
  -1 -10  -2  325.27   27.70
  -2 -10  -2    7.20    7.60
  -2 -10  -2   15.20    8.40
  -2 -10  -2    8.40    7.10
  -3 -10  -2   44.10   12.80
  -3 -10  -2   55.89   11.80
  -3 -10  -2   52.49   10.30
  -4 -10  -2   80.49   14.00
  -4 -10  -2   84.69   15.30
  -4 -10  -2   75.69   12.80
  -5 -10  -2  171.88   20.60
  -5 -10  -2  221.38   22.10
  -5 -10  -2  224.28   24.70
   5  10   2  207.08   25.90
  -6 -10  -2  -16.10    9.30
  -6 -10  -2    5.30    9.70
  -6 -10  -2   20.00   13.10
   6  10   2   19.70   13.30
  -7 -10  -2   25.00   12.90
  -7 -10  -2   24.60   12.40
  -7 -10  -2    2.20   15.40
   7  10   2   26.80   16.80
   5 -11  -2    4.50    9.50
   4 -11  -2    3.50    9.40
   4 -11  -2    7.30    7.30
   3 -11  -2   56.39   13.70
   3 -11  -2   45.50    9.10
   2 -11  -2   63.09   10.70
   2 -11  -2   71.79   14.00
   1 -11  -2  250.97   26.00
   1 -11  -2  242.78   22.40
   0 -11  -2  205.48   20.20
   0 -11  -2  182.18   22.80
   0 -11  -2  212.88   17.40
  -1 -11  -2  289.97   27.70
  -1 -11  -2  275.97   25.80
  -1 -11  -2  286.27   23.30
  -2 -11  -2   74.99   13.90
  -2 -11  -2   61.89   14.10
  -2 -11  -2   59.49   10.90
  -3 -11  -2   23.10   11.30
  -3 -11  -2    9.40   10.00
  -3 -11  -2   21.60    8.90
  -4 -11  -2    8.00    9.90
  -4 -11  -2   24.80   12.10
  -4 -11  -2   -4.10   10.60
  -5 -11  -2    4.00   10.70
  -5 -11  -2   19.40   12.00
  -5 -11  -2    5.40   12.30
   3 -12  -2   72.19   16.20
   3 -12  -2   71.39   12.00
   2 -12  -2   80.59   12.70
   2 -12  -2   71.79   15.00
   1 -12  -2  125.69   19.70
   1 -12  -2   76.29   13.50
   0 -12  -2  -10.40    8.60
   0 -12  -2    5.10   11.40
  -1 -12  -2   94.29   17.60
  -2 -12  -2   89.99   18.70
  -2 -12  -2  124.59   18.30
  -2 -12  -2   94.09   14.20
  -3 -12  -2   46.60   12.20
  -3 -12  -2   44.40   14.50
  -3 -12  -2   47.00   15.10
  -3 -12   3   59.99   15.80
  -3 -12   3   79.69   15.30
  -3 -12   3   68.89   16.30
  -2 -12   3   21.70   10.70
  -2 -12   3   -5.00   10.80
  -2 -12   3  -28.70    9.40
  -1 -12   3  135.29   17.50
  -1 -12   3  122.69   18.10
  -1 -12   3  134.39   21.40
   0 -12   3   55.09   12.80
   0 -12   3   92.69   18.00
   0 -12   3   65.99   13.10
   1 -12   3  127.49   16.20
   1 -12   3  111.19   20.10
   2 -12   3    5.40    9.00
   2 -12   3  -13.50   10.60
   3 -12   3   94.19   16.70
   3 -12   3   71.39   12.10
   5  11  -3  141.79   23.80
  -5 -11   3  168.58   21.50
  -5 -11   3  150.78   21.00
  -5 -11   3  220.68   25.60
   4  11  -3   16.50   14.20
  -4 -11   3    3.60   10.90
  -4 -11   3    5.60    9.00
  -4 -11   3   17.70   12.90
  -3 -11   3   24.40   12.50
  -3 -11   3   40.60   12.30
  -3 -11   3   17.30    9.70
  -2 -11   3   53.99   13.20
  -2 -11   3   73.19   13.40
  -2 -11   3   57.09   11.20
  -1 -11   3   76.69   12.50
  -1 -11   3   78.29   13.20
  -1 -11   3   82.09   15.60
   0 -11   3   -5.60    7.40
   0 -11   3  -12.50    9.10
   0 -11   3    6.10    7.80
   1 -11   3  122.69   18.40
   1 -11   3  112.99   14.40
   1 -11   3  106.99   14.30
   2 -11   3   74.89   10.40
   2 -11   3   64.89   11.00
   2 -11   3   96.09   15.60
   3 -11   3    7.10    7.10
   3 -11   3    1.50    9.10
   4 -11   3   15.30    9.40
   5 -11   3  148.29   19.00
   7  10  -3  204.38   27.80
  -7 -10   3  204.18   23.40
  -7 -10   3  150.98   24.80
   6  10  -3    6.90   13.80
  -6 -10   3    7.40   10.10
  -6 -10   3    7.70    9.20
  -6 -10   3    4.30   12.90
   5  10  -3   71.59   15.60
  -5 -10   3   65.69   12.70
  -5 -10   3   80.79   15.70
  -5 -10   3   82.49   17.80
   4  10  -3    5.40   10.30
  -4 -10   3   14.60   10.90
  -4 -10   3   16.80    8.50
  -4 -10   3    1.70    8.10
   3  10  -3  408.36   34.30
  -3 -10   3  375.96   34.20
  -3 -10   3  382.06   31.70
  -3 -10   3  444.86   34.30
  -2 -10   3   31.30   10.70
  -2 -10   3   26.10    8.30
  -2 -10   3   16.70    8.70
  -1 -10   3  257.57   24.50
  -1 -10   3  259.27   22.90
  -1 -10   3  220.18   21.00
   0 -10   3  102.99   15.10
   0 -10   3  112.79   13.80
   0 -10   3  109.39   13.10
   1 -10   3  203.78   18.30
   1 -10   3  207.88   19.20
   1 -10   3  212.58   22.20
   2 -10   3   38.90    8.20
   2 -10   3   38.20    7.40
   2 -10   3   46.10   11.30
   3 -10   3  356.26   26.20
   3 -10   3  389.56   30.50
   3 -10   3  327.97   26.20
   4 -10   3   11.20    8.00
   4 -10   3   19.50    6.00
   4 -10   3   13.20    5.80
   5 -10   3   78.29   12.50
   6 -10   3   -7.00    7.90
   7 -10   3  250.67   24.50
   8   9  -3   79.29   19.20
  -8  -9   3   95.39   16.30
  -8  -9   3   87.29   20.90
  -8  -9   3   97.89   16.20
   7   9  -3   95.79   18.10
  -7  -9   3   59.79   15.90
  -7  -9   3   58.09   13.90
  -7  -9   3  101.39   16.90
   6   9  -3   84.29   17.40
  -6  -9   3   79.79   13.20
  -6  -9   3   77.69   16.50
  -6  -9   3   68.69   13.10
   5   9  -3   39.90   12.30
  -5  -9   3   37.50   10.30
  -5  -9   3   47.30   11.30
  -5  -9   3   41.10   11.80
   4   9  -3   45.70   12.00
  -4  -9   3   66.79   11.70
  -4  -9   3   56.69   12.10
  -4  -9   3   64.09   12.30
   3   9  -3  171.18   19.90
  -3  -9   3  179.18   19.00
  -3  -9   3  165.78   20.00
  -3  -9   3  180.88   17.30
   2   9  -3  241.28   21.20
  -2  -9   3  166.78   17.60
  -2  -9   3  178.98   19.40
  -2  -9   3  194.18   19.30
  -1  -9   3  123.69   16.70
  -1  -9   3  114.59   12.70
  -1  -9   3  102.19   13.60
   0  -9   3    3.80    6.10
   0  -9   3   13.20    5.50
   0  -9   3   12.70    6.60
   1  -9   3  137.49   13.70
   1  -9   3  121.99   12.50
   1  -9   3  134.29   14.90
   2  -9   3  203.38   17.50
   2  -9   3  206.78   17.80
   2  -9   3  243.68   18.60
   2  -9   3  215.78   20.80
   3  -9   3  140.89   12.90
   3  -9   3  137.79   13.10
   3  -9   3  151.78   13.40
   3  -9   3  144.59   15.90
  -4   9  -3   65.69    8.20
   4  -9   3   50.69    7.40
   4  -9   3   50.39    7.70
   4  -9   3   50.59    9.80
   4  -9   3   51.89    6.80
   4  -9   3   43.70    6.80
  -5   9  -3   43.00    6.40
   5  -9   3   32.30    8.30
   5  -9   3   37.80    6.90
  -6   9  -3   56.79    8.30
   6  -9   3   78.89    9.90
   6  -9   3   72.59   11.00
   7  -9   3   97.69   14.30
   8  -9   3   99.79   14.20
   8   8  -3  115.19   20.50
  -8  -8   3  116.69   17.40
  -8  -8   3  121.59   16.70
   7   8  -3   54.19   14.20
  -7  -8   3   60.89   12.00
  -7  -8   3   40.70   13.30
  -7  -8   3   51.29   11.50
   6   8  -3  124.09   18.90
  -6  -8   3  133.79   15.30
  -6  -8   3  108.29   15.50
  -6  -8   3  121.79   19.00
   5   8  -3   48.70   10.90
  -5  -8   3   27.40   10.10
  -5  -8   3   21.10    7.90
  -5  -8   3   23.60    7.90
   4   8  -3  276.87   25.40
  -4  -8   3  250.87   24.70
  -4  -8   3  286.27   23.40
  -4  -8   3  262.47   23.70
   3   8  -3  111.29   14.00
  -3  -8   3   89.09   12.00
  -3  -8   3  110.79   12.40
  -3  -8   3   87.09   13.20
   2   8  -3   60.69   11.00
  -2  -8   3   60.39   11.40
  -2  -8   3   75.39   10.10
  -2  -8   3   51.39    9.30
   1   8  -3   35.00    8.10
  -1  -8   3   26.70    7.50
  -1  -8   3   23.80    7.80
  -1  -8   3   37.60    6.90
   0  -8   3  849.61   65.09
   0  -8   3  963.80   64.39
   0  -8   3 1012.10   63.79
   1  -8   3   30.90    6.30
   1  -8   3   29.90    8.00
   1  -8   3   29.20    6.40
   1  -8   3   37.20    6.30
   2  -8   3   85.69    9.60
   2  -8   3   64.19    8.60
   2  -8   3   72.99    8.70
   2  -8   3   81.39   11.60
  -3   8  -3  109.59   10.20
   3  -8   3   94.69   12.00
   3  -8   3   84.59    9.70
   3  -8   3   73.79    9.10
   3  -8   3  107.59   10.10
   3  -8   3  115.19   10.40
  -4   8  -3  297.47   21.50
   4  -8   3  284.47   20.30
   4  -8   3  282.17   23.40
   4  -8   3  321.57   21.50
   4  -8   3  270.37   20.20
   4  -8   3  272.37   21.60
  -5   8  -3   25.20    5.90
   5  -8   3   39.20    6.60
   5  -8   3   39.40    8.10
  -6   8  -3  133.79   13.40
   6  -8   3  138.49   14.90
  -7   8  -3   50.79    8.50
   7  -8   3   56.29   10.60
  -8   8  -3   88.99   12.30
   8  -8   3  129.19   15.00
   9   7  -3   60.19   17.50
  -9  -7   3   76.59   12.90
  -9  -7   3   77.29   15.20
   8   7  -3   67.39   14.70
  -8  -7   3   87.49   13.40
  -8  -7   3   70.39   13.30
   7   7  -3   42.00   11.20
  -7  -7   3   41.60    9.50
  -7  -7   3   46.40   10.00
   6   7  -3  294.87   26.30
  -6  -7   3  255.17   23.30
  -6  -7   3  247.88   23.00
   5   7  -3  207.28   20.00
  -5  -7   3  175.58   17.60
  -5  -7   3  206.78   18.90
   4   7  -3   49.40   10.00
  -4  -7   3   38.90    8.30
  -4  -7   3   32.30    7.20
  -4  -7   3   15.40    7.60
   3   7  -3   63.69   10.10
  -3  -7   3   62.39    9.20
  -3  -7   3   47.90    9.50
  -3  -7   3   50.89    9.30
   2   7  -3  822.02   53.79
  -2  -7   3  775.82   52.09
  -2  -7   3  714.33   53.49
  -2  -7   3  715.53   52.39
   1   7  -3   78.29   10.10
  -1  -7   3   91.89    9.20
  -1  -7   3   78.19   11.00
  -1  -7   3   62.89    9.10
   0  -7   3   37.20    7.50
   0  -7   3   29.40    6.00
   0  -7   3   39.70    6.50
   0  -7   3   22.80    5.50
   1  -7   3   91.59    9.20
   1  -7   3   94.79    9.40
   1  -7   3   85.19    8.90
   1  -7   3   67.69   10.10
  -2   7  -3  855.31   54.59
   2  -7   3  799.12   56.29
   2  -7   3  861.31   54.89
   2  -7   3  790.72   54.59
   2  -7   3  777.32   54.29
   2  -7   3  820.72   54.29
  -3   7  -3   57.49    7.70
   3  -7   3   63.09    6.90
   3  -7   3   74.39    8.30
   3  -7   3   70.89    9.50
   3  -7   3   73.49    8.20
   3  -7   3   69.49    7.30
  -4   7  -3   36.90    6.30
   4  -7   3   49.30    8.00
   4  -7   3   62.49    7.00
   4  -7   3   49.50    5.20
   4  -7   3   40.00    5.10
  -5   7  -3  196.88   17.60
   5  -7   3  246.28   17.60
   5  -7   3  224.08   18.60
  -6   7  -3  274.47   21.70
   6  -7   3  282.27   22.20
  -7   7  -3   56.19    9.00
   7  -7   3   45.60    8.50
  -8   7  -3   66.79   10.80
   8  -7   3   54.09   10.00
  -9   7  -3   51.89   10.90
   9  -7   3   61.99   10.80
  10   6  -3   -0.90   14.20
 -10  -6   3   -6.90    8.70
 -10  -6   3   -3.70    8.50
   9   6  -3   17.30   11.70
  -9  -6   3   26.50    8.40
  -9  -6   3   27.90    9.60
  -8  -6   3   84.89   13.00
  -8  -6   3   99.59   14.80
   7   6  -3  244.28   24.10
  -7  -6   3  236.78   21.40
  -7  -6   3  230.28   21.50
   6   6  -3   26.80    8.90
  -6  -6   3   22.60    7.10
  -6  -6   3   20.50    6.60
  -5  -6   3  110.49   12.30
  -5  -6   3  109.69   12.70
   4   6  -3  116.19   13.50
  -4  -6   3  120.69   12.70
  -4  -6   3  112.19   11.90
  -3  -6   3  259.07   21.80
  -3  -6   3  282.67   21.50
   2   6  -3   89.19    9.80
  -2  -6   3   87.49    9.80
  -2  -6   3   69.09    8.60
  -2  -6   3   76.19    9.90
   1   6  -3  282.47   21.30
  -1  -6   3  269.47   20.40
  -1  -6   3  268.17   20.70
  -1  -6   3  268.77   21.40
  -1  -6   3  247.48   20.00
   0   6  -3  439.46   30.50
   0  -6   3  406.36   30.30
   0  -6   3  395.56   28.90
   0  -6   3  402.26   29.30
   0  -6   3  423.66   29.20
  -1   6  -3  273.27   21.80
   1  -6   3  310.87   22.00
   1  -6   3  287.67   21.90
   1  -6   3  322.47   22.20
   1  -6   3  313.27   23.40
   1  -6   3  320.17   21.90
  -2   6  -3   84.09    8.40
   2  -6   3   92.09    8.60
   2  -6   3   83.99    8.20
   2  -6   3   83.19    9.00
   2  -6   3   71.49    7.80
   2  -6   3   91.79    7.90
  -3   6  -3  320.07   26.10
   3  -6   3  396.06   25.40
   3  -6   3  377.96   25.30
   3  -6   3  416.86   26.50
   3  -6   3  359.36   27.20
  -4   6  -3  118.09   11.10
   4  -6   3  131.39    9.00
   4  -6   3  121.69    9.00
   4  -6   3  130.19   11.00
   4  -6   3  125.89   11.90
  -5   6  -3  101.79    9.80
   5  -6   3   76.29    9.30
   5  -6   3   76.79    9.00
  -6   6  -3   26.90    6.50
   6  -6   3   29.80    6.70
  -7   6  -3  257.07   21.90
   7  -6   3  274.27   21.80
   8  -6   3   45.20    8.90
  -9   6  -3   36.40    9.70
   9  -6   3   14.70    7.50
 -10   6  -3   15.60   10.10
  10  -6   3    0.50    7.80
  10   5  -3   23.20   12.10
 -10  -5   3   17.30   10.50
 -10  -5   3   39.50    9.70
   9   5  -3  366.86   33.00
  -9  -5   3  378.86   31.40
  -9  -5   3  366.26   30.00
   8   5  -3    0.60    7.50
  -8  -5   3   11.60    7.20
  -8  -5   3    7.50    6.60
   7   5  -3    1.30    6.60
  -7  -5   3   10.90    6.00
  -7  -5   3    8.90    6.30
   6   5  -3   43.00    9.80
  -6  -5   3   22.40    7.00
  -6  -5   3   42.90    7.90
   5   5  -3  889.91   58.89
  -5  -5   3  754.52   56.89
  -5  -5   3  859.51   57.29
   4   5  -3   21.40    6.30
  -4  -5   3   27.00    5.90
  -4  -5   3   36.40    6.90
   3   5  -3  496.15   35.20
   3   5  -3  541.45   34.50
  -3  -5   3  464.05   34.20
  -3  -5   3  443.46   34.10
   2   5  -3  102.49    9.50
   2   5  -3   90.69   10.00
  -2  -5   3  109.39    9.90
  -2  -5   3  108.99   10.10
   1   5  -3  809.12   54.89
   1   5  -3  830.72   54.09
  -1  -5   3  788.02   54.99
  -1  -5   3  747.43   54.19
  -1  -5   3  818.22   54.09
  -1  -5   3  864.91   54.49
   0   5  -3  202.88   15.00
   0   5  -3  192.28   15.60
   0  -5   3  195.98   14.80
   0  -5   3  193.58   15.60
   0  -5   3  195.08   15.80
   0  -5   3  192.38   14.90
   0  -5   3  197.28   15.00
   0  -5   3  191.58   15.10
  -1   5  -3  832.92   53.79
   1  -5   3  826.42   54.59
   1  -5   3  769.02   53.59
   1  -5   3  792.42   53.79
   1  -5   3  835.32   53.79
   1  -5   3  781.62   53.29
   1  -5   3  853.01   54.59
  -2   5  -3  111.19    8.80
  -2   5  -3  106.39    9.70
   2  -5   3   80.29    9.40
   2  -5   3   82.79    7.70
   2  -5   3   85.79    8.90
   2  -5   3   87.69    7.70
   2  -5   3  101.39    8.60
  -3   5  -3  490.15   35.70
  -3   5  -3  488.15   35.10
   3  -5   3  544.25   35.10
   3  -5   3  512.75   35.50
   3  -5   3  529.45   36.00
   3  -5   3  516.95   33.80
   3  -5   3  527.25   33.80
  -4   5  -3   40.50    5.70
  -4   5  -3   37.00    6.60
   4  -5   3   30.70    5.40
   4  -5   3   31.60    5.10
  -5   5  -3  865.21   61.59
   5  -5   3  915.71   61.39
   5  -5   3  985.40   61.39
  -6   5  -3   41.10    7.10
   6  -5   3   39.30    6.60
  -7   5  -3    4.10    5.30
   7  -5   3    1.80    4.40
  -8   5  -3   11.60    6.50
   8  -5   3   12.50    5.50
  -9   5  -3  357.36   29.00
   9  -5   3  328.87   26.60
 -10   5  -3   50.09   11.90
  10  -5   3   40.70    9.80
  11   4  -3   39.70   14.80
 -11  -4   3   52.79   10.80
 -11  -4   3   40.90   11.80
  10   4  -3   59.49   13.70
 -10  -4   3   41.00   11.70
 -10  -4   3   59.99   10.80
   9   4  -3    4.60    9.00
  -9  -4   3   -0.60    5.40
  -9  -4   3   10.00    6.50
   8   4  -3  248.68   22.90
  -8  -4   3  220.58   19.30
  -8  -4   3  202.08   20.00
   7   4  -3  130.59   15.40
  -7  -4   3  146.89   15.00
  -7  -4   3  166.58   14.70
   6   4  -3   29.00    8.00
  -6  -4   3   39.60    6.80
  -6  -4   3   32.50    7.10
   5   4  -3  131.49   13.90
   5   4  -3  131.49   12.50
  -5  -4   3  133.89   13.20
  -5  -4   3  149.49   13.00
   4   4  -3  434.76   33.10
   4   4  -3  449.95   32.10
  -4  -4   3  488.25   32.60
  -4  -4   3  450.95   32.70
   3   4  -3  484.15   31.90
   3   4  -3  469.25   31.00
  -3  -4   3  400.96   30.90
  -3  -4   3  414.76   30.90
   2   4  -3   70.69    6.60
   2   4  -3   71.59    7.00
   2   4  -3   71.89    7.30
  -2  -4   3   58.59    7.10
  -2  -4   3   59.79    6.70
  -2  -4   3   49.50    6.50
  -2  -4   3   51.29    6.50
  -2  -4   3   55.19    6.80
   1   4  -3  227.18   15.70
   1   4  -3  250.07   16.40
  -1  -4   3  216.58   15.40
  -1  -4   3  198.08   15.50
  -1  -4   3  189.58   15.60
  -1  -4   3  192.98   15.60
  -1  -4   3  184.98   15.50
   0   4  -3  613.34   39.50
   0   4  -3  564.44   39.70
   0   4  -3  613.44   39.10
   0  -4   3  589.24   39.90
   0  -4   3  586.54   39.30
   0  -4   3  563.34   39.00
   0  -4   3  584.54   39.60
   0  -4   3  573.44   39.30
   0  -4   3  600.14   39.40
  -1   4  -3  224.38   18.70
  -1   4  -3  243.78   18.30
   1  -4   3  280.67   19.50
   1  -4   3  287.67   19.10
   1  -4   3  290.27   19.50
   1  -4   3  276.97   18.70
   1  -4   3  276.67   18.50
  -2   4  -3   55.99    6.30
  -2   4  -3   56.29    6.50
   2  -4   3   73.89    7.10
   2  -4   3   68.49    6.60
   2  -4   3   68.39    5.60
   2  -4   3   78.89    6.70
   2  -4   3   64.99    5.70
  -3   4  -3  428.36   31.90
  -3   4  -3  445.26   32.10
   3  -4   3  495.55   30.50
   3  -4   3  454.95   31.90
   3  -4   3  508.65   30.40
  -4   4  -3  455.05   31.50
  -4   4  -3  489.75   31.80
   4  -4   3  450.75   31.20
   4  -4   3  424.76   30.90
  -5   4  -3  142.59   12.50
  -5   4  -3  145.49   12.70
   5  -4   3  144.69   12.40
   5  -4   3  138.19   11.90
  -6   4  -3   44.60    7.20
   6  -4   3   32.80    5.80
  -7   4  -3  136.69   13.50
   7  -4   3  117.59   11.60
  -8   4  -3  214.88   20.60
   8  -4   3  254.07   19.30
  -9   4  -3    2.00    7.20
   9  -4   3    4.50    5.80
 -10   4  -3   40.90   11.20
  10  -4   3   61.79   10.10
 -11   4  -3   40.60   13.10
  11  -4   3   37.90   10.40
  11   3  -3   50.79   14.00
 -11  -3   3   20.70   10.30
 -11  -3   3   32.30    9.20
  10   3  -3   80.59   15.70
 -10  -3   3  135.59   14.20
 -10  -3   3  113.79   16.30
   9   3  -3    7.30    8.60
  -9  -3   3    9.80    6.60
  -9  -3   3   11.20    6.10
   8   3  -3  178.88   18.70
  -8  -3   3  178.98   16.10
  -8  -3   3  177.88   17.20
   7   3  -3   55.09   10.20
  -7  -3   3   82.39    9.60
  -7  -3   3   75.19   10.80
   6   3  -3  250.07   19.30
   6   3  -3  298.57   21.50
  -6  -3   3  237.98   19.30
  -6  -3   3  220.28   20.30
   5   3  -3  267.07   21.20
   5   3  -3  304.67   22.80
  -5  -3   3  296.97   21.80
  -5  -3   3  289.07   22.20
   4   3  -3  127.99   11.70
   4   3  -3  130.39   12.50
  -4  -3   3  165.08   12.90
  -4  -3   3  155.78   12.20
   3   3  -3  460.55   31.90
   3   3  -3  442.16   32.50
   3   3  -3  460.15   32.60
  -3  -3   3  435.26   32.10
  -3  -3   3  489.15   32.10
  -3  -3   3  512.35   32.40
   2   3  -3  910.11   67.49
   2   3  -3  918.11   67.59
   2   3  -3  936.81   67.29
  -2  -3   3 1097.09   67.69
  -2  -3   3 1112.49   67.89
  -2  -3   3 1107.19   67.59
  -2  -3   3 1100.79   67.79
  -2  -3   3 1080.19   68.09
   1   3  -3  289.77   21.90
   1   3  -3  326.67   22.30
   1   3  -3  315.07   21.90
   1   3  -3  324.27   22.20
  -1  -3   3  308.47   21.90
  -1  -3   3  323.67   22.20
  -1  -3   3  337.47   22.20
  -1  -3   3  306.57   22.20
  -1  -3   3  330.17   22.10
   0   3  -3  546.55   38.90
   0   3  -3  618.34   38.70
   0   3  -3  582.74   39.00
   0  -3   3  571.24   38.60
   0  -3   3  658.93   39.40
   0  -3   3  568.94   38.80
   0  -3   3  576.44   39.00
   0  -3   3  567.04   38.90
   0  -3   3  601.34   39.00
  -1   3  -3  313.37   22.30
  -1   3  -3  329.57   22.50
  -1   3  -3  328.57   21.80
   1  -3   3  323.67   21.80
   1  -3   3  343.47   22.60
   1  -3   3  311.17   22.00
   1  -3   3  329.97   22.50
   1  -3   3  339.47   22.50
  -2   3  -3 1112.19   65.19
  -2   3  -3 1075.59   63.89
  -2   3  -3 1014.60   64.79
   2  -3   3 1022.80   64.99
   2  -3   3  945.11   63.89
   2  -3   3  932.11   63.79
   2  -3   3  982.10   64.79
   2  -3   3  898.31   64.59
  -3   3  -3  437.36   30.50
  -3   3  -3  458.65   31.00
   3  -3   3  467.95   30.80
   3  -3   3  452.75   30.30
  -4   3  -3  175.68   12.80
  -4   3  -3  164.88   11.90
   4  -3   3  141.69   11.90
   4  -3   3  123.99   11.10
  -5   3  -3  273.67   21.00
  -5   3  -3  281.37   21.90
   5  -3   3  324.67   22.00
   5  -3   3  299.87   21.00
  -6   3  -3  232.28   18.40
  -6   3  -3  214.28   17.20
  -7   3  -3   82.89   10.40
   7  -3   3   73.29    8.60
  -8   3  -3  212.88   18.60
   8  -3   3  182.18   16.30
  -9   3  -3   14.70    7.90
   9  -3   3   13.60    6.10
  10  -3   3   80.39   11.50
 -11   3  -3   24.40   11.20
  11  -3   3   31.00    9.60
  11   2  -3   33.40   11.80
 -11  -2   3   34.00    9.00
 -11  -2   3   20.60   10.60
  10   2  -3  156.98   18.70
 -10  -2   3  161.38   16.70
 -10  -2   3  110.99   13.90
   9   2  -3   -2.20    7.00
  -9  -2   3    8.20    6.50
  -9  -2   3   -1.80    4.60
   8   2  -3  477.85   34.60
  -8  -2   3  405.86   33.00
  -8  -2   3  440.46   31.80
   7   2  -3   75.49   11.40
  -7  -2   3   82.39   11.20
  -7  -2   3   78.99    9.00
   6   2  -3  130.29   13.90
   6   2  -3  143.69   12.80
  -6  -2   3  177.28   14.70
  -6  -2   3  170.18   13.20
   5   2  -3   78.49    8.70
   5   2  -3   77.49    7.80
  -5  -2   3   70.79    8.20
  -5  -2   3   76.39    7.80
   4   2  -3 1288.67   90.19
   4   2  -3 1350.26   91.19
  -4  -2   3 1427.66   91.19
  -4  -2   3 1386.96   90.49
  -4  -2   3 1461.15   90.59
  -4  -2   3 1426.96   91.49
   3   2  -3  324.57   23.90
   3   2  -3  349.87   24.00
   3   2  -3  324.27   23.20
  -3  -2   3  363.36   23.60
  -3  -2   3  316.87   23.30
  -3  -2   3  339.07   23.70
   2   2  -3  133.29    9.80
   2   2  -3  122.29    9.80
  -2  -2   3  116.59    9.40
  -2  -2   3  113.89    9.60
  -2  -2   3  124.79    9.50
  -2  -2   3  111.49    9.30
  -2  -2   3  117.39    9.50
   1   2  -3  946.81   61.09
   1   2  -3  945.01   61.29
   1   2  -3  950.90   61.49
  -1  -2   3  972.50   61.29
  -1  -2   3  958.40   61.39
  -1  -2   3  913.31   61.49
  -1  -2   3  918.21   61.09
   0   2  -3  791.32   54.19
   0   2  -3  827.82   53.89
   0   2  -3  804.42   53.89
   0  -2   3  835.32   53.79
   0  -2   3  896.71   54.39
   0  -2   3  845.92   53.99
  -1   2  -3  941.01   60.59
  -1   2  -3  906.01   61.29
  -1   2  -3  911.21   60.79
   1  -2   3  941.41   60.59
   1  -2   3 1012.70   61.39
   1  -2   3  950.30   60.89
   1  -2   3  952.40   60.89
  -2   2  -3  112.89    9.40
  -2   2  -3  106.59    8.70
  -2   2  -3  120.49    8.20
   2  -2   3  132.09    8.30
   2  -2   3  126.29    8.70
   2  -2   3  133.29    9.50
  -3   2  -3  362.66   24.10
  -3   2  -3  334.77   23.00
   3  -2   3  329.87   22.90
   3  -2   3  351.66   23.80
  -4   2  -3 1425.06   88.49
  -4   2  -3 1227.48   86.99
   4  -2   3 1368.96   88.09
   4  -2   3 1392.16   87.09
  -5   2  -3   62.19    6.70
  -5   2  -3   68.39    5.10
  -5   2  -3   74.99    5.10
  -5   2  -3   87.49    8.40
   5  -2   3   82.59    9.40
  -6   2  -3  146.29   13.00
  -6   2  -3  168.48   11.10
  -6   2  -3  178.58   11.20
  -6   2  -3  180.98   14.90
   6  -2   3  142.59   12.80
  -7   2  -3   72.29    6.00
  -7   2  -3   94.19   10.70
  -7   2  -3   77.59    6.10
   7  -2   3   89.09    8.90
  -8   2  -3  413.16   31.60
  -8   2  -3  392.56   26.80
  -8   2  -3  394.86   26.80
   8  -2   3  461.25   30.20
  -9   2  -3    0.90    6.10
   9  -2   3    5.90    5.20
 -10   2  -3  175.98   18.60
  10  -2   3  154.88   16.50
 -11   2  -3   17.50   10.60
  11  -2   3   35.20   10.50
  11   1  -3   -8.60    9.10
 -11  -1   3    2.80    6.40
 -11  -1   3    1.20    9.10
  10   1  -3    2.60    8.20
 -10  -1   3   -1.10    6.80
 -10  -1   3    7.30    5.60
   9   1  -3   45.30   10.60
  -9  -1   3   60.49   10.60
  -9  -1   3   57.99    8.40
   8   1  -3   53.79    9.60
  -8  -1   3   46.90    7.20
  -8  -1   3   30.60    7.80
   7   1  -3   45.60    6.30
   7   1  -3   43.10    8.00
  -7  -1   3   28.50    5.40
  -7  -1   3   33.80    7.00
   6   1  -3  166.48   13.40
   6   1  -3  158.78   14.50
  -6  -1   3  171.88   13.70
  -6  -1   3  178.98   14.80
   5   1  -3   56.09    6.10
   5   1  -3   68.39    7.50
  -5  -1   3   52.29    6.50
  -5  -1   3   56.19    6.40
  -5  -1   3   63.69    7.40
   4   1  -3  187.68   15.60
   4   1  -3  192.88   15.90
   4   1  -3  187.58   14.80
  -4  -1   3  239.68   15.30
  -4  -1   3  213.68   15.80
  -4  -1   3  211.58   15.50
  -4  -1   3  199.08   15.00
   3   1  -3    4.50    1.90
   3   1  -3    3.80    2.20
   3   1  -3    8.40    2.70
  -3  -1   3    7.40    2.30
  -3  -1   3    6.20    2.10
  -3  -1   3    7.60    2.30
   2   1  -3 1099.49   77.79
   2   1  -3 1199.38   77.49
   2   1  -3 1128.49   77.69
  -2  -1   3 1238.48   77.59
  -2  -1   3 1237.68   78.09
  -2  -1   3 1284.77   77.89
  -2  -1   3 1232.78   77.69
   1   1  -3  524.25   30.00
  -1  -1   3  415.56   29.80
  -1  -1   3  414.96   29.50
   0   1  -3  125.79    8.70
   0   1  -3  122.89    9.20
   0   1  -3  124.69    8.80
   0  -1   3  130.49    9.30
   0  -1   3  128.69    8.80
   0  -1   3  132.99    8.90
   1  -1   3  594.24   38.20
   1  -1   3  621.94   38.90
   1  -1   3  590.94   37.90
   1  -1   3  570.84   37.90
  -2   1  -3 1251.37   78.49
  -2   1  -3 1348.47   77.29
  -2   1  -3 1258.67   77.29
   2  -1   3 1164.78   77.29
   2  -1   3 1116.19   78.19
   2  -1   3 1131.99   77.19
  -3   1  -3    6.50    1.30
  -3   1  -3    6.30    1.50
  -3   1  -3    4.30    2.40
   3  -1   3    3.70    2.20
   3  -1   3    5.00    1.20
   3  -1   3    5.50    1.40
  -4   1  -3  217.18   14.80
  -4   1  -3  178.98   13.20
  -4   1  -3  200.68   12.70
  -4   1  -3  187.58   12.50
   4  -1   3  170.58   12.60
   4  -1   3  167.08   13.10
   4  -1   3  178.38   14.40
  -5   1  -3   54.09    5.80
  -5   1  -3   55.79    5.00
  -5   1  -3   55.79    4.90
  -5   1  -3   55.89    6.80
   5  -1   3   52.09    5.80
   5  -1   3   59.19    5.30
  -6   1  -3  176.98   12.00
  -6   1  -3  158.08   14.70
  -6   1  -3  157.18   13.20
  -6   1  -3  165.08   12.10
   6  -1   3  169.28   13.40
  -7   1  -3   28.20    6.80
  -7   1  -3   38.50    4.50
  -7   1  -3   32.80    4.40
   7  -1   3   37.40    6.40
  -8   1  -3   39.30    5.10
  -8   1  -3   37.30    8.20
  -8   1  -3   41.70    5.10
  -9   1  -3   68.59    7.10
  -9   1  -3   74.29   11.40
  -9   1  -3   66.69    7.70
   9  -1   3   44.70    8.80
 -10   1  -3    7.00    3.90
 -10   1  -3   -2.40    7.20
  10  -1   3    7.60    7.20
 -11   1  -3   -2.50    8.60
  11  -1   3   -2.10    8.40
  11   0  -3  151.68   19.40
 -11   0   3  142.19   14.00
  10   0  -3  128.09   16.10
 -10   0   3  127.19   15.60
 -10   0   3  135.49   13.20
   9   0  -3   43.40    9.40
  -9   0   3   35.20    6.60
  -9   0   3   63.09   10.40
   8   0  -3   91.29   12.00
  -8   0   3   84.59    9.00
  -8   0   3   90.09   11.30
   7   0  -3  757.12   54.59
   7   0  -3  784.32   53.09
  -7   0   3  844.22   54.89
  -7   0   3  804.72   52.99
   6   0  -3  160.08   13.00
   6   0  -3  181.58   14.60
  -6   0   3  156.58   14.10
  -6   0   3  184.98   13.60
  -6   0   3  166.98   13.00
   5   0  -3  192.18   15.00
   5   0  -3  211.18   16.20
  -5   0   3  219.08   15.40
  -5   0   3  202.98   15.10
  -5   0   3  211.38   16.20
   4   0  -3   12.20    3.20
   4   0  -3   10.60    2.40
   4   0  -3   15.40    4.10
  -4   0   3   12.60    3.40
  -4   0   3   11.20    3.20
  -4   0   3   13.10    2.80
   3   0  -3 2530.55  154.68
   3   0  -3 2371.66  155.28
   3   0  -3 2568.74  155.28
  -3   0   3 2210.18  155.08
  -3   0   3 2362.56  154.68
  -3   0   3 2481.95  155.18
   2   0  -3    0.60    1.30
   2   0  -3    0.60    1.00
   2   0  -3    0.20    1.30
  -2   0   3    1.70    1.30
  -2   0   3    0.90    1.00
  -2   0   3    0.10    1.40
  -2   0   3    2.20    1.30
   1   0  -3  414.06   27.90
   1   0  -3  411.96   28.00
   1   0  -3  438.76   28.10
  -1   0   3  452.65   28.20
  -1   0   3  423.26   28.00
  -1   0   3  435.26   27.90
  -1   0   3  417.46   28.00
   0   0  -3    0.80    0.60
   0   0  -3    2.40    0.70
   0   0  -3    0.70    0.70
   0   0   3    1.00    0.80
   0   0   3    1.30    0.70
   0   0   3    0.70    0.50
  -1   0  -3  447.26   28.30
  -1   0  -3  438.56   28.30
  -1   0  -3  430.56   29.20
  -1   0  -3  415.56   28.70
   1   0   3  450.45   29.20
   1   0   3  462.45   28.30
   1   0   3  449.26   28.70
  -2   0  -3    0.00    0.80
  -2   0  -3    1.10    1.40
  -2   0  -3    0.50    0.70
   2   0   3    0.80    0.80
   2   0   3   -0.10    0.90
   2   0   3    2.00    1.40
  -3   0  -3 2225.78  156.68
  -3   0  -3 2438.96  158.18
  -3   0  -3 2510.55  157.08
   3   0   3 2500.15  156.98
   3   0   3 2489.65  158.08
   3   0   3 2606.54  157.08
  -4   0  -3    9.80    3.10
  -4   0  -3    9.30    2.30
  -4   0  -3   13.80    2.60
   4   0   3   16.70    2.80
   4   0   3   10.80    3.50
   4   0   3   17.70    3.10
  -5   0  -3  225.68   15.60
  -5   0  -3  210.88   14.90
  -5   0  -3  211.58   15.30
  -5   0  -3  195.58   16.80
   5   0   3  203.18   15.70
   5   0   3  218.28   15.30
  -6   0  -3  153.68   12.40
  -6   0  -3  151.58   11.60
  -6   0  -3  159.58   14.40
  -6   0  -3  157.88   12.00
   6   0   3  157.48   12.20
   6   0   3  141.69   12.70
  -7   0  -3  822.82   54.79
  -7   0  -3  840.52   57.59
  -7   0  -3  851.01   54.59
   7   0   3  801.52   56.09
  -8   0  -3   77.19    8.70
  -8   0  -3   95.79   12.20
   8   0   3   86.79   10.30
  -9   0  -3   42.90    9.50
  -9   0  -3   50.09    6.80
   9   0   3   39.60    8.60
 -10   0  -3  126.59   16.20
 -10   0  -3  116.79   11.70
  10   0   3  110.19   14.40
 -11   0  -3  120.19   12.70
  11   0   3  135.69   17.10
  11  -1  -3   14.30    9.30
 -11   1   3    4.30    6.10
 -11   1   3   14.50    8.90
  10  -1  -3   -0.90    6.90
 -10   1   3    5.90    4.80
 -10   1   3   -6.50    7.10
   9  -1  -3   59.49   10.50
  -9   1   3   47.90    6.70
  -9   1   3   47.50    9.60
   8  -1  -3   34.00    8.00
  -8   1   3   62.29    7.40
  -8   1   3   61.69    6.80
  -8   1   3   52.39    9.20
   7  -1  -3   27.10    4.70
   7  -1  -3   27.30    6.20
  -7   1   3   40.50    6.80
  -7   1   3   46.50    5.70
  -7   1   3   42.30    5.30
   6  -1  -3  158.78   14.00
   6  -1  -3  144.49   12.30
  -6   1   3  172.98   12.50
  -6   1   3  174.08   12.80
  -6   1   3  172.58   14.20
   5  -1  -3   62.19    7.90
   5  -1  -3   52.89    5.50
   5  -1  -3   60.69    6.80
  -5   1   3   64.49    6.80
  -5   1   3   61.39    6.00
   4  -1  -3  223.08   14.70
   4  -1  -3  220.68   15.80
   4  -1  -3  223.38   15.80
  -4   1   3  198.28   15.30
  -4   1   3  206.68   14.80
  -4   1   3  186.28   15.60
   3  -1  -3    8.20    2.30
   3  -1  -3    9.80    2.30
  -3   1   3    3.60    1.50
  -3   1   3    2.30    1.60
  -3   1   3    1.80    1.90
   2  -1  -3 1293.87   74.69
   2  -1  -3 1266.17   74.49
  -2   1   3 1104.59   74.59
  -2   1   3 1071.59   74.39
  -2   1   3 1068.79   74.39
  -1   1   3  528.95   34.80
  -1   1   3  561.54   34.90
  -1   1   3  528.05   35.00
  -1   1   3  542.15   35.30
   0  -1  -3  127.59    8.90
   0  -1  -3  117.39    8.80
   0  -1  -3  127.49    8.70
   0   1   3  133.99    9.00
   0   1   3  121.19    8.80
   0   1   3  128.29    8.70
  -1  -1  -3  553.14   31.40
   1   1   3  444.16   31.30
   1   1   3  441.96   31.20
  -2  -1  -3 1206.68   79.69
  -2  -1  -3 1113.19   79.09
   2   1   3 1308.87   79.19
   2   1   3 1276.87   79.09
   2   1   3 1241.28   79.59
  -3  -1  -3    0.80    2.10
  -3  -1  -3    1.50    1.40
  -3  -1  -3    1.90    1.60
   3   1   3    8.20    2.20
   3   1   3    4.30    2.30
   3   1   3    4.90    2.00
  -4  -1  -3  201.88   14.20
  -4  -1  -3  178.48   15.00
  -4  -1  -3  163.38   13.60
   4   1   3  197.08   14.10
   4   1   3  200.88   15.60
   4   1   3  218.28   14.70
  -5  -1  -3   51.09    5.90
  -5  -1  -3   65.99    6.20
  -5  -1  -3   64.49    6.50
  -5  -1  -3   60.49    7.90
   5   1   3   59.99    6.90
   5   1   3   57.69    6.50
  -6  -1  -3  163.08   13.40
  -6  -1  -3  171.48   13.00
  -6  -1  -3  165.98   15.40
  -6  -1  -3  165.48   13.20
   6   1   3  176.08   13.80
   6   1   3  169.98   14.40
  -7  -1  -3   53.89    9.10
  -7  -1  -3   43.70    6.30
   7   1   3   26.60    6.50
  -8  -1  -3   47.50    9.10
  -8  -1  -3   59.19    7.50
   8   1   3   37.70    7.70
  -9  -1  -3   39.70    9.70
  -9  -1  -3   60.19    8.00
   9   1   3   47.70    9.60
 -10  -1  -3   10.00    8.20
 -10  -1  -3   10.00    5.50
  10   1   3    5.10    7.70
 -11  -1  -3   13.40   10.20
 -11  -1  -3    0.80    5.80
  11   1   3   12.70    9.30
  11  -2  -3   26.10   10.20
 -11   2   3   30.00    9.90
  10  -2  -3  126.79   16.10
 -10   2   3  118.79   11.10
 -10   2   3  170.18   16.80
   9  -2  -3    1.60    6.30
  -9   2   3    5.90    4.70
  -9   2   3    5.70    6.00
  -9   2   3    1.00    3.50
   8  -2  -3  404.26   33.30
  -8   2   3  494.25   30.90
  -8   2   3  468.75   33.50
  -8   2   3  446.06   31.00
   7  -2  -3   78.49   10.20
  -7   2   3   90.09    8.20
  -7   2   3   94.69    7.90
  -7   2   3   91.59    9.90
   6  -2  -3  174.18   13.80
   6  -2  -3  166.68   11.60
  -6   2   3  144.19   11.70
  -6   2   3  153.38   11.50
  -6   2   3  148.89   13.10
   5  -2  -3   70.29    8.20
   5  -2  -3   66.89    7.90
   5  -2  -3   79.39    6.40
  -5   2   3   82.69    7.80
  -5   2   3   81.79    6.60
   4  -2  -3 1465.15   86.49
   4  -2  -3 1337.87   87.79
   4  -2  -3 1411.16   87.39
  -4   2   3 1272.97   86.29
  -4   2   3 1234.08   87.59
  -4   2   3 1347.47   86.99
   3  -2  -3  379.56   24.20
   3  -2  -3  348.47   23.20
   3  -2  -3  356.16   22.90
  -3   2   3  305.77   22.80
  -3   2   3  344.67   23.10
   2  -2  -3  111.79    9.30
   2  -2  -3  113.09    8.50
   2  -2  -3  118.19    8.30
  -2   2   3  121.69    8.60
  -2   2   3  124.69    8.40
  -2   2   3  123.09    8.20
   1  -2  -3  934.01   57.59
   1  -2  -3  919.61   58.29
   1  -2  -3  997.00   58.99
  -1   2   3  934.81   57.59
  -1   2   3  872.51   58.79
  -1   2   3  850.11   57.49
  -1   2   3  824.12   58.19
   0  -2  -3  825.12   54.19
   0  -2  -3  853.91   53.39
   0  -2  -3  874.51   53.89
   0   2   3  790.92   53.79
   0   2   3  847.12   54.19
   0   2   3  800.62   53.39
  -1  -2  -3  946.01   58.69
  -1  -2  -3  922.71   58.49
  -1  -2  -3  871.71   58.59
  -1  -2  -3  887.01   58.69
   1   2   3  904.21   58.79
   1   2   3  867.61   58.49
   1   2   3  939.31   58.69
   1   2   3  882.11   58.49
  -2  -2  -3  129.89    9.40
  -2  -2  -3  112.89    9.00
  -2  -2  -3  124.49    9.30
  -2  -2  -3  117.79    9.30
   2   2   3  112.29    9.20
   2   2   3  109.49    9.30
   2   2   3  114.89    9.20
  -3  -2  -3  305.17   22.80
  -3  -2  -3  332.37   23.20
  -3  -2  -3  319.67   23.60
   3   2   3  365.06   23.60
   3   2   3  362.76   23.30
   3   2   3  322.37   23.80
  -4  -2  -3 1380.86   89.99
  -4  -2  -3 1299.47   90.99
  -4  -2  -3 1384.26   90.39
   4   2   3 1457.05   90.39
   4   2   3 1424.46   90.79
  -5  -2  -3   66.09    8.40
  -5  -2  -3   84.99    7.70
  -5  -2  -3   84.79    8.00
   5   2   3   68.99    8.30
   5   2   3   74.19    8.80
  -6  -2  -3  152.28   14.40
  -6  -2  -3  142.29   13.10
   6   2   3  173.18   14.40
  -7  -2  -3   97.29    9.80
  -7  -2  -3   98.59   12.10
   7   2   3   84.69   11.60
  -8  -2  -3  459.15   30.20
   8   2   3  355.06   31.20
  -9  -2  -3   -0.90    5.00
  -9  -2  -3    1.50    5.90
   9   2   3    0.40    7.00
 -10  -2  -3  157.48   19.60
 -10  -2  -3  190.38   16.80
 -11  -2  -3   35.50   11.40
 -11  -2  -3   27.20    7.90
  11   2   3   20.70   11.70
  11  -3  -3   27.40   10.00
 -11   3   3   39.70   11.10
  10  -3  -3   94.69   13.80
 -10   3   3   86.49   12.50
   9  -3  -3   16.80    6.60
  -9   3   3   12.10    2.80
  -9   3   3   10.30    3.40
  -9   3   3   10.80    6.30
   8  -3  -3  175.58   16.70
  -8   3   3  176.98   12.80
  -8   3   3  188.78   15.90
  -8   3   3  175.28   13.00
   7  -3  -3   70.49    5.90
   7  -3  -3   81.39   10.30
  -7   3   3   65.49    8.60
  -7   3   3   64.79    6.20
  -7   3   3   57.89    5.80
   6  -3  -3  224.78   17.10
   6  -3  -3  260.57   19.80
   6  -3  -3  238.38   19.90
  -6   3   3  286.47   17.40
   5  -3  -3  276.37   18.70
   5  -3  -3  284.37   21.00
   5  -3  -3  279.07   20.30
  -5   3   3  271.87   18.70
   4  -3  -3  162.98   13.20
   4  -3  -3  168.58   11.30
   4  -3  -3  147.89   11.90
   3  -3  -3  476.85   30.10
   3  -3  -3  469.35   30.00
   3  -3  -3  470.45   31.50
  -3   3   3  416.46   30.00
  -3   3   3  452.15   31.60
  -3   3   3  460.15   29.90
   2  -3  -3 1065.29   63.69
   2  -3  -3 1081.59   64.89
  -2   3   3  897.11   64.59
  -2   3   3  903.61   63.59
   1  -3  -3  330.27   21.90
   1  -3  -3  321.57   21.00
  -1   3   3  304.87   21.70
  -1   3   3  281.87   20.90
   0  -3  -3  573.44   37.50
   0  -3  -3  584.84   36.90
   0  -3  -3  566.24   37.40
   0   3   3  524.15   36.00
   0   3   3  542.25   36.80
   0   3   3  550.24   37.30
  -1  -3  -3  339.47   21.80
  -1  -3  -3  299.87   21.20
  -1  -3  -3  319.87   21.90
  -1  -3  -3  308.37   22.00
   1   3   3  333.37   22.00
   1   3   3  285.07   21.10
   1   3   3  296.87   21.50
   1   3   3  314.87   22.00
  -2  -3  -3  969.00   65.59
  -2  -3  -3 1026.60   65.39
  -2  -3  -3  955.10   65.29
  -2  -3  -3  913.11   65.19
   2   3   3 1056.79   65.39
   2   3   3 1092.49   65.89
   2   3   3  973.80   65.29
  -3  -3  -3  489.35   32.10
  -3  -3  -3  444.46   31.80
  -3  -3  -3  464.95   31.40
  -3  -3  -3  469.75   31.70
   3   3   3  456.35   31.90
   3   3   3  458.75   31.60
   3   3   3  423.36   31.70
  -4  -3  -3  137.59   12.60
  -4  -3  -3  142.79   12.20
  -4  -3  -3  138.49   11.80
   4   3   3  158.88   12.90
  -5  -3  -3  292.97   22.40
  -5  -3  -3  328.67   23.60
   5   3   3  287.87   23.20
  -6  -3  -3  283.87   23.50
  -6  -3  -3  315.87   22.80
  -7  -3  -3   53.29    9.50
  -7  -3  -3   58.59    8.30
   7   3   3   86.69   11.60
  -8  -3  -3  199.38   16.20
  -8  -3  -3  166.18   18.10
   8   3   3  159.58   18.30
  -9  -3  -3    8.30    7.00
  -9  -3  -3   12.40    6.40
   9   3   3    9.60    7.50
 -10  -3  -3  112.89   13.50
 -10  -3  -3   81.39   14.50
  10   3   3   90.19   15.50
 -11  -3  -3   42.30   12.00
 -11  -3  -3   28.80    8.90
  11   3   3    8.90   12.40
  11  -4  -3   24.10   10.90
 -11   4   3   23.90   10.80
  10  -4  -3   37.50   10.10
 -10   4   3   68.29   10.90
   9  -4  -3   -4.90    6.00
  -9   4   3   -0.50    5.90
   8  -4  -3  221.18   20.60
  -8   4   3  261.37   20.10
   7  -4  -3  134.89   13.90
  -7   4   3  128.69   12.30
   6  -4  -3   35.50    6.80
   6  -4  -3   33.40    5.90
  -6   4   3   21.60    3.00
  -6   4   3   27.60    4.90
   5  -4  -3  161.48   10.90
   5  -4  -3  177.58   13.80
   5  -4  -3  157.38   12.20
  -5   4   3  132.89   10.80
  -5   4   3  148.39   11.80
   4  -4  -3  453.45   31.20
   4  -4  -3  440.46   29.20
   4  -4  -3  478.65   29.20
  -4   4   3  420.96   29.10
  -4   4   3  414.56   29.10
   3  -4  -3  407.46   30.30
   3  -4  -3  436.06   28.80
  -3   4   3  452.25   28.90
   2  -4  -3   49.40    6.20
   2  -4  -3   57.09    5.40
  -2   4   3   66.39    7.00
  -2   4   3   61.59    5.60
   1  -4  -3  219.68   16.50
  -1   4   3  259.17   18.00
  -1   4   3  229.68   16.70
   0  -4  -3  573.64   38.40
   0  -4  -3  569.74   38.40
   0  -4  -3  577.04   36.70
   0  -4  -3  572.14   37.60
   0   4   3  542.55   36.50
   0   4   3  531.25   37.50
  -1  -4  -3  271.37   17.50
  -1  -4  -3  231.88   16.50
  -1  -4  -3  262.77   17.70
   1   4   3  207.18   16.80
   1   4   3  208.68   16.30
   1   4   3  217.18   17.40
  -2  -4  -3   58.49    6.90
  -2  -4  -3   75.19    6.80
  -2  -4  -3   72.59    6.80
   2   4   3   52.59    7.40
   2   4   3   52.09    6.30
   2   4   3   54.19    6.80
  -3  -4  -3  478.55   32.80
  -3  -4  -3  512.55   33.50
  -3  -4  -3  507.45   33.00
   3   4   3  431.66   33.10
   3   4   3  415.76   32.60
  -4  -4  -3  438.06   32.00
  -4  -4  -3  455.25   32.60
  -4  -4  -3  449.66   31.80
   4   4   3  442.36   32.40
  -5  -4  -3  131.69   13.50
  -5  -4  -3  125.09   12.70
   5   4   3  154.38   14.00
  -6  -4  -3   31.80    7.50
  -6  -4  -3   40.80    6.90
   6   4   3   40.00    8.30
  -7  -4  -3  157.48   14.20
  -7  -4  -3  124.29   14.40
   7   4   3  131.99   15.60
  -8  -4  -3  280.87   21.40
  -8  -4  -3  251.37   23.00
   8   4   3  205.08   23.30
  -9  -4  -3    1.20    6.10
  -9  -4  -3    4.80    7.00
   9   4   3    6.60    8.40
 -10  -4  -3   72.09   11.20
  10   4   3   41.50   12.70
 -11  -4  -3   50.99   14.20
 -11  -4  -3   54.59   10.70
  11   4   3   43.20   15.10
  10  -5  -3   39.00   10.50
   9  -5  -3  372.16   30.30
  -9   5   3  382.36   29.30
   8  -5  -3    8.60    6.90
  -8   5   3    8.90    5.90
   7  -5  -3    9.30    5.90
   7  -5  -3   12.90    6.00
  -7   5   3    1.20    4.00
   6  -5  -3   28.00    5.70
   6  -5  -3   39.70    7.70
  -6   5   3   37.20    5.40
   5  -5  -3  824.32   55.69
   5  -5  -3  825.22   58.59
   5  -5  -3  805.22   56.19
  -5   5   3  931.01   55.89
  -5   5   3  924.41   56.29
   4  -5  -3   20.60    4.90
   4  -5  -3   33.40    3.90
  -4   5   3   25.80    3.70
   3  -5  -3  484.75   32.10
   3  -5  -3  446.26   33.60
  -3   5   3  505.25   32.30
   2  -5  -3  114.89   10.40
   2  -5  -3  103.39    8.70
  -2   5   3   92.99    8.70
   1  -5  -3  844.32   52.99
   1  -5  -3  826.92   55.89
   1  -5  -3  825.62   54.59
  -1   5   3  807.12   54.59
   0  -5  -3  180.18   14.50
   0  -5  -3  195.18   13.60
   0  -5  -3  190.58   15.60
   0  -5  -3  186.78   13.40
   0   5   3  189.68   13.40
   0   5   3  191.78   14.80
  -1  -5  -3  774.92   52.09
  -1  -5  -3  758.72   51.29
  -1  -5  -3  804.62   52.99
   1   5   3  769.32   51.09
  -2  -5  -3   83.39    9.30
  -2  -5  -3   83.69    9.00
  -2  -5  -3   85.39    8.60
   2   5   3   94.59    8.90
   2   5   3   90.99    9.80
  -3  -5  -3  533.15   36.60
  -3  -5  -3  530.95   35.90
  -3  -5  -3  509.85   35.50
   3   5   3  452.85   36.00
  -4  -5  -3   35.60    6.40
  -4  -5  -3   26.60    6.40
  -4  -5  -3   25.50    5.70
   4   5   3   32.20    7.00
  -5  -5  -3  898.91   66.79
  -5  -5  -3 1018.40   66.79
  -5  -5  -3 1041.80   68.29
  -6  -5  -3   43.30    7.80
  -6  -5  -3   39.60    8.90
   6   5   3   39.80    8.80
  -7  -5  -3    5.10    5.20
  -7  -5  -3    2.80    5.40
   7   5   3    4.10    7.80
  -8  -5  -3    4.60    7.30
  -8  -5  -3    7.90    6.30
   8   5   3   24.80    8.80
  -9  -5  -3  343.07   28.80
  -9  -5  -3  352.86   31.30
   9   5   3  383.96   32.90
 -10  -5  -3   35.80   10.20
 -10  -5  -3   22.10   10.60
  10   5   3   40.30   13.00
  10  -6  -3   19.40   10.00
   9  -6  -3   19.40    9.00
  -9   6   3   16.70    7.30
   8  -6  -3   73.79   11.30
  -8   6   3   39.60    7.60
   7  -6  -3  247.58   22.30
   7  -6  -3  236.08   20.00
  -7   6   3  287.07   19.60
   6  -6  -3   23.70    4.70
   6  -6  -3   18.30    6.80
  -6   6   3   35.00    4.50
   5  -6  -3  113.29    8.70
   5  -6  -3  105.09   11.90
   4  -6  -3  124.09    9.80
   4  -6  -3  122.39   12.40
  -4   6   3  117.89    9.90
   3  -6  -3  288.97   23.60
   3  -6  -3  281.17   21.60
  -3   6   3  354.36   22.00
   2  -6  -3   76.49    7.40
   2  -6  -3   79.89    9.40
  -2   6   3   69.39    7.80
   1  -6  -3  252.37   17.40
   1  -6  -3  247.68   19.10
   1  -6  -3  270.77   17.60
   1  -6  -3  277.57   21.00
   0  -6  -3  417.76   30.20
   0  -6  -3  388.86   27.50
   0  -6  -3  437.46   29.20
   0   6   3  404.26   27.50
  -1  -6  -3  313.07   23.50
  -1  -6  -3  278.87   22.20
  -1  -6  -3  305.27   21.40
   1   6   3  287.47   21.10
  -2  -6  -3   79.29    8.70
  -2  -6  -3   75.69    9.70
  -2  -6  -3   84.09    9.40
   2   6   3   90.49   10.10
   2   6   3   76.09    8.50
  -3  -6  -3  390.86   27.20
  -3  -6  -3  315.27   26.80
  -3  -6  -3  384.26   28.30
  -4  -6  -3  108.99   12.60
  -4  -6  -3  152.08   14.60
  -4  -6  -3  144.19   13.50
   4   6   3  130.89   14.40
  -5  -6  -3   76.89   10.50
  -5  -6  -3   62.79    9.70
  -5  -6  -3   70.59   11.50
   5   6   3   96.59   12.80
  -6  -6  -3   39.00    7.70
  -6  -6  -3   26.10    9.00
  -6  -6  -3   29.10    7.50
   6   6   3   24.90    8.50
  -7  -6  -3  240.98   22.70
  -7  -6  -3  273.57   25.70
  -7  -6  -3  285.07   22.80
   7   6   3  244.68   25.00
  -8  -6  -3   79.59   14.70
  -8  -6  -3   57.29   12.00
  -8  -6  -3   46.00    9.40
   8   6   3   53.59   12.70
  -9  -6  -3   28.90    9.50
  -9  -6  -3   15.30   10.80
  -9  -6  -3   10.40   11.80
   9   6   3   17.00   12.10
 -10  -6  -3   17.50   13.90
 -10  -6  -3   17.50   11.30
 -10  -6  -3    6.90    8.80
  10   6   3   18.60   14.00
   9  -7  -3   62.39   12.80
   8  -7  -3   62.09   12.30
   7  -7  -3   47.40    9.80
   6  -7  -3  263.77   22.80
   5  -7  -3  204.68   14.40
   5  -7  -3  190.88   17.50
   5  -7  -3  164.98   14.00
  -5   7   3  223.98   14.40
   4  -7  -3   28.30    4.60
   4  -7  -3   31.60    4.90
   4  -7  -3   20.50    6.70
   3  -7  -3   54.49    6.80
   3  -7  -3   45.60    8.10
  -3   7   3   63.69    7.30
   2  -7  -3  772.12   53.79
   2  -7  -3  769.92   51.69
   1  -7  -3   85.79   10.80
   1  -7  -3   85.29    6.60
   1  -7  -3   76.79    8.80
   1  -7  -3   83.59    7.00
   0  -7  -3   25.80    6.20
   0  -7  -3   35.20    4.80
   0  -7  -3   32.10    4.70
   0  -7  -3   24.20    5.40
   0   7   3   30.30    4.40
  -1  -7  -3   85.39    9.80
  -1  -7  -3   80.69    8.50
  -1  -7  -3   91.89    8.80
  -1  -7  -3   76.79   10.30
   1   7   3   87.29    8.60
  -2  -7  -3  758.42   53.79
  -2  -7  -3  782.32   55.09
  -2  -7  -3  794.22   52.99
  -3  -7  -3   75.59   10.80
  -3  -7  -3   70.09    9.20
  -3  -7  -3   51.69    8.30
   3   7   3   47.80    9.20
  -4  -7  -3   52.49    8.90
  -4  -7  -3   49.90    9.80
  -4  -7  -3   42.50    7.70
   4   7   3   30.80    8.60
  -5  -7  -3  230.18   20.30
  -5  -7  -3  233.08   20.30
  -5  -7  -3  247.38   22.40
   5   7   3  188.98   20.60
  -6  -7  -3  295.27   24.50
  -6  -7  -3  323.97   27.20
  -6  -7  -3  246.28   23.50
   6   7   3  240.58   25.50
  -7  -7  -3   57.29   12.60
  -7  -7  -3   46.70   10.20
  -7  -7  -3   49.30   11.00
   7   7   3   43.10   12.40
  -8  -7  -3   60.59   11.30
  -8  -7  -3   57.49   13.80
  -8  -7  -3   65.89   13.30
   8   7   3   68.49   15.50
  -9  -7  -3   51.29   15.40
  -9  -7  -3   57.09   12.30
  -9  -7  -3   63.39   14.30
   9   7   3   76.09   17.20
   8  -8  -3  141.39   18.30
   7  -8  -3   51.19   10.70
   6  -8  -3  110.39   13.50
   5  -8  -3   30.50    4.90
   5  -8  -3   21.50    7.30
   5  -8  -3   25.50    4.80
  -5   8   3   33.70    5.10
   4  -8  -3  269.27   22.40
   4  -8  -3  246.48   19.00
   4  -8  -3  243.88   19.00
  -4   8   3  275.87   19.50
   3  -8  -3  100.69   12.70
   3  -8  -3  101.99   10.00
   2  -8  -3   57.09   10.00
   2  -8  -3   74.79    8.60
   1  -8  -3   34.90    8.90
   1  -8  -3   49.99    5.20
   1  -8  -3   41.10    7.00
   1  -8  -3   35.80    4.50
   0  -8  -3  932.31   61.99
   0  -8  -3  882.41   65.29
   0  -8  -3  953.20   62.09
   0  -8  -3  995.20   64.09
  -1  -8  -3   36.60    6.30
  -1  -8  -3   27.10    6.70
  -1  -8  -3   30.30    7.90
  -1  -8  -3   30.90    5.90
   1   8   3   38.50    6.40
  -2  -8  -3   67.29   11.60
  -2  -8  -3   77.99   10.80
  -2  -8  -3   64.89    9.40
  -3  -8  -3   94.79   10.90
  -3  -8  -3   95.69   13.80
  -3  -8  -3   81.49   12.10
  -4  -8  -3  279.67   24.30
  -4  -8  -3  277.67   23.50
  -4  -8  -3  295.17   26.20
   4   8   3  279.27   25.30
  -5  -8  -3   29.70    8.00
  -5  -8  -3   55.89   12.00
  -5  -8  -3   31.90    8.70
   5   8   3   24.80    9.40
  -6  -8  -3  149.79   17.40
  -6  -8  -3  189.58   18.30
  -6  -8  -3  154.68   20.70
   6   8   3  102.39   17.90
  -7  -8  -3   46.40   11.90
  -7  -8  -3   48.30   13.40
  -7  -8  -3   50.09   10.60
   7   8   3   54.89   13.10
  -8  -8  -3  115.39   17.10
  -8  -8  -3  113.89   17.10
  -8  -8  -3  121.39   19.70
   8   8   3  131.39   21.30
   8  -9  -3  100.89   15.70
   7  -9  -3   83.29   13.90
   6  -9  -3   71.19   12.70
   5  -9  -3   41.80   10.40
   5  -9  -3   47.10    6.70
   4  -9  -3   57.29    7.80
   4  -9  -3   49.50   10.00
   3  -9  -3  178.08   17.90
   3  -9  -3  157.08   14.20
   2  -9  -3  193.98   18.40
   2  -9  -3  179.78   16.30
   1  -9  -3  145.99   10.70
   1  -9  -3  110.09   13.30
   1  -9  -3  112.89   16.30
   1  -9  -3  134.39   10.10
   0  -9  -3   10.70    7.10
   0  -9  -3    9.50    4.20
   0  -9  -3   13.50    4.90
   0  -9  -3    8.00    5.90
  -1  -9  -3  143.19   14.40
  -1  -9  -3  117.99   16.20
  -1  -9  -3  120.59   12.30
  -2  -9  -3  198.78   18.20
  -2  -9  -3  204.68   20.70
  -2  -9  -3  225.78   20.10
  -3  -9  -3  147.69   17.30
  -3  -9  -3  142.79   16.30
  -3  -9  -3  124.29   14.70
  -4  -9  -3   50.09   10.80
  -4  -9  -3   38.80    9.50
  -4  -9  -3   45.70   11.10
   4   9   3   49.30   11.20
  -5  -9  -3   20.10    8.60
  -5  -9  -3   25.90    9.80
  -5  -9  -3   42.50   12.40
   5   9   3   32.50   12.10
  -6  -9  -3   79.89   13.20
  -6  -9  -3   75.69   16.00
  -6  -9  -3   88.49   13.70
   6   9   3   78.39   15.50
  -7  -9  -3   86.69   15.10
  -7  -9  -3   93.39   15.10
  -7  -9  -3   87.29   18.00
   7   9   3   59.39   17.70
  -8  -9  -3   96.69   17.20
  -8  -9  -3   85.59   16.80
  -8  -9  -3   99.39   20.80
   8   9   3   98.49   21.00
   7 -10  -3  141.09   19.40
   6 -10  -3   -5.40    8.30
   5 -10  -3   68.29    8.70
   5 -10  -3   69.19   12.20
   4 -10  -3    6.40    8.20
   4 -10  -3    6.50    6.00
   3 -10  -3  387.06   32.80
   3 -10  -3  397.16   29.30
   2 -10  -3   44.70   10.50
   2 -10  -3   26.80    7.30
   1 -10  -3  248.28   20.90
   1 -10  -3  243.38   23.30
   0 -10  -3  125.99   12.90
   0 -10  -3  121.59   14.50
   0 -10  -3  113.39   16.50
  -1 -10  -3  238.18   21.50
  -1 -10  -3  176.78   16.80
  -1 -10  -3  186.88   19.40
  -2 -10  -3   20.30    8.10
  -2 -10  -3   27.70   11.00
  -2 -10  -3   35.30    8.40
  -3 -10  -3  364.06   30.70
  -3 -10  -3  425.86   33.40
  -3 -10  -3  402.56   34.40
  -4 -10  -3   11.30    7.90
  -4 -10  -3    0.30    8.60
  -4 -10  -3   24.60   10.70
  -5 -10  -3   59.69   12.40
  -5 -10  -3   52.59   12.60
  -5 -10  -3   78.79   16.70
  -6 -10  -3   22.20   14.00
  -6 -10  -3   -4.40    9.00
  -6 -10  -3    8.30    9.30
   6  10   3   19.50   13.30
  -7 -10  -3  178.08   26.30
   7  10   3  158.18   24.40
   5 -11  -3  169.08   21.50
   4 -11  -3   15.00    9.50
   4 -11  -3    3.60    7.60
   3 -11  -3   19.80   10.80
   3 -11  -3   -0.70    7.10
   2 -11  -3   81.29   14.60
   2 -11  -3   56.29   10.70
   1 -11  -3   76.99   12.10
   1 -11  -3   83.39   15.10
   0 -11  -3   -9.10    9.30
   0 -11  -3   -0.30    7.10
   0 -11  -3   -3.30    4.80
  -1 -11  -3  134.79   19.40
  -1 -11  -3  125.49   16.30
  -2 -11  -3   61.99   11.10
  -2 -11  -3   72.59   14.10
  -2 -11  -3   52.79   13.00
  -3 -11  -3  -16.30    8.70
  -3 -11  -3    7.90    8.30
  -3 -11  -3    8.50   10.00
  -4 -11  -3   11.00   10.50
  -4 -11  -3    7.80   11.60
  -4 -11  -3    5.00    9.60
  -5 -11  -3  134.39   18.40
  -5 -11  -3  143.39   23.20
  -5 -11  -3  118.99   18.80
   3 -12  -3  107.59   18.80
   3 -12  -3   79.89   13.00
   2 -12  -3    3.20   11.60
   2 -12  -3    1.90    8.90
   1 -12  -3  148.89   20.70
   1 -12  -3  108.99   15.90
   0 -12  -3   83.89   16.20
   0 -12  -3   62.49   13.00
  -1 -12  -3   99.19   15.60
  -1 -12  -3  104.69   20.40
  -2 -12  -3   13.50   13.20
  -2 -12  -3    0.10    9.70
  -2 -12  -3   -3.20   10.30
  -3 -12  -3   85.69   16.40
  -3 -12  -3   84.79   17.00
  -3 -12  -3   69.49   14.20
  -3 -12   4   64.19   16.30
  -2 -12   4   56.79   14.40
  -2 -12   4  102.49   18.50
  -2 -12   4   55.99   15.10
  -1 -12   4   40.40   14.60
  -1 -12   4   33.10   11.90
  -1 -12   4   43.70   12.30
   0 -12   4   38.00   11.50
   0 -12   4   16.90   13.10
   0 -12   4   36.60   11.30
   1 -12   4   75.49   16.40
   1 -12   4   66.29   13.00
   2 -12   4   87.99   13.80
   2 -12   4  102.09   17.70
   3 -12   4   57.79   15.10
   5  11  -4    3.30   13.70
  -5 -11   4    1.80   10.60
  -5 -11   4   10.50   11.00
  -5 -11   4   20.20   15.40
   4  11  -4   37.20   13.20
  -4 -11   4   62.19   16.80
  -4 -11   4   46.70   14.40
  -4 -11   4   35.00   11.60
   3  11  -4   53.39   14.40
  -3 -11   4   91.49   14.10
  -3 -11   4   73.09   15.70
  -3 -11   4   65.39   14.50
  -2 -11   4   89.59   13.90
  -2 -11   4   83.59   16.50
  -2 -11   4   81.49   15.00
  -1 -11   4  153.28   18.60
  -1 -11   4  122.59   16.50
  -1 -11   4  141.69   19.70
   0 -11   4    1.80    9.40
   0 -11   4   -2.30    7.90
   0 -11   4    7.20    8.20
   1 -11   4  110.39   14.70
   1 -11   4  104.69   14.10
   1 -11   4  117.69   18.40
   2 -11   4  114.59   17.50
   2 -11   4  106.49   13.40
   2 -11   4   99.19   13.20
   3 -11   4   77.89   10.60
   3 -11   4   57.99   13.70
   4 -11   4   75.49   13.80
   5 -11   4   12.80   10.10
   6  10  -4   22.90   13.60
  -6 -10   4    3.20    9.70
  -6 -10   4   26.10   10.70
  -6 -10   4   31.30   13.00
   5  10  -4  174.38   24.10
  -5 -10   4  187.18   21.60
  -5 -10   4  257.77   24.80
  -5 -10   4  187.68   23.40
   4  10  -4   77.09   15.20
  -4 -10   4   56.69   12.10
  -4 -10   4   76.39   14.60
  -4 -10   4   60.49   14.40
   3  10  -4  112.89   16.30
  -3 -10   4   67.29   12.00
  -3 -10   4   88.79   15.90
  -3 -10   4   90.59   14.10
   2  10  -4   41.20   11.30
  -2 -10   4   36.80   10.70
  -2 -10   4   23.00    9.50
  -2 -10   4   20.40    8.70
  -1 -10   4  208.58   21.20
  -1 -10   4  234.08   20.00
  -1 -10   4  194.58   21.50
   0 -10   4    7.00    8.50
   0 -10   4    8.80    6.80
   0 -10   4   15.10    7.10
   1 -10   4  183.78   17.80
   1 -10   4  215.08   21.50
   1 -10   4  189.68   18.40
   2 -10   4   41.30   10.90
   2 -10   4   29.90    7.70
   2 -10   4   41.70    8.10
   3 -10   4  111.49   15.50
   3 -10   4  117.09   12.20
   3 -10   4   92.49   12.80
   4 -10   4   81.99   13.10
   4 -10   4   88.29   11.10
   4 -10   4   85.79   10.40
   5 -10   4  177.58   18.60
   6 -10   4   19.20    9.40
   8   9  -4   76.19   19.90
  -8  -9   4   59.49   17.80
  -8  -9   4   91.99   15.70
  -8  -9   4   88.79   15.70
   7   9  -4   16.80   13.80
  -7  -9   4    7.80   10.50
  -7  -9   4   36.70   15.40
  -7  -9   4   17.60   10.70
   6   9  -4   69.39   14.80
  -6  -9   4   46.70   11.80
  -6  -9   4   36.50   13.10
  -6  -9   4   59.79   12.40
   5   9  -4   61.59   13.20
  -5  -9   4   50.79   12.00
  -5  -9   4   44.80   11.90
  -5  -9   4   32.20    9.80
   4   9  -4   29.30    9.90
  -4  -9   4   30.60    8.30
  -4  -9   4   27.80    9.80
  -4  -9   4   20.30    9.40
   3   9  -4  247.68   23.00
  -3  -9   4  185.88   22.20
  -3  -9   4  200.18   21.10
  -3  -9   4  243.58   20.50
   2   9  -4  132.09   15.90
  -2  -9   4   92.89   12.60
  -2  -9   4  119.89   14.60
  -2  -9   4   96.59   14.30
  -1  -9   4  199.48   18.70
  -1  -9   4  178.38   19.80
  -1  -9   4  194.38   17.60
   0  -9   4  555.04   39.80
   0  -9   4  583.24   40.80
   0  -9   4  528.35   41.90
   1  -9   4  118.59   13.40
   1  -9   4  153.48   16.60
   1  -9   4  150.68   14.30
   2  -9   4  133.69   16.00
   2  -9   4  145.39   13.70
   2  -9   4  137.99   13.60
   3  -9   4  206.08   17.10
   3  -9   4  184.18   17.60
   3  -9   4  243.48   19.30
   3  -9   4  219.78   20.00
  -4   9  -4   30.50    6.60
   4  -9   4   34.40    7.10
   4  -9   4   35.40    7.30
   4  -9   4   36.60    6.00
   4  -9   4   24.10    5.30
   4  -9   4   31.50    8.40
  -5   9  -4   42.40    7.70
   5  -9   4   69.99   10.20
   5  -9   4   47.50    8.60
  -6   9  -4   34.80    7.80
   6  -9   4   53.39    9.90
   7  -9   4   21.60    9.10
   8  -9   4   58.99   12.20
   8   8  -4   11.60   13.40
  -8  -8   4    3.40    9.90
  -8  -8   4    9.80   10.30
   7   8  -4   54.09   13.80
  -7  -8   4   46.40   10.70
  -7  -8   4   30.40    9.60
   6   8  -4   30.80   11.40
  -6  -8   4   40.90   10.30
  -6  -8   4   21.80    9.00
   5   8  -4   22.30    8.90
  -5  -8   4   19.90   10.30
  -5  -8   4    8.30    6.80
  -5  -8   4   21.00    7.30
   4   8  -4   46.20   11.30
  -4  -8   4   55.79   12.00
  -4  -8   4   54.79    9.90
  -4  -8   4   34.30    9.20
   3   8  -4   62.69   11.30
  -3  -8   4   42.50   10.40
  -3  -8   4   49.30    9.10
  -3  -8   4   60.79   10.30
   2   8  -4  784.02   51.09
  -2  -8   4  678.33   48.80
  -2  -8   4  658.33   50.49
  -2  -8   4  671.13   49.40
   1   8  -4    8.50    6.20
  -1  -8   4   19.50    6.10
  -1  -8   4   26.60    6.90
  -1  -8   4   20.20    7.40
   0  -8   4   28.30    7.70
   0  -8   4   12.80    5.20
   0  -8   4   14.20    5.50
   1  -8   4    6.20    4.70
   1  -8   4   12.40    4.90
   1  -8   4   16.10    6.30
  -2   8  -4  724.83   51.39
   2  -8   4  760.62   53.59
   2  -8   4  715.33   51.49
   2  -8   4  783.02   51.49
   2  -8   4  819.12   52.09
  -3   8  -4   73.09    8.70
   3  -8   4   48.10    7.00
   3  -8   4   63.99    8.50
   3  -8   4   59.49    8.40
   3  -8   4   60.09    9.80
   3  -8   4   64.19    7.70
  -4   8  -4   53.59    7.80
   4  -8   4   63.69    6.50
   4  -8   4   45.50    5.90
   4  -8   4   40.60    8.40
   4  -8   4   49.30    8.00
   4  -8   4   58.29    8.00
  -5   8  -4   23.40    6.30
   5  -8   4   16.00    9.20
   5  -8   4   14.20    6.10
  -6   8  -4   18.00    6.90
   6  -8   4   29.70    7.50
  -7   8  -4   44.60    8.80
   7  -8   4   35.60    9.00
  -8   8  -4   38.80    8.90
   8  -8   4   -2.20    7.80
   9   7  -4   20.60   13.00
  -9  -7   4    4.60    9.90
  -9  -7   4    7.90    9.50
   8   7  -4  104.19   17.30
  -8  -7   4   75.89   14.10
  -8  -7   4   96.89   14.60
   7   7  -4  209.08   22.10
  -7  -7   4  197.28   20.10
  -7  -7   4  195.78   20.40
   6   7  -4   34.10   10.10
  -6  -7   4   25.90    7.70
  -6  -7   4   32.70    8.90
   5   7  -4  122.69   15.40
  -5  -7   4  123.39   14.20
  -5  -7   4  118.99   13.80
   4   7  -4  304.07   26.50
  -4  -7   4  306.57   25.70
  -4  -7   4  340.17   26.00
   3   7  -4  152.08   15.60
  -3  -7   4  140.79   14.60
  -3  -7   4  158.08   16.60
  -3  -7   4  150.78   15.30
   2   7  -4  445.96   33.80
  -2  -7   4  417.26   33.70
  -2  -7   4  458.95   32.50
  -2  -7   4  447.66   33.20
  -1  -7   4  139.49   13.40
  -1  -7   4  160.08   15.40
  -1  -7   4  150.88   14.30
   0   7  -4 1005.00   65.59
   0  -7   4  965.00   63.89
   0  -7   4  938.91   65.39
   0  -7   4  906.21   64.19
   1  -7   4  230.28   19.20
   1  -7   4  218.48   17.80
   1  -7   4  223.38   17.70
   1  -7   4  227.38   17.80
  -2   7  -4  460.25   31.20
   2  -7   4  400.46   31.00
   2  -7   4  482.35   31.50
   2  -7   4  459.75   30.60
   2  -7   4  424.66   32.40
   2  -7   4  408.16   30.60
  -3   7  -4  205.28   15.70
   3  -7   4  171.48   14.20
   3  -7   4  179.98   14.40
   3  -7   4  211.88   15.80
   3  -7   4  183.48   16.40
  -4   7  -4  346.27   24.60
   4  -7   4  316.57   22.30
   4  -7   4  359.46   24.40
   4  -7   4  324.37   22.30
   4  -7   4  310.57   24.90
  -5   7  -4  133.69   12.20
   5  -7   4  102.09   11.40
  -6   7  -4   37.40    7.80
   6  -7   4   49.80    8.10
  -7   7  -4  219.68   18.90
   7  -7   4  181.88   17.50
  -8   7  -4   79.39   12.20
   8  -7   4   90.09   11.90
  -9   7  -4   16.50    9.20
   9  -7   4    3.80    7.40
  10   6  -4  109.09   21.00
 -10  -6   4  128.99   17.70
 -10  -6   4  158.38   20.50
   9   6  -4   62.79   15.90
  -9  -6   4   41.30   11.10
  -9  -6   4   50.19   11.00
   8   6  -4   18.30    9.60
  -8  -6   4    4.60    6.60
  -8  -6   4    4.30    7.20
   7   6  -4   72.99   14.00
  -7  -6   4   82.59   12.10
  -7  -6   4   46.50   10.40
   6   6  -4   70.69   11.80
  -6  -6   4   79.19   11.90
  -6  -6   4   56.19    9.60
   5   6  -4  327.77   25.20
  -5  -6   4  246.78   22.70
  -5  -6   4  266.27   22.60
   4   6  -4  316.97   27.90
  -4  -6   4  383.66   27.50
  -4  -6   4  350.06   27.10
   3   6  -4  334.57   27.20
  -3  -6   4  372.56   26.90
  -3  -6   4  348.47   26.80
   2   6  -4  142.89   14.60
  -2  -6   4  159.78   15.00
  -2  -6   4  166.68   14.20
  -2  -6   4  152.18   13.70
  -1  -6   4  247.18   19.80
  -1  -6   4  225.48   18.40
  -1  -6   4  239.88   19.00
   0   6  -4    2.30    3.20
   0   6  -4    3.00    3.70
   0  -6   4    0.70    3.10
   0  -6   4    1.10    3.20
   0  -6   4    4.00    3.70
   0  -6   4    4.10    3.70
   1  -6   4  332.07   23.50
   1  -6   4  322.67   23.00
   1  -6   4  297.67   23.20
   1  -6   4  321.37   24.20
   1  -6   4  333.47   23.70
  -2   6  -4  180.48   13.20
   2  -6   4  140.59   11.80
   2  -6   4  141.19   11.90
   2  -6   4  147.79   13.40
   2  -6   4  149.88   12.90
  -3   6  -4  364.06   24.90
   3  -6   4  323.57   25.00
   3  -6   4  318.57   23.20
   3  -6   4  362.26   24.70
   3  -6   4  339.07   23.20
  -4   6  -4  390.76   26.10
   4  -6   4  324.57   23.30
   4  -6   4  353.56   23.30
   4  -6   4  363.46   25.50
   4  -6   4  352.36   25.90
  -5   6  -4  260.67   21.40
   5  -6   4  300.97   21.50
  -6   6  -4   68.89    9.80
   6  -6   4   75.49    9.50
  -7   6  -4   61.59   10.20
   7  -6   4   84.19   10.00
  -8   6  -4    1.90    6.90
   8  -6   4   10.80    6.50
  -9   6  -4   53.69   11.20
   9  -6   4   65.29   10.10
 -10   6  -4  147.69   19.20
  10  -6   4  126.19   15.40
  10   5  -4   24.30   13.00
 -10  -5   4   17.00    8.80
 -10  -5   4   16.00   10.40
   9   5  -4   22.00   10.80
  -9  -5   4   22.90    9.10
  -9  -5   4   20.50    8.50
   8   5  -4    7.40    7.80
  -8  -5   4    5.40    5.70
  -8  -5   4    6.70    6.40
   7   5  -4  515.45   38.50
  -7  -5   4  456.05   36.60
  -7  -5   4  480.35   35.90
   6   5  -4  201.38   19.90
  -6  -5   4  203.48   19.10
  -6  -5   4  225.68   18.60
   5   5  -4  393.86   29.50
   5   5  -4  376.66   30.90
  -5  -5   4  417.36   30.50
  -5  -5   4  411.26   30.00
   4   5  -4  168.48   14.80
   4   5  -4  163.98   16.10
  -4  -5   4  178.48   15.30
  -4  -5   4  182.28   15.40
   3   5  -4  334.87   25.40
   3   5  -4  384.16   24.80
  -3  -5   4  309.27   24.60
  -3  -5   4  292.67   24.30
   2   5  -4  555.94   37.80
   2   5  -4  575.14   37.20
  -2  -5   4  482.65   36.90
  -2  -5   4  530.05   37.50
   1   5  -4  791.62   49.00
   1   5  -4  760.62   49.70
  -1  -5   4  685.13   49.70
  -1  -5   4  751.72   49.40
  -1  -5   4  711.93   49.10
  -1  -5   4  667.33   49.10
   0   5  -4  932.91   63.69
   0   5  -4  989.40   62.99
   0   5  -4 1014.50   63.49
   0  -5   4  954.10   62.89
   0  -5   4  997.90   63.79
   0  -5   4  986.40   64.09
   0  -5   4  885.11   63.19
   0  -5   4  944.71   63.29
   0  -5   4  904.61   63.19
  -1   5  -4  755.52   50.59
  -1   5  -4  732.13   49.80
   1  -5   4  703.63   50.09
   1  -5   4  794.52   49.99
   1  -5   4  795.82   50.99
   1  -5   4  776.52   51.19
   1  -5   4  778.52   50.59
   1  -5   4  719.03   50.49
  -2   5  -4  532.75   38.40
  -2   5  -4  540.35   38.30
   2  -5   4  624.64   38.60
   2  -5   4  569.14   37.60
   2  -5   4  598.04   38.90
   2  -5   4  563.04   37.30
   2  -5   4  518.65   38.40
  -3   5  -4  295.57   24.90
  -3   5  -4  327.77   24.90
   3  -5   4  330.07   24.80
   3  -5   4  359.76   23.50
   3  -5   4  381.76   25.10
   3  -5   4  389.26   25.80
   3  -5   4  369.16   23.50
  -4   5  -4  184.68   14.40
  -4   5  -4  166.68   14.30
   4  -5   4  154.38   13.60
   4  -5   4  183.68   14.80
   4  -5   4  176.58   14.00
  -5   5  -4  420.66   29.60
   5  -5   4  393.46   28.50
  -6   5  -4  228.48   18.20
   6  -5   4  197.98   16.70
  -7   5  -4  434.06   33.40
   7  -5   4  458.95   32.10
  -8   5  -4   -0.50    6.10
   8  -5   4   12.70    5.50
  -9   5  -4   17.30    8.90
   9  -5   4   17.40    7.10
 -10   5  -4    0.20   10.30
  10  -5   4   21.50    8.10
  11   4  -4   74.39   17.50
 -11  -4   4   79.19   14.80
 -11  -4   4   68.29   12.10
  10   4  -4   32.50   12.50
 -10  -4   4    9.50    7.60
 -10  -4   4   28.70   10.70
   9   4  -4   26.50   11.10
  -9  -4   4   45.50   10.40
  -9  -4   4   38.00    8.70
   8   4  -4  147.39   19.60
  -8  -4   4  170.18   16.10
  -8  -4   4  158.88   17.30
   7   4  -4   29.70    8.50
  -7  -4   4   34.90    7.60
  -7  -4   4   47.90    9.30
   6   4  -4  484.65   35.10
   6   4  -4  491.85   37.10
  -6  -4   4  481.85   35.90
  -6  -4   4  500.35   35.40
   5   4  -4 1063.29   74.99
   5   4  -4 1112.39   76.69
  -5  -4   4 1253.07   75.89
  -5  -4   4 1092.39   75.79
   4   4  -4    3.70    3.00
   4   4  -4   12.20    5.10
  -4  -4   4    3.00    3.40
  -4  -4   4    6.80    3.70
   3   4  -4  263.27   23.20
   3   4  -4  290.47   22.70
  -3  -4   4  346.37   23.50
  -3  -4   4  363.16   23.60
   2   4  -4  265.47   22.10
   2   4  -4  295.77   21.90
  -2  -4   4  307.97   22.80
  -2  -4   4  321.97   22.40
  -2  -4   4  305.47   22.30
  -2  -4   4  320.87   22.30
  -2  -4   4  315.67   22.50
   1   4  -4   33.20    4.90
   1   4  -4   41.10    5.80
   1   4  -4   34.80    5.50
  -1  -4   4   44.60    5.50
  -1  -4   4   45.60    5.80
  -1  -4   4   37.60    5.50
  -1  -4   4   37.00    4.90
  -1  -4   4   42.70    5.10
   0   4  -4   23.00    4.00
   0   4  -4   25.40    3.70
   0   4  -4   25.20    4.20
   0  -4   4   18.10    3.70
   0  -4   4   30.60    4.60
   0  -4   4   20.30    3.50
   0  -4   4   24.40    4.40
   0  -4   4   25.90    4.20
   0  -4   4   25.50    4.00
  -1   4  -4   46.70    5.40
  -1   4  -4   45.10    4.40
  -1   4  -4   45.10    5.40
   1  -4   4   37.90    5.00
   1  -4   4   32.70    4.60
   1  -4   4   35.00    4.40
   1  -4   4   38.50    5.30
   1  -4   4   37.00    5.30
  -2   4  -4  292.07   21.30
  -2   4  -4  334.07   21.90
  -2   4  -4  319.37   20.50
   2  -4   4  277.97   21.40
   2  -4   4  288.37   21.30
   2  -4   4  311.57   20.40
   2  -4   4  293.97   20.60
   2  -4   4  301.67   21.60
   3  -4   4  306.67   21.00
   3  -4   4  280.27   19.30
   3  -4   4  294.57   20.60
   3  -4   4  284.17   21.00
   3  -4   4  294.87   19.30
  -4   4  -4    4.40    3.50
  -4   4  -4    5.90    3.20
   4  -4   4    3.10    3.40
   4  -4   4    9.10    2.90
  -5   4  -4 1079.09   72.89
  -5   4  -4 1148.29   73.89
   5  -4   4 1099.59   72.59
  -6   4  -4  426.86   33.30
  -6   4  -4  476.35   34.60
   6  -4   4  524.15   33.10
  -7   4  -4   36.10    7.60
   7  -4   4   32.60    5.90
  -8   4  -4  171.68   16.80
   8  -4   4  151.18   14.20
  -9   4  -4   39.40   10.00
   9  -4   4   23.00    6.80
 -10   4  -4   27.20    9.90
  10  -4   4   17.80    8.50
 -11   4  -4   72.99   14.70
  11  -4   4   43.70   11.10
  11   3  -4    8.60   11.20
 -11  -3   4    1.50    9.10
 -11  -3   4    1.20    7.70
  10   3  -4   70.79   13.90
 -10  -3   4   96.29   12.70
 -10  -3   4  110.89   15.40
   9   3  -4   48.60   11.40
  -9  -3   4   66.09   10.00
  -9  -3   4   71.49   12.60
   8   3  -4  111.79   14.90
  -8  -3   4  104.69   11.70
  -8  -3   4   91.69   12.10
   7   3  -4  278.77   21.80
   7   3  -4  266.87   23.70
  -7  -3   4  262.37   22.70
  -7  -3   4  298.47   22.10
   6   3  -4  132.99   13.60
   6   3  -4  108.09   11.10
  -6  -3   4  124.49   12.20
  -6  -3   4  110.49   11.50
   5   3  -4  391.26   27.10
   5   3  -4  361.56   28.00
  -5  -3   4  373.06   27.20
  -5  -3   4  368.06   27.60
   4   3  -4  594.04   42.10
   4   3  -4  611.54   43.00
  -4  -3   4  641.44   42.90
  -4  -3   4  635.54   42.40
   3   3  -4  486.15   34.20
   3   3  -4  520.25   34.30
   3   3  -4  530.55   33.70
  -3  -3   4  494.05   33.90
  -3  -3   4  464.35   33.50
  -3  -3   4  483.25   34.40
  -3  -3   4  453.85   33.70
   2   3  -4  417.96   31.40
   2   3  -4  424.06   31.40
   2   3  -4  445.86   31.00
  -2  -3   4  497.25   31.40
  -2  -3   4  488.65   31.30
  -2  -3   4  462.45   31.70
  -2  -3   4  454.55   31.40
  -2  -3   4  463.05   31.40
   1   3  -4  627.74   39.60
   1   3  -4  593.44   39.30
   1   3  -4  620.94   39.00
  -1  -3   4  575.14   39.40
  -1  -3   4  559.94   38.90
  -1  -3   4  553.54   39.10
  -1  -3   4  569.04   39.00
  -1  -3   4  585.74   39.20
   0   3  -4 2252.17  138.59
   0   3  -4 2209.78  138.89
   0   3  -4 2177.28  138.29
   0  -3   4 2081.79  138.19
   0  -3   4 2172.18  138.49
   0  -3   4 2059.19  138.69
  -1   3  -4  600.34   41.50
  -1   3  -4  598.34   41.00
  -1   3  -4  619.94   40.70
   1  -3   4  636.34   40.70
   1  -3   4  646.34   41.60
   1  -3   4  620.74   41.20
   1  -3   4  642.84   41.10
  -2   3  -4  492.15   30.40
  -2   3  -4  442.56   30.90
  -2   3  -4  488.65   31.70
   2  -3   4  458.05   30.30
   2  -3   4  438.56   30.90
   2  -3   4  470.95   31.60
   2  -3   4  464.55   31.00
  -3   3  -4  497.65   36.50
  -3   3  -4  499.65   34.50
   3  -3   4  577.64   34.60
   3  -3   4  545.55   36.40
   3  -3   4  566.64   35.60
   3  -3   4  537.95   34.70
  -4   3  -4  629.84   43.10
  -4   3  -4  682.13   44.50
   4  -3   4  629.64   42.90
   4  -3   4  670.03   44.00
  -5   3  -4  342.77   26.20
  -5   3  -4  373.16   27.70
   5  -3   4  422.06   26.30
  -6   3  -4  128.19   13.00
   6  -3   4  145.99   11.50
  -7   3  -4  286.97   23.00
   7  -3   4  273.17   20.70
  -8   3  -4   96.39   13.30
   8  -3   4  105.49   10.90
  -9   3  -4   64.39   11.50
   9  -3   4   54.29    8.80
 -10   3  -4  112.09   15.30
  10  -3   4   69.09   11.20
 -11   3  -4   -2.70    9.40
  11  -3   4    4.30    8.80
  11   2  -4   28.30   11.80
 -11  -2   4   34.00   10.80
 -11  -2   4   40.00    9.40
  10   2  -4   56.19   12.70
 -10  -2   4   63.79   10.00
 -10  -2   4   80.39   13.30
   9   2  -4   94.79   14.10
  -9  -2   4  108.59   14.40
  -9  -2   4   89.79   11.50
   8   2  -4  130.79   15.70
  -8  -2   4  156.38   13.80
  -8  -2   4  148.59   14.80
   7   2  -4  479.35   33.90
   7   2  -4  437.76   35.40
  -7  -2   4  493.15   33.90
  -7  -2   4  498.05   35.30
   6   2  -4  748.13   51.99
   6   2  -4  679.33   50.29
  -6  -2   4  775.92   51.79
  -6  -2   4  791.42   50.79
   5   2  -4   73.19    8.50
   5   2  -4   80.89    7.70
  -5  -2   4   66.69    7.50
  -5  -2   4   55.39    7.50
   4   2  -4  159.18   13.80
   4   2  -4  139.99   12.80
  -4  -2   4  187.88   13.50
  -4  -2   4  175.68   14.00
  -4  -2   4  189.48   13.50
  -3  -2   4  135.49   11.10
  -3  -2   4  138.09   11.70
  -3  -2   4  137.09   11.10
  -3  -2   4  146.99   11.60
   2   2  -4  788.42   53.79
   2   2  -4  720.43   53.79
   2   2  -4  762.22   53.39
  -2  -2   4  866.41   54.29
  -2  -2   4  871.31   53.69
  -2  -2   4  871.81   53.99
  -2  -2   4  845.52   53.69
   1   2  -4  505.15   30.60
   1   2  -4  485.35   31.00
   1   2  -4  480.25   30.60
  -1  -2   4  435.76   30.90
  -1  -2   4  419.46   30.30
  -1  -2   4  442.86   30.50
  -1  -2   4  433.76   30.70
   0   2  -4  427.96   28.60
   0   2  -4  455.45   29.30
   0   2  -4  407.46   28.60
   0  -2   4  433.46   29.20
   0  -2   4  437.96   28.60
   0  -2   4  434.86   28.60
  -1   2  -4  447.56   31.70
  -1   2  -4  456.05   32.50
  -1   2  -4  434.86   31.70
   1  -2   4  520.85   31.80
   1  -2   4  538.75   32.80
   1  -2   4  503.95   31.80
   1  -2   4  505.75   31.80
  -2   2  -4  815.42   51.89
  -2   2  -4  875.91   51.79
  -2   2  -4  893.31   53.29
   2  -2   4  768.42   51.89
   2  -2   4  725.53   52.69
   2  -2   4  788.32   51.79
   2  -2   4  773.12   51.69
  -3   2  -4  156.58   12.50
  -4   2  -4  197.68   14.30
  -4   2  -4  175.68   11.50
  -4   2  -4  157.88   12.30
   4  -2   4  171.98   11.50
   4  -2   4  173.48   13.70
   4  -2   4  167.78   12.40
  -5   2  -4   47.80    3.80
  -5   2  -4   48.20    7.30
  -5   2  -4   47.30    3.70
  -5   2  -4   39.10    5.10
  -6   2  -4  681.23   46.50
  -6   2  -4  754.92   50.29
  -6   2  -4  653.33   47.80
  -6   2  -4  761.22   46.50
   6  -2   4  774.32   48.30
  -7   2  -4  435.96   33.50
  -7   2  -4  533.45   31.80
  -7   2  -4  498.35   31.80
  -7   2  -4  496.95   36.00
   7  -2   4  465.65   33.70
  -8   2  -4  134.29    9.70
  -8   2  -4  147.49   15.00
  -8   2  -4  135.39    9.80
   8  -2   4  141.19   13.00
  -9   2  -4  109.69   14.10
   9  -2   4  105.59   12.20
 -10   2  -4   56.69   12.10
  10  -2   4   64.39   10.50
 -11   2  -4   18.20   11.10
  11  -2   4   41.20   10.20
  11   1  -4  141.29   19.70
 -11  -1   4  163.68   19.40
 -11  -1   4  156.68   15.90
  10   1  -4   64.29   12.40
 -10  -1   4   38.10    7.90
 -10  -1   4   57.79   10.80
   9   1  -4   94.79   13.30
  -9  -1   4   98.79   11.00
  -9  -1   4  121.09   13.40
   8   1  -4   60.29    8.40
   8   1  -4   57.79   11.00
  -8  -1   4   82.29    8.90
  -8  -1   4   85.99   10.90
   7   1  -4    6.20    5.40
   7   1  -4   14.80    4.30
  -7  -1   4   10.20    3.90
  -7  -1   4    8.30    5.00
   6   1  -4  126.59   12.80
   6   1  -4  138.79   11.70
  -6  -1   4  140.59   12.70
  -6  -1   4  147.99   11.90
  -5  -1   4   34.80    5.10
  -5  -1   4   32.80    5.50
  -5  -1   4   31.40    5.20
   4   1  -4  447.56   29.50
   4   1  -4  438.86   29.20
   4   1  -4  420.76   28.20
  -4  -1   4  382.56   28.60
  -4  -1   4  389.46   28.70
  -4  -1   4  402.16   28.40
   3   1  -4  886.21   59.99
   3   1  -4  882.71   60.49
   3   1  -4  882.21   60.69
  -3  -1   4  991.70   61.09
  -3  -1   4  962.80   60.29
  -3  -1   4  865.71   60.29
  -3  -1   4  978.10   60.69
   2   1  -4  575.54   38.60
   2   1  -4  593.34   38.80
   2   1  -4  603.54   38.40
  -2  -1   4  582.24   38.70
  -2  -1   4  594.14   39.00
  -2  -1   4  599.14   38.50
  -2  -1   4  534.15   38.40
   1   1  -4 1234.48   78.59
   1   1  -4 1194.28   78.19
   1   1  -4 1239.68   78.19
  -1  -1   4 1251.57   78.69
  -1  -1   4 1150.58   78.09
  -1  -1   4 1221.58   78.49
  -1  -1   4 1218.78   78.19
   0   1  -4  356.26   23.70
   0   1  -4  369.96   24.00
   0   1  -4  357.66   24.40
   0  -1   4  382.96   24.50
   0  -1   4  349.37   23.70
  -1   1  -4 1305.97   82.29
  -1   1  -4 1244.28   82.79
  -1   1  -4 1274.27   83.59
   1  -1   4 1317.77   82.79
   1  -1   4 1331.07   83.59
   1  -1   4 1291.97   82.29
  -2   1  -4  603.84   40.00
  -2   1  -4  567.44   41.10
  -2   1  -4  603.84   39.60
   2  -1   4  596.04   39.50
   2  -1   4  667.43   40.10
   2  -1   4  685.93   41.20
  -3   1  -4  878.51   58.89
  -3   1  -4  983.40   60.89
  -3   1  -4  957.80   59.09
   3  -1   4  903.31   58.99
   3  -1   4  870.31   58.99
   3  -1   4  933.91   60.49
  -4   1  -4  350.86   26.40
  -4   1  -4  368.46   26.30
  -4   1  -4  375.96   28.20
   4  -1   4  444.86   28.30
   4  -1   4  430.26   26.80
   4  -1   4  439.56   26.50
  -5   1  -4   36.30    4.70
  -5   1  -4   40.60    4.10
  -5   1  -4   39.50    3.90
  -5   1  -4   37.40    6.30
  -6   1  -4  157.48   11.30
  -6   1  -4  139.69   11.90
  -6   1  -4  146.89   11.00
  -6   1  -4  152.08   13.80
   6  -1   4  155.48   12.40
   6  -1   4  155.68   11.50
  -7   1  -4   11.90    3.10
  -7   1  -4   12.10    5.80
  -7   1  -4    7.80    4.10
  -7   1  -4    7.70    2.90
   7  -1   4   10.20    4.20
  -8   1  -4   64.89    6.90
  -8   1  -4   71.49   11.20
  -8   1  -4   66.89    6.90
   8  -1   4   63.29    9.00
  -9   1  -4  109.69   10.30
  -9   1  -4  123.19   10.60
  -9   1  -4  133.19   14.70
   9  -1   4  106.59   12.40
 -10   1  -4   42.60    6.20
 -10   1  -4   72.09   12.80
  10  -1   4   75.39   10.90
  11  -1   4  112.99   15.10
  11   0  -4   13.60    9.50
 -11   0   4   -3.50    8.90
 -11   0   4    2.00    5.70
  10   0  -4   13.60    8.50
 -10   0   4   12.60    5.90
 -10   0   4    6.10    7.00
   9   0  -4  516.65   39.90
  -9   0   4  535.55   39.70
  -9   0   4  553.54   37.50
   8   0  -4  200.78   16.40
   8   0  -4  207.08   18.90
  -8   0   4  223.68   18.60
  -8   0   4  201.78   16.30
   7   0  -4  231.98   19.40
   7   0  -4  272.57   21.50
  -7   0   4  297.07   21.50
  -7   0   4  264.67   19.60
   6   0  -4  164.98   13.60
   6   0  -4  174.58   15.30
  -6   0   4  192.38   14.10
  -6   0   4  182.38   15.10
  -6   0   4  183.98   14.30
   5   0  -4  272.07   20.80
   5   0  -4  294.87   22.30
  -5   0   4  307.07   22.10
  -5   0   4  329.37   21.50
   4   0  -4   26.50    3.90
   4   0  -4   27.80    4.60
   4   0  -4   26.10    4.60
  -4   0   4   30.70    4.30
  -4   0   4   27.80    4.90
  -4   0   4   39.40    5.30
   3   0  -4   30.60    4.50
   3   0  -4   26.20    3.30
   3   0  -4   24.10    3.80
  -3   0   4   28.30    3.70
  -3   0   4   28.10    4.20
  -3   0   4   29.30    3.80
   2   0  -4  331.87   21.20
   2   0  -4  308.57   21.10
   2   0  -4  327.77   20.80
  -2   0   4  287.17   20.80
  -2   0   4  305.47   21.20
  -2   0   4  293.17   20.70
  -2   0   4  300.27   21.10
   1   0  -4 2335.17  143.29
   1   0  -4 2175.38  143.09
   1   0  -4 2254.37  143.09
  -1   0   4 2334.87  143.39
  -1   0   4 2234.78  143.09
  -1   0   4 2199.88  143.19
  -1   0   4 2160.88  143.09
   0   0  -4  743.73   49.10
   0   0  -4  749.13   49.40
   0   0  -4  724.83   48.80
   0   0   4  809.12   49.50
   0   0   4  770.72   49.10
   0   0   4  766.42   48.80
  -1   0  -4 2269.37  149.69
  -1   0  -4 2290.77  150.28
  -1   0  -4 2319.97  149.19
   1   0   4 2417.06  149.19
   1   0   4 2362.56  150.28
   1   0   4 2438.96  149.79
  -2   0  -4  292.87   20.20
  -2   0  -4  322.07   21.20
  -2   0  -4  272.37   19.50
   2   0   4  316.47   20.20
   2   0   4  303.57   19.70
   2   0   4  313.27   21.00
  -3   0  -4   22.70    3.10
  -3   0  -4   28.40    2.80
  -3   0  -4   35.30    4.80
   3   0   4   26.80    3.20
   3   0   4   27.40    3.10
   3   0   4   27.10    4.20
  -4   0  -4   47.80    4.50
  -4   0  -4   33.30    4.00
  -4   0  -4   48.70    6.60
   4   0   4   39.20    4.50
   4   0   4   42.70    6.30
   4   0   4   38.50    4.30
  -5   0  -4  288.17   20.00
  -5   0  -4  290.17   19.70
  -5   0  -4  266.57   21.80
  -5   0  -4  289.57   20.00
   5   0   4  289.07   20.50
   5   0   4  288.87   20.00
  -6   0  -4  183.08   14.00
  -6   0  -4  193.88   14.40
  -6   0  -4  194.98   14.70
  -6   0  -4  200.68   16.70
   6   0   4  185.18   14.50
   6   0   4  195.28   15.30
  -7   0  -4  271.17   19.10
  -7   0  -4  264.57   22.00
  -7   0  -4  261.37   19.30
   7   0   4  273.77   20.80
  -8   0  -4  204.88   18.80
  -8   0  -4  206.58   15.80
   8   0   4  198.38   17.40
  -9   0  -4  481.55   32.80
  -9   0  -4  500.95   36.80
   9   0   4  432.86   34.70
 -10   0  -4    2.40    8.10
 -10   0  -4    7.40    5.00
  10   0   4   18.60    7.30
 -11   0  -4    8.30    5.90
 -11   0  -4    3.60   10.00
  11   0   4    0.80    8.90
 -11   1   4   81.79    9.40
  10  -1  -4   43.90   10.30
 -10   1   4   58.99   10.90
 -10   1   4   68.19    8.10
   9  -1  -4  134.99   14.90
  -9   1   4  127.09   11.40
  -9   1   4  106.99   13.40
   8  -1  -4   66.09    7.60
   8  -1  -4   66.39    9.90
  -8   1   4   66.79    7.60
  -8   1   4   73.99   10.30
   7  -1  -4   12.30    3.40
   7  -1  -4   12.10    5.00
  -7   1   4   15.30    3.80
  -7   1   4   13.00    4.40
  -7   1   4   16.80    5.30
   6  -1  -4  141.09   13.20
   6  -1  -4  144.09   11.50
  -6   1   4  147.09   11.60
  -6   1   4  152.08   12.90
  -6   1   4  158.48   12.10
   5  -1  -4   29.60    4.20
   5  -1  -4   32.90    5.90
   5  -1  -4   41.60    6.50
   4  -1  -4  392.66   28.60
   4  -1  -4  388.66   27.70
   4  -1  -4  403.66   28.80
  -4   1   4  419.76   29.10
  -4   1   4  426.76   28.00
  -4   1   4  460.95   28.60
   3  -1  -4  970.50   60.99
   3  -1  -4  958.60   60.59
   3  -1  -4 1039.20   61.59
  -3   1   4  876.11   60.49
  -3   1   4  928.11   60.79
  -3   1   4  842.82   61.19
   2  -1  -4  598.74   38.50
   2  -1  -4  606.94   39.10
   2  -1  -4  586.04   38.60
  -2   1   4  596.14   38.50
  -2   1   4  620.14   38.70
  -2   1   4  583.24   38.40
  -2   1   4  536.55   38.90
   1  -1  -4 1289.87   80.09
   1  -1  -4 1263.57   80.49
   1  -1  -4 1323.27   80.29
  -1   1   4 1162.28   80.19
  -1   1   4 1261.97   80.19
  -1   1   4 1199.98   80.39
   0  -1  -4  392.46   23.70
   0  -1  -4  347.07   23.70
   0  -1  -4  354.86   23.60
   0   1   4  351.76   23.60
   0   1   4  361.86   23.70
   0   1   4  333.67   23.60
  -1  -1  -4 1203.58   80.29
  -1  -1  -4 1265.67   80.39
  -1  -1  -4 1189.78   80.59
  -1  -1  -4 1296.37   80.89
   1   1   4 1217.98   80.69
   1   1   4 1299.77   80.59
   1   1   4 1300.07   80.39
  -2  -1  -4  596.14   39.60
  -2  -1  -4  610.84   39.80
  -2  -1  -4  627.64   40.70
  -2  -1  -4  618.24   40.10
   2   1   4  602.74   39.80
   2   1   4  623.34   40.10
   2   1   4  592.24   40.50
  -3  -1  -4  878.31   61.79
  -3  -1  -4  908.81   60.99
  -3  -1  -4  856.31   60.39
   3   1   4  979.90   60.99
   3   1   4  972.90   60.99
   3   1   4 1030.30   61.99
  -4  -1  -4  435.26   29.90
  -4  -1  -4  420.26   28.10
  -4  -1  -4  463.25   28.80
   4   1   4  402.86   28.50
   4   1   4  402.36   28.60
   4   1   4  392.36   29.60
  -5  -1  -4   71.49    8.30
  -5  -1  -4   68.69    6.50
  -5  -1  -4   72.29    7.00
  -5  -1  -4   64.89    6.50
  -6  -1  -4  156.98   12.40
  -6  -1  -4  154.18   12.00
  -6  -1  -4  154.88   12.30
  -6  -1  -4  152.58   14.20
   6   1   4  143.89   13.20
   6   1   4  140.29   12.40
  -7  -1  -4   15.60    5.90
  -7  -1  -4   13.90    4.30
   7   1   4    8.10    4.60
  -8  -1  -4   74.09    8.90
   8   1   4   76.89   10.60
  -9  -1  -4  101.89   14.40
  -9  -1  -4  103.99   11.10
   9   1   4  105.99   13.50
 -10  -1  -4   59.39   12.20
 -10  -1  -4   66.59    9.20
  10   1   4   56.89   10.90
 -11  -1  -4  138.79   18.20
 -11  -1  -4   86.39   10.90
  11  -2  -4   15.30    9.70
 -11   2   4   21.40    9.10
  10  -2  -4   66.39   11.80
 -10   2   4   76.49   11.90
 -10   2   4   52.39    6.90
   9  -2  -4  108.69   14.40
  -9   2   4  101.79    9.80
  -9   2   4  105.49   12.80
  -9   2   4  116.89   11.40
   8  -2  -4  108.79   10.80
   8  -2  -4  147.49   14.40
  -8   2   4  133.19   10.90
  -8   2   4  143.09   13.50
  -8   2   4  152.58   11.80
   7  -2  -4  493.35   34.40
   7  -2  -4  449.86   31.90
  -7   2   4  489.55   33.80
  -7   2   4  439.66   32.00
  -7   2   4  502.55   32.00
   6  -2  -4  760.22   51.19
   6  -2  -4  723.13   49.10
  -6   2   4  754.22   50.49
  -6   2   4  763.72   49.40
   5  -2  -4   48.70    6.80
   5  -2  -4   48.40    5.00
   5  -2  -4   48.90    7.00
   4  -2  -4  179.68   12.90
   4  -2  -4  187.28   12.10
   4  -2  -4  168.48   13.50
  -4   2   4  159.98   12.30
  -4   2   4  137.39   12.90
  -4   2   4  163.48   12.00
  -3   2   4  189.78   13.20
  -3   2   4  182.98   14.10
   2  -2  -4  855.41   48.40
  -2   2   4  736.93   47.70
  -2   2   4  752.62   47.90
  -2   2   4  675.53   48.10
  -2   2   4  688.03   48.80
   1  -2  -4  415.86   29.20
   1  -2  -4  433.86   28.70
   1  -2  -4  468.05   29.80
  -1   2   4  425.86   29.20
  -1   2   4  460.45   28.70
  -1   2   4  452.75   29.80
   0  -2  -4  433.26   28.20
   0  -2  -4  429.26   27.60
   0  -2  -4  435.36   28.00
   0   2   4  387.96   27.80
   0   2   4  402.06   27.40
   0   2   4  432.36   28.30
  -1  -2  -4  477.65   30.00
  -1  -2  -4  478.25   30.20
  -1  -2  -4  474.65   30.20
  -1  -2  -4  469.75   30.10
   1   2   4  396.16   29.70
   1   2   4  412.36   29.90
   1   2   4  441.26   30.10
  -2  -2  -4  716.33   50.49
  -2  -2  -4  747.63   50.79
  -2  -2  -4  734.23   50.69
  -2  -2  -4  789.32   51.19
   2   2   4  822.52   50.89
   2   2   4  835.62   51.19
  -3  -2  -4  212.78   14.40
  -3  -2  -4  203.98   13.10
   3   2   4  151.08   13.10
   3   2   4  155.38   13.60
   3   2   4  157.18   13.00
  -4  -2  -4  169.58   13.30
  -4  -2  -4  160.88   12.70
  -4  -2  -4  162.38   14.00
   4   2   4  175.48   13.70
   4   2   4  180.08   13.40
  -5  -2  -4   86.89    8.10
  -5  -2  -4   84.49    9.60
  -5  -2  -4   89.29    8.60
  -6  -2  -4  786.72   50.69
  -6  -2  -4  714.13   51.99
   6   2   4  742.83   51.49
  -7  -2  -4  504.85   36.20
   7   2   4  530.75   37.70
  -8  -2  -4  153.48   15.60
  -8  -2  -4  142.39   13.60
   8   2   4  138.79   15.00
  -9  -2  -4   81.79   12.90
  -9  -2  -4   94.49   11.40
   9   2   4   97.19   13.50
 -10  -2  -4   82.19   13.70
 -10  -2  -4   62.19    9.70
  10   2   4   68.89   13.20
 -11  -2  -4   20.50   10.10
 -11  -2  -4   37.20    8.80
  11   2   4   38.40   12.30
  11  -3  -4    8.80    9.60
 -11   3   4   -3.40    8.70
  10  -3  -4   93.29   13.70
 -10   3   4   72.59   11.50
  -9   3   4   27.80    5.10
  -9   3   4   27.90    4.20
   8  -3  -4   97.39   12.50
   8  -3  -4   98.79    9.00
  -8   3   4   96.59   11.40
  -8   3   4  130.89    9.20
  -8   3   4  113.39    9.70
   7  -3  -4  270.17   19.20
   7  -3  -4  253.07   22.00
  -7   3   4  284.97   19.60
  -7   3   4  297.07   19.30
   6  -3  -4  114.19    9.70
   6  -3  -4  104.29   11.60
   6  -3  -4  142.39   12.80
  -6   3   4  150.78   11.60
  -6   3   4  140.99   10.20
   5  -3  -4  335.17   27.00
   5  -3  -4  378.76   25.00
   5  -3  -4  369.16   26.10
  -5   3   4  384.16   25.70
  -5   3   4  383.86   25.10
   4  -3  -4  635.94   43.60
   4  -3  -4  686.63   41.90
   4  -3  -4  642.34   42.20
  -4   3   4  593.34   41.80
  -4   3   4  636.54   42.00
   3  -3  -4  481.35   32.00
   3  -3  -4  460.85   32.30
   3  -3  -4  486.75   33.70
  -3   3   4  489.15   32.40
  -3   3   4  512.45   31.90
  -3   3   4  516.55   32.10
  -3   3   4  475.65   33.80
   2  -3  -4  474.85   28.70
  -2   3   4  402.86   28.50
  -2   3   4  405.86   29.50
   1  -3  -4  583.34   39.30
   1  -3  -4  577.04   40.00
   1  -3  -4  589.54   38.20
  -1   3   4  570.14   39.30
  -1   3   4  648.54   38.20
  -1   3   4  599.24   40.20
   0  -3  -4 2156.38  136.19
   0  -3  -4 2183.38  136.79
   0  -3  -4 2125.79  135.49
   0   3   4 2105.09  136.19
   0   3   4 2062.69  136.69
   0   3   4 2106.39  135.49
  -1  -3  -4  618.94   40.70
  -1  -3  -4  661.83   40.70
  -1  -3  -4  638.44   40.70
   1   3   4  561.44   40.30
   1   3   4  552.94   40.00
   1   3   4  613.84   40.70
  -2  -3  -4  417.66   30.20
  -2  -3  -4  425.06   30.20
  -2  -3  -4  445.66   30.50
  -2  -3  -4  429.66   30.10
   2   3   4  461.25   30.60
   2   3   4  471.15   30.50
  -3  -3  -4  500.65   35.40
  -3  -3  -4  576.84   35.20
  -3  -3  -4  539.75   35.50
  -3  -3  -4  545.55   35.30
   3   3   4  479.75   35.30
   3   3   4  468.25   35.40
   3   3   4  485.35   35.00
  -4  -3  -4  602.44   42.60
  -4  -3  -4  608.84   41.60
  -4  -3  -4  633.54   42.10
   4   3   4  623.84   42.50
  -5  -3  -4  424.46   28.50
  -5  -3  -4  411.66   29.60
   5   3   4  350.96   28.80
  -6  -3  -4  138.39   12.10
  -6  -3  -4  128.69   13.00
   6   3   4  108.29   12.80
  -7  -3  -4  286.27   22.40
  -7  -3  -4  304.57   24.30
   7   3   4  274.87   23.90
  -8  -3  -4  126.89   12.30
   8   3   4   86.09   13.20
  -9  -3  -4   64.09    9.60
  -9  -3  -4   37.00   10.00
   9   3   4   55.09   11.70
 -10  -3  -4   79.79   11.50
 -10  -3  -4   71.59   13.40
  10   3   4   82.49   14.70
 -11  -3  -4   12.00    7.90
 -11  -3  -4   -6.30    8.60
  11   3   4   -5.00   10.70
  11  -4  -4   44.10   12.10
 -11   4   4   67.29   12.20
  10  -4  -4   20.10    8.60
 -10   4   4   25.40    8.70
   9  -4  -4   24.00    8.30
  -9   4   4   18.50    7.10
   8  -4  -4  169.38   16.30
  -8   4   4  171.48   15.10
  -8   4   4  160.48   11.30
  -8   4   4  158.18   11.40
   7  -4  -4   39.90    7.70
   7  -4  -4   35.90    4.00
  -7   4   4   24.30    5.60
  -7   4   4   28.60    3.60
  -7   4   4   28.20    3.80
   6  -4  -4  441.96   33.80
   6  -4  -4  444.56   35.20
   6  -4  -4  488.85   32.30
  -6   4   4  553.54   33.80
  -6   4   4  511.55   32.40
   5  -4  -4 1192.28   72.49
   5  -4  -4 1110.69   74.89
   5  -4  -4 1142.59   73.09
  -5   4   4 1059.69   72.39
  -5   4   4 1106.19   72.79
   4  -4  -4    1.80    3.10
   4  -4  -4    6.00    2.40
   4  -4  -4    6.00    2.10
  -4   4   4    7.70    2.30
  -4   4   4    8.40    2.30
  -4   4   4    8.40    2.00
   3  -4  -4  352.56   24.60
   3  -4  -4  381.26   26.30
   2  -4  -4  298.77   19.80
   2  -4  -4  320.97   21.30
  -2   4   4  253.47   21.90
  -2   4   4  263.77   19.70
   1  -4  -4   49.70    5.80
   1  -4  -4   49.99    5.10
  -1   4   4   38.30    4.90
  -1   4   4   38.70    5.70
   0  -4  -4   25.80    3.00
   0  -4  -4   23.30    4.40
   0  -4  -4   22.10    3.80
   0  -4  -4   26.30    4.80
   0   4   4   21.50    2.90
   0   4   4   20.20    3.90
   0   4   4   16.00    3.90
  -1  -4  -4   47.20    6.30
  -1  -4  -4   36.50    5.50
  -1  -4  -4   35.70    4.50
  -1  -4  -4   30.10    4.70
   1   4   4   34.40    4.50
   1   4   4   34.50    5.20
  -2  -4  -4  274.67   21.00
  -2  -4  -4  284.17   21.80
  -2  -4  -4  282.07   21.30
  -2  -4  -4  297.97   21.60
   2   4   4  313.77   21.30
   2   4   4  308.77   22.00
  -3  -4  -4  273.07   22.60
  -3  -4  -4  304.47   22.80
  -3  -4  -4  296.37   23.20
   3   4   4  343.07   23.60
   3   4   4  338.77   23.30
  -4  -4  -4   11.80    4.30
  -4  -4  -4    5.40    4.00
  -4  -4  -4    5.60    4.10
   4   4   4    6.90    4.30
  -5  -4  -4 1151.38   75.29
  -5  -4  -4 1041.80   74.69
  -5  -4  -4 1150.08   74.39
   5   4   4 1110.69   75.29
  -6  -4  -4  578.94   37.60
  -6  -4  -4  503.05   38.20
   6   4   4  476.35   38.10
  -7  -4  -4   36.80    7.00
  -7  -4  -4   33.60    8.30
   7   4   4   22.50    8.00
  -8  -4  -4  174.88   16.60
   8   4   4  170.38   18.50
  -9  -4  -4    7.20    7.30
  -9  -4  -4   25.50    7.80
   9   4   4   36.90   11.00
 -10  -4  -4   21.80   10.90
 -10  -4  -4   29.20    8.60
  10   4   4   22.30   11.60
 -11  -4  -4   46.40   13.70
 -11  -4  -4   61.49   11.80
  11   4   4   53.69   15.10
  10  -5  -4    7.60    9.60
 -10   5   4   -3.70    7.70
   9  -5  -4   10.50    7.60
  -9   5   4   20.80    7.40
   8  -5  -4   -0.90    6.40
  -8   5   4   11.80    5.40
   7  -5  -4  418.86   34.80
   7  -5  -4  477.45   33.50
  -7   5   4  502.75   32.90
   6  -5  -4  213.58   14.10
   6  -5  -4  215.38   15.80
   6  -5  -4  201.98   17.80
  -6   5   4  184.88   14.20
  -6   5   4  200.18   15.20
   5  -5  -4  418.76   30.30
   5  -5  -4  415.66   27.20
   5  -5  -4  429.76   27.20
  -5   5   4  383.76   27.10
  -5   5   4  419.96   27.10
  -5   5   4  372.56   26.90
   4  -5  -4  189.48   13.30
   4  -5  -4  192.18   15.70
  -4   5   4  164.98   13.20
   3  -5  -4  318.27   24.10
   3  -5  -4  316.77   22.50
  -3   5   4  339.97   22.70
   2  -5  -4  512.35   36.90
   2  -5  -4  523.25   35.50
  -2   5   4  546.55   35.70
   1  -5  -4  716.73   48.60
   1  -5  -4  694.03   47.30
   1  -5  -4  712.73   45.50
  -1   5   4  722.53   47.50
   0  -5  -4  906.01   60.79
   0  -5  -4  992.90   62.19
   0   5   4  877.01   60.89
   0   5   4  911.11   59.49
  -1  -5  -4  716.93   47.30
  -1  -5  -4  697.23   46.40
  -1  -5  -4  729.03   48.20
   1   5   4  662.83   46.20
  -2  -5  -4  509.15   35.90
  -2  -5  -4  539.45   37.20
  -2  -5  -4  535.25   36.60
   2   5   4  509.55   37.10
   2   5   4  526.05   36.00
  -3  -5  -4  362.26   25.00
  -3  -5  -4  317.27   23.70
  -3  -5  -4  329.97   24.00
   3   5   4  270.67   23.90
  -4  -5  -4  174.78   14.80
  -4  -5  -4  170.38   15.90
  -4  -5  -4  164.28   14.90
   4   5   4  166.78   15.70
  -5  -5  -4  392.86   28.90
  -5  -5  -4  337.57   28.60
  -5  -5  -4  422.16   30.40
   5   5   4  391.56   30.10
  -6  -5  -4  197.08   17.40
  -6  -5  -4  198.48   19.60
  -6  -5  -4  184.18   18.00
   6   5   4  224.88   19.60
  -7  -5  -4  514.35   39.20
  -7  -5  -4  541.65   37.10
  -7  -5  -4  482.45   37.90
   7   5   4  459.15   38.70
  -8  -5  -4    7.10    6.20
  -8  -5  -4    4.40    6.30
   8   5   4   -0.30    8.10
  -9  -5  -4   10.30    8.50
  -9  -5  -4   15.10    7.10
   9   5   4   22.10   10.90
 -10  -5  -4   10.40    8.60
 -10  -5  -4    6.80   10.80
  10   5   4   20.70   12.50
  10  -6  -4  151.08   19.10
   9  -6  -4   56.39   11.80
  -9   6   4   44.40    8.70
   8  -6  -4   14.40    7.30
  -8   6   4   13.90    5.50
   7  -6  -4   45.70    7.50
   7  -6  -4   55.19   10.00
  -7   6   4   79.09    8.80
  -7   6   4   69.29    7.70
   6  -6  -4   69.59    6.80
   6  -6  -4   66.19   10.30
   6  -6  -4   64.99    6.10
  -6   6   4   65.09    6.30
  -6   6   4   75.09    6.20
  -6   6   4   70.29    6.40
   5  -6  -4  258.37   22.10
   5  -6  -4  260.27   19.10
  -5   6   4  296.47   19.30
   4  -6  -4  359.26   27.00
   4  -6  -4  366.76   24.60
  -4   6   4  343.67   24.70
   3  -6  -4  351.16   26.30
   3  -6  -4  366.46   24.40
  -3   6   4  324.47   24.40
   2  -6  -4  150.18   12.20
   2  -6  -4  153.68   14.00
  -2   6   4  147.59   12.60
   1  -6  -4  228.68   18.20
   1  -6  -4  267.77   16.30
   1  -6  -4  233.98   16.10
   1  -6  -4  240.38   19.80
   0  -6  -4    4.00    3.30
   0  -6  -4    1.80    2.10
   0  -6  -4    3.60    2.30
   0  -6  -4   -0.70    3.60
   0   6   4    1.70    2.10
  -1  -6  -4  338.67   24.10
  -1  -6  -4  321.77   21.70
  -1  -6  -4  291.77   22.40
   1   6   4  263.17   21.20
  -2  -6  -4  139.69   12.30
  -2  -6  -4  135.39   13.50
  -2  -6  -4  123.79   12.80
   2   6   4  153.98   12.40
  -3  -6  -4  290.07   24.60
  -3  -6  -4  310.57   24.30
  -3  -6  -4  350.96   26.00
   3   6   4  350.76   26.10
  -4  -6  -4  333.57   26.20
  -4  -6  -4  329.27   26.50
  -4  -6  -4  372.96   28.00
   4   6   4  335.57   27.50
  -5  -6  -4  288.07   23.20
  -5  -6  -4  277.77   22.90
  -5  -6  -4  304.97   24.90
   5   6   4  240.98   23.50
  -6  -6  -4   67.49   12.20
  -6  -6  -4   71.89   11.00
  -6  -6  -4   66.99   10.90
   6   6   4   64.09   11.80
  -7  -6  -4   68.19   11.80
  -7  -6  -4   83.99   13.80
  -7  -6  -4   50.99    9.70
   7   6   4   69.89   12.80
  -8  -6  -4   16.00   10.90
  -8  -6  -4   13.40    7.80
  -8  -6  -4   20.40    8.50
   8   6   4   -4.00    8.60
  -9  -6  -4   77.09   12.50
  -9  -6  -4   46.80   12.10
  -9  -6  -4   71.29   15.40
   9   6   4   36.90   13.10
 -10  -6  -4  109.99   16.80
 -10  -6  -4  123.59   21.20
 -10  -6  -4  135.39   20.50
  10   6   4  144.99   21.90
   9  -7  -4    5.00    9.10
   8  -7  -4   77.59   13.30
   7  -7  -4  180.08   18.60
   6  -7  -4   36.00    4.40
   6  -7  -4   33.30    8.50
   6  -7  -4   35.10    4.30
  -6   7   4   43.50    5.00
   5  -7  -4  108.69    9.40
   5  -7  -4  125.39   13.20
  -5   7   4   98.49    9.50
   4  -7  -4  318.57   22.90
   4  -7  -4  318.17   25.40
  -4   7   4  327.47   23.10
   3  -7  -4  137.49   14.10
   3  -7  -4  155.78   12.50
   2  -7  -4  411.96   32.60
   2  -7  -4  464.95   31.10
   1  -7  -4  160.98   13.70
   1  -7  -4  171.58   11.30
   1  -7  -4  154.38   11.10
   1  -7  -4  154.88   15.60
   0  -7  -4 1014.60   61.99
   0  -7  -4  943.11   65.29
   0  -7  -4  931.61   63.59
   0  -7  -4  901.11   61.79
   0   7   4  945.41   61.69
  -1  -7  -4  210.68   15.90
  -1  -7  -4  209.78   16.20
  -1  -7  -4  209.58   18.60
  -1  -7  -4  203.18   17.50
  -2  -7  -4  389.86   30.80
  -2  -7  -4  400.06   30.20
  -2  -7  -4  410.96   29.10
  -3  -7  -4  171.48   16.30
  -3  -7  -4  175.38   15.50
  -3  -7  -4  202.08   17.80
   3   7   4  132.09   15.80
  -4  -7  -4  350.76   25.70
  -4  -7  -4  308.07   25.80
  -4  -7  -4  326.17   26.90
   4   7   4  283.57   26.50
  -5  -7  -4  118.69   13.20
  -5  -7  -4  103.19   15.20
  -5  -7  -4  100.69   13.50
   5   7   4  128.09   14.90
  -6  -7  -4   53.09   12.30
  -6  -7  -4   69.39   11.60
  -6  -7  -4   43.50    9.80
   6   7   4   33.90   10.50
  -7  -7  -4  168.08   18.60
  -7  -7  -4  198.08   22.10
  -7  -7  -4  181.58   19.20
   7   7   4  204.08   22.20
  -8  -7  -4  109.29   18.00
  -8  -7  -4   94.49   13.90
  -8  -7  -4   75.19   14.50
   8   7   4   94.49   17.40
  -9  -7  -4    7.50    9.10
  -9  -7  -4    9.60    9.80
  -9  -7  -4    8.00   13.80
   9   7   4    0.30   12.30
   8  -8  -4   10.50    9.70
   7  -8  -4   46.20   10.80
   6  -8  -4   29.30    8.70
   6  -8  -4   25.00    4.20
   5  -8  -4   19.80    7.70
   5  -8  -4   16.00    4.60
   5  -8  -4   16.10    4.60
  -5   8   4   13.50    4.80
   4  -8  -4   40.00    6.20
   4  -8  -4   38.20    8.30
   3  -8  -4   50.09    7.40
   3  -8  -4   50.69    9.00
   2  -8  -4  723.93   49.60
   2  -8  -4  656.53   46.80
   1  -8  -4   25.30    3.10
   1  -8  -4   24.20    7.80
   1  -8  -4   21.60    5.60
   0  -8  -4   11.10    5.70
   0  -8  -4   10.30    6.10
   0  -8  -4   18.10    3.90
   0  -8  -4   19.20    4.30
  -1  -8  -4    8.40    5.60
  -1  -8  -4    7.10    4.30
  -1  -8  -4    7.40    6.10
  -1  -8  -4    6.70    4.20
  -2  -8  -4  728.63   51.49
  -2  -8  -4  714.13   52.59
  -2  -8  -4  741.03   50.09
  -3  -8  -4   62.79    9.70
  -3  -8  -4   64.59   10.60
  -3  -8  -4   80.39   12.90
  -4  -8  -4   53.09   11.40
  -4  -8  -4   63.69   10.90
  -4  -8  -4   50.89    9.40
   4   8   4   49.40   11.30
  -5  -8  -4   19.60    7.50
  -5  -8  -4    9.70    7.50
  -5  -8  -4   23.40   10.00
   5   8   4   16.60    9.40
  -6  -8  -4   26.40    9.20
  -6  -8  -4   23.20    8.90
  -6  -8  -4   16.30    9.30
   6   8   4   29.20   10.90
  -7  -8  -4   50.79   14.80
  -7  -8  -4   54.89   11.20
  -7  -8  -4   47.90   11.00
   7   8   4   42.20   12.90
  -8  -8  -4   -0.90    9.40
  -8  -8  -4    5.10   10.50
  -8  -8  -4   16.50   13.40
   8   8   4    8.30   11.30
   8  -9  -4   82.49   14.70
   7  -9  -4    4.00    8.70
   6  -9  -4   46.50   11.10
   5  -9  -4   41.90    6.80
   5  -9  -4   41.50   10.10
   4  -9  -4   25.10    8.20
   4  -9  -4   27.20    6.40
   3  -9  -4  206.38   17.40
   3  -9  -4  222.08   20.70
   2  -9  -4   86.59   10.90
   2  -9  -4   99.99   13.60
   1  -9  -4  198.28   18.50
   1  -9  -4  154.18   15.40
   0  -9  -4  538.05   42.20
   0  -9  -4  583.84   40.50
   0  -9  -4  586.54   38.20
   0  -9  -4  525.95   37.70
  -1  -9  -4  160.28   15.50
  -1  -9  -4  149.19   17.30
  -1  -9  -4  123.89   12.80
  -1  -9  -4  160.58   18.30
  -2  -9  -4  131.19   13.20
  -2  -9  -4  123.49   15.60
  -2  -9  -4  124.89   14.80
  -3  -9  -4  187.08   18.80
  -3  -9  -4  193.98   20.20
  -3  -9  -4  208.28   18.10
  -4  -9  -4   43.70   11.20
  -4  -9  -4   16.40    7.70
  -4  -9  -4   28.40    8.50
  -5  -9  -4   47.50   10.80
  -5  -9  -4   53.99   13.30
  -5  -9  -4   49.99   10.80
   5   9   4   41.70   13.30
  -6  -9  -4   52.59   13.70
  -6  -9  -4   53.39   11.90
  -6  -9  -4   74.79   12.70
   6   9   4   44.40   13.90
  -7  -9  -4    8.10    9.80
  -7  -9  -4   11.60    8.50
  -7  -9  -4    9.50   12.60
   7   9   4   20.40   13.60
  -8  -9  -4   54.89   14.90
  -8  -9  -4   62.19   19.30
  -8  -9  -4   71.09   14.10
   8   9   4   81.59   18.80
   6 -10  -4   11.60    9.90
   5 -10  -4  198.58   16.40
   5 -10  -4  169.38   20.40
   4 -10  -4   58.99    9.10
   4 -10  -4   73.29   13.00
   3 -10  -4   91.29   14.80
   3 -10  -4   79.09   10.60
   2 -10  -4   41.80    8.20
   2 -10  -4   38.70   10.30
   1 -10  -4  224.48   22.30
   1 -10  -4  198.68   18.50
   0 -10  -4    8.70    4.40
   0 -10  -4   -8.30    6.20
   0 -10  -4   -0.50    5.70
   0 -10  -4    6.50    6.30
  -1 -10  -4  222.98   19.90
  -1 -10  -4  174.28   21.40
  -2 -10  -4   44.60    8.70
  -2 -10  -4   39.40    9.80
  -2 -10  -4   34.20    9.80
  -3 -10  -4  112.59   14.20
  -3 -10  -4  110.49   17.30
  -3 -10  -4  119.19   16.20
  -4 -10  -4   79.49   12.90
  -4 -10  -4  100.39   15.90
  -4 -10  -4   94.19   17.40
  -5 -10  -4  151.58   20.40
  -5 -10  -4  196.18   21.80
  -5 -10  -4  196.08   23.40
  -6 -10  -4   20.20   13.10
  -6 -10  -4   48.20   13.20
  -6 -10  -4   14.80   11.20
   5 -11  -4   -2.50   10.30
   4 -11  -4   53.19   12.50
   4 -11  -4   64.19   10.60
   3 -11  -4   68.09   10.80
   3 -11  -4   65.19   12.90
   2 -11  -4   61.99   11.10
   2 -11  -4   90.89   15.40
   1 -11  -4  102.49   13.70
   1 -11  -4  113.29   16.90
   0 -11  -4   -1.90    6.90
   0 -11  -4    4.70    9.80
  -1 -11  -4   88.39   15.90
  -1 -11  -4   92.09   14.50
  -1 -11  -4   93.29   12.40
  -2 -11  -4   75.69   15.10
  -2 -11  -4   90.69   15.00
  -3 -11  -4   69.19   12.10
  -3 -11  -4   89.99   17.90
  -3 -11  -4   68.59   13.60
  -4 -11  -4   70.59   17.10
  -4 -11  -4   70.09   13.20
  -4 -11  -4   63.19   14.80
  -5 -11  -4  -21.00   10.60
  -5 -11  -4   -7.00   13.30
  -5 -11  -4    9.30   10.50
   3 -12  -4   91.89   17.30
   3 -12  -4   70.69   12.60
   2 -12  -4   55.59   11.60
   2 -12  -4   74.79   16.70
   1 -12  -4   59.59   12.10
   1 -12  -4   38.50   13.20
   0 -12  -4   33.00   13.90
   0 -12  -4   17.10   10.20
  -1 -12  -4   63.29   16.50
  -1 -12  -4   56.09   12.80
  -2 -12  -4   94.99   18.40
  -2 -12  -4   73.39   14.90
  -3 -12  -4   61.99   15.80
  -3 -12  -4   34.40   13.10
  -2 -12   5  113.89   20.20
  -2 -12   5   76.99   17.00
  -2 -12   5   82.99   15.70
  -1 -12   5  120.39   17.80
  -1 -12   5  107.39   20.90
  -1 -12   5  143.09   17.70
   0 -12   5    4.10   13.00
   0 -12   5   -1.70    9.60
   0 -12   5   10.80   10.30
   1 -12   5  125.19   19.50
   1 -12   5  132.59   17.20
   2 -12   5   73.69   16.00
   2 -12   5   94.69   13.60
   5  11  -5   79.19   17.00
  -5 -11   5   44.40   15.20
  -5 -11   5   58.09   13.70
  -5 -11   5   30.30   16.10
   4  11  -5  100.09   18.00
  -4 -11   5   80.59   14.50
  -4 -11   5   71.99   16.30
  -4 -11   5   65.39   16.30
   3  11  -5   38.10   12.60
  -3 -11   5   35.90   10.80
  -3 -11   5   21.40   12.00
  -3 -11   5   14.10   10.50
  -2 -11   5   16.50    9.20
  -2 -11   5   23.50   11.30
  -2 -11   5   20.60   12.20
  -1 -11   5   50.49   11.10
  -1 -11   5   53.39   14.50
  -1 -11   5   34.20   11.30
   0 -11   5   36.80   10.20
   0 -11   5   36.70    9.90
   0 -11   5   46.90   13.70
   1 -11   5   45.00   10.20
   1 -11   5   27.30    9.70
   1 -11   5   61.39   13.70
   2 -11   5   10.10   10.50
   2 -11   5   18.20    8.70
   2 -11   5   23.30    8.60
   3 -11   5   23.20    9.20
   3 -11   5   28.80    8.00
   3 -11   5   20.20   10.20
   4 -11   5  103.39   16.00
   5 -11   5   68.89   13.10
   6  10  -5   53.89   16.80
  -6 -10   5   40.20   12.20
  -6 -10   5   43.20   15.10
  -6 -10   5   37.70   12.50
   5  10  -5   36.70   13.70
  -5 -10   5   26.10   13.90
  -5 -10   5   29.40   12.90
  -5 -10   5   19.10    9.90
   4  10  -5   24.60   11.40
  -4 -10   5   17.40   10.60
  -4 -10   5   21.30   12.10
  -4 -10   5   16.90    9.20
   3  10  -5  341.37   29.50
  -3 -10   5  306.67   28.00
  -3 -10   5  276.57   28.70
  -3 -10   5  278.17   26.00
   2  10  -5  173.38   20.60
  -2 -10   5  182.48   18.40
  -2 -10   5  156.08   19.50
  -2 -10   5  169.48   20.90
  -1 -10   5   15.20    8.20
  -1 -10   5   10.20    9.20
  -1 -10   5    2.70    6.40
   0 -10   5   82.69   12.30
   0 -10   5   70.59   13.20
   0 -10   5   88.99   12.90
   1 -10   5   17.80    7.10
   1 -10   5   18.50    9.00
   1 -10   5   -3.80    6.80
   2 -10   5  162.68   16.50
   2 -10   5  151.88   16.00
   2 -10   5  187.18   19.80
   3 -10   5  293.37   24.30
   3 -10   5  296.07   23.10
   3 -10   5  302.97   26.60
   4 -10   5   22.20    6.30
   4 -10   5   17.10    8.20
   4 -10   5   28.80    9.20
  -5  10  -5   16.70    7.10
   5 -10   5   29.20    9.30
   5 -10   5   12.70    9.20
   6 -10   5   43.90   10.20
   7   9  -5  143.19   21.50
  -7  -9   5  121.69   17.70
  -7  -9   5  102.09   20.50
  -7  -9   5  128.49   18.50
   6   9  -5   15.20   12.10
  -6  -9   5   19.80   13.40
  -6  -9   5   17.90    9.00
  -6  -9   5   26.40   10.20
   5   9  -5   81.99   15.00
  -5  -9   5   55.29   12.40
  -5  -9   5   82.39   14.10
  -5  -9   5   68.39   15.40
   4   9  -5   96.59   15.40
  -4  -9   5   94.89   14.40
  -4  -9   5   85.59   15.90
  -4  -9   5   79.29   12.90
   3   9  -5  142.79   17.80
  -3  -9   5  166.68   17.00
  -3  -9   5  141.59   17.70
  -3  -9   5  172.78   18.60
   2   9  -5  205.58   20.60
  -2  -9   5  205.38   19.40
  -2  -9   5  219.88   20.60
  -2  -9   5  204.18   21.00
   1   9  -5   49.30   11.00
  -1  -9   5   50.49    9.90
  -1  -9   5   49.90   11.00
  -1  -9   5   60.19    9.60
   0  -9   5   75.79   11.40
   0  -9   5   77.49   11.10
   0  -9   5   98.79   14.20
   1  -9   5   52.79   10.70
   1  -9   5   45.50    8.70
   1  -9   5   42.40    8.40
   2  -9   5  170.78   16.10
   2  -9   5  226.38   19.70
   2  -9   5  175.88   16.80
  -3   9  -5  194.88   15.40
   3  -9   5  154.58   16.60
   3  -9   5  154.98   15.30
   3  -9   5  139.29   13.80
  -4   9  -5  112.49   12.70
   4  -9   5  120.39   10.50
   4  -9   5  121.39   14.40
   4  -9   5   97.49   13.10
  -5   9  -5   80.59   10.50
   5  -9   5   83.69   11.30
   5  -9   5   69.89   11.00
  -6   9  -5    6.30    6.70
   6  -9   5   -2.70    6.40
   7  -9   5  131.79   16.20
   8   8  -5   51.69   15.40
  -8  -8   5   31.10   12.00
  -8  -8   5    9.70    9.80
   7   8  -5   17.90   13.00
  -7  -8   5    1.40    8.10
  -7  -8   5   11.00    8.30
   6   8  -5   32.10   11.90
  -6  -8   5   52.99   10.30
  -6  -8   5   39.40    9.70
   5   8  -5  304.07   30.10
  -5  -8   5  353.26   31.20
  -5  -8   5  345.77   28.40
  -5  -8   5  357.66   29.20
   4   8  -5  153.18   17.00
  -4  -8   5  110.09   15.30
  -4  -8   5   97.19   16.20
  -4  -8   5  104.49   13.80
   3   8  -5  143.69   16.30
  -3  -8   5  139.49   15.80
  -3  -8   5  152.58   15.50
  -3  -8   5  138.39   16.80
   2   8  -5  124.69   13.70
  -2  -8   5  105.79   13.80
  -2  -8   5   82.99   12.90
  -2  -8   5  105.19   12.30
   1   8  -5   39.80    8.80
  -1  -8   5   16.80    7.80
  -1  -8   5   12.90    5.40
  -1  -8   5   17.70    6.80
   0  -8   5  200.38   19.80
   0  -8   5  207.38   18.60
   0  -8   5  235.08   18.40
   1  -8   5   36.90    8.80
   1  -8   5   40.50    7.70
   1  -8   5   47.10    7.70
  -2   8  -5  104.89   11.40
   2  -8   5  118.59   13.40
   2  -8   5  104.59   11.00
   2  -8   5  121.59   12.10
  -3   8  -5  148.39   13.30
   3  -8   5  122.59   11.80
   3  -8   5  127.39   13.90
   3  -8   5  138.99   13.70
   3  -8   5  148.09   12.30
  -4   8  -5  107.69   13.00
   4  -8   5  139.79   11.30
   4  -8   5  159.28   11.30
   4  -8   5  131.79   13.80
  -5   8  -5  380.76   26.60
   5  -8   5  306.77   26.00
  -6   8  -5   40.00    8.50
   6  -8   5   28.90    7.60
  -7   8  -5    2.10    7.10
   7  -8   5    2.00    6.70
  -8   8  -5   24.30    9.10
   8  -8   5   18.90    8.50
   9   7  -5   17.80   14.80
  -9  -7   5   22.20    9.70
  -9  -7   5   -3.00    8.30
   8   7  -5   21.10   12.90
  -8  -7   5   -3.10    8.50
  -8  -7   5    6.30    8.30
   7   7  -5  152.48   21.40
  -7  -7   5  164.48   18.80
  -7  -7   5  158.88   18.20
   6   7  -5   46.50   11.90
  -6  -7   5   49.50    9.90
  -6  -7   5   62.09   11.40
   5   7  -5  213.68   21.10
  -5  -7   5  221.18   19.70
  -5  -7   5  202.38   19.80
   4   7  -5  187.28   18.90
  -4  -7   5  210.38   19.10
  -4  -7   5  195.18   18.30
   3   7  -5  121.29   14.30
  -3  -7   5  160.78   15.60
  -3  -7   5  150.78   14.20
  -3  -7   5  115.19   14.20
   2   7  -5  505.25   39.30
  -2  -7   5  568.54   38.80
  -2  -7   5  533.25   39.00
  -2  -7   5  538.25   39.80
   1   7  -5  432.16   32.50
  -1  -7   5  414.86   31.70
  -1  -7   5  449.36   31.60
  -1  -7   5  415.16   32.60
   0   7  -5  404.86   29.50
   0  -7   5  360.36   29.30
   0  -7   5  392.76   28.60
   0  -7   5  379.26   28.40
  -1   7  -5  464.85   31.00
   1  -7   5  411.66   30.60
   1  -7   5  428.46   31.90
   1  -7   5  402.46   30.70
  -2   7  -5  600.54   38.30
   2  -7   5  548.95   37.10
   2  -7   5  557.64   39.00
   2  -7   5  512.75   37.90
   2  -7   5  498.15   37.10
   3  -7   5   99.29   11.50
   3  -7   5  103.89    9.50
   3  -7   5  134.29   14.00
   3  -7   5  104.39    9.50
  -4   7  -5  228.68   17.80
   4  -7   5  183.38   17.20
   4  -7   5  203.48   14.90
   4  -7   5  218.38   14.90
  -5   7  -5  211.08   17.90
   5  -7   5  208.98   17.40
  -6   7  -5   57.39    9.20
   6  -7   5   56.09    8.50
  -7   7  -5  139.99   15.50
   7  -7   5  124.39   13.70
  -8   7  -5    3.50    7.90
   8  -7   5   24.10    7.40
  -9   7  -5   12.50    9.70
   9  -7   5   31.80    8.90
  10   6  -5   76.09   18.70
 -10  -6   5  107.09   17.30
 -10  -6   5  103.59   15.10
   9   6  -5   13.70   12.60
  -9  -6   5   13.10    8.50
  -9  -6   5   13.60    7.40
   8   6  -5   48.10   12.00
  -8  -6   5   48.30   10.20
  -8  -6   5   43.70    9.60
   7   6  -5  117.09   17.70
  -7  -6   5  115.39   15.80
  -7  -6   5  136.09   15.30
   6   6  -5  120.79   15.70
  -6  -6   5  137.39   14.40
  -6  -6   5  138.59   15.10
   5   6  -5  229.88   21.90
  -5  -6   5  265.47   21.40
  -5  -6   5  238.68   20.90
   4   6  -5   41.00    7.60
   4   6  -5   49.10    9.00
  -4  -6   5   67.89    9.40
  -4  -6   5   61.59    9.40
   3   6  -5  103.19   11.90
   3   6  -5  119.39   11.90
  -3  -6   5  111.29   11.30
  -3  -6   5  105.59   11.90
   2   6  -5  228.28   20.10
   2   6  -5  209.88   18.70
  -2  -6   5  253.57   19.80
  -2  -6   5  284.47   20.00
  -1  -6   5  160.78   14.30
  -1  -6   5  162.38   14.70
  -1  -6   5  157.18   13.90
   0   6  -5  217.28   17.70
   0   6  -5  237.98   17.00
   0   6  -5  225.18   17.30
   0  -6   5  203.98   17.10
   0  -6   5  204.18   17.60
   0  -6   5  204.78   17.10
   1  -6   5   81.39    8.80
   1  -6   5   77.09    8.80
   1  -6   5   92.99    8.60
   1  -6   5  100.39    9.80
   1  -6   5   90.89    9.90
   2  -6   5  245.18   18.20
   2  -6   5  212.58   16.50
   2  -6   5  197.78   16.60
   2  -6   5  250.47   18.00
  -3   6  -5   99.59   10.50
   3  -6   5  113.09    9.20
   3  -6   5  113.99    9.10
   3  -6   5  114.39   11.00
   3  -6   5  118.79   11.00
   4  -6   5   43.10    4.50
   4  -6   5   51.89    4.70
   4  -6   5   50.59    7.10
  -5   6  -5  242.18   19.80
   5  -6   5  246.78   18.90
  -6   6  -5  136.29   13.50
   6  -6   5  111.69   11.80
  -7   6  -5  122.99   13.90
   7  -6   5  102.99   12.00
  -8   6  -5   48.50   10.50
   8  -6   5   46.50    8.40
  -9   6  -5   46.30   11.10
   9  -6   5   35.70    8.50
 -10   6  -5   95.19   15.80
  10  -6   5   91.59   15.10
  10   5  -5   28.70   14.60
 -10  -5   5   23.70    9.90
 -10  -5   5   17.10    9.00
   9   5  -5   27.90   12.50
  -9  -5   5   40.20   10.50
  -9  -5   5   47.80    9.80
   8   5  -5  222.98   23.20
  -8  -5   5  214.98   21.60
  -8  -5   5  232.18   20.30
   7   5  -5   11.40    7.50
  -7  -5   5   15.80    6.80
  -7  -5   5   14.10    6.90
   6   5  -5  158.18   17.20
   6   5  -5  154.58   15.10
  -6  -5   5  183.48   16.00
  -6  -5   5  173.58   16.30
   5   5  -5  413.36   33.40
   5   5  -5  430.76   31.70
  -5  -5   5  428.96   32.30
  -5  -5   5  460.85   32.30
   4   5  -5  199.18   18.10
   4   5  -5  182.18   16.50
  -4  -5   5  205.48   17.50
  -4  -5   5  224.58   17.80
   3   5  -5  320.47   24.20
   3   5  -5  325.57   25.10
  -3  -5   5  314.97   24.60
  -3  -5   5  343.67   25.00
   2   5  -5   41.90    6.30
   2   5  -5   39.40    6.60
  -2  -5   5   39.00    6.70
  -2  -5   5   37.60    6.30
   1   5  -5  290.07   21.30
   1   5  -5  288.77   21.50
   1   5  -5  299.27   20.80
  -1  -5   5  286.47   21.20
  -1  -5   5  261.47   22.00
  -1  -5   5  258.27   21.00
   0   5  -5 4337.47  260.47
   0   5  -5 4315.87  261.17
   0   5  -5 3989.00  260.97
   0  -5   5 4116.49  260.87
   0  -5   5 3967.70  261.17
   0  -5   5 4076.09  260.87
   0  -5   5 4045.80  260.77
   0  -5   5 3891.11  260.17
   0  -5   5 3905.51  260.87
  -1   5  -5  290.87   20.00
  -1   5  -5  305.67   21.10
  -1   5  -5  293.77   20.90
   1  -5   5  249.97   20.10
   1  -5   5  272.47   20.70
   1  -5   5  266.97   19.80
   1  -5   5  310.37   21.00
   1  -5   5  251.57   20.60
  -2   5  -5   44.30    4.80
  -2   5  -5   38.90    6.10
   2  -5   5   42.90    5.40
   2  -5   5   33.30    5.70
   2  -5   5   39.20    4.80
   2  -5   5   48.40    6.40
   2  -5   5   47.80    6.40
  -3   5  -5  311.97   23.30
  -3   5  -5  339.17   23.80
   3  -5   5  318.07   23.50
   3  -5   5  323.77   21.80
   3  -5   5  303.47   23.00
   3  -5   5  319.37   21.90
   3  -5   5  346.77   23.70
  -4   5  -5  234.18   16.10
   4  -5   5  188.28   14.90
   4  -5   5  190.68   12.90
   4  -5   5  198.88   15.90
   4  -5   5  174.38   12.90
   4  -5   5  207.28   15.80
  -5   5  -5  403.46   29.70
  -5   5  -5  427.36   30.40
   5  -5   5  420.66   29.00
   5  -5   5  406.56   30.00
  -6   5  -5  187.78   16.10
   6  -5   5  153.48   13.80
  -7   5  -5   13.20    6.60
   7  -5   5   11.10    4.80
  -8   5  -5  205.08   19.60
   8  -5   5  181.78   16.30
  -9   5  -5   24.60    9.30
   9  -5   5   28.20    7.40
 -10   5  -5   15.70   11.30
  10  -5   5   25.60    8.20
  10   4  -5  172.58   22.70
 -10  -4   5  160.38   18.10
 -10  -4   5  194.28   20.30
   9   4  -5   61.99   13.10
  -9  -4   5   97.59   14.20
  -9  -4   5   83.79   12.40
   8   4  -5    3.90    6.60
  -8  -4   5    4.20    5.10
  -8  -4   5    4.60    5.80
   7   4  -5  202.08   18.40
   7   4  -5  209.88   20.60
  -7  -4   5  210.68   19.60
  -7  -4   5  236.58   19.00
   6   4  -5  136.79   15.00
   6   4  -5  126.49   12.70
  -6  -4   5  146.89   13.40
  -6  -4   5  132.69   13.60
   5   4  -5  219.28   19.00
   5   4  -5  240.28   20.40
  -5  -4   5  234.58   19.60
  -5  -4   5  267.77   19.80
   4   4  -5  409.16   29.00
   4   4  -5  424.86   30.40
  -4  -4   5  376.36   29.00
  -4  -4   5  403.26   29.40
   3   4  -5   79.09    9.20
   3   4  -5   77.89    8.70
  -3  -4   5  102.89    9.30
  -3  -4   5   99.49    9.40
   2   4  -5   19.60    3.90
   2   4  -5   19.00    5.20
   2   4  -5   18.00    4.20
  -2  -4   5   10.70    3.60
  -2  -4   5   11.80    4.30
  -2  -4   5   11.80    3.90
   1   4  -5  831.82   58.09
   1   4  -5  822.82   57.99
   1   4  -5  812.72   57.49
  -1  -4   5  889.71   58.19
  -1  -4   5  926.81   57.99
  -1  -4   5  844.62   57.99
  -1  -4   5  949.40   58.49
  -1  -4   5  913.11   57.79
   0   4  -5   10.30    2.70
   0   4  -5    7.70    3.00
   0   4  -5    9.10    2.90
   0  -4   5    6.40    2.80
   0  -4   5    3.80    2.80
   0  -4   5   11.90    3.30
   0  -4   5    7.20    2.80
   0  -4   5    7.80    2.90
   0  -4   5    7.00    3.00
  -1   4  -5  980.50   57.49
  -1   4  -5  949.51   56.89
   1  -4   5  830.12   56.09
   1  -4   5  837.02   56.79
   1  -4   5  807.12   56.89
   1  -4   5  788.12   56.39
   1  -4   5  833.92   56.59
   2  -4   5   26.10    4.20
   2  -4   5   28.10    3.50
   2  -4   5   23.00    4.10
   2  -4   5   21.90    3.60
   2  -4   5   30.60    4.90
  -3   4  -5   91.39    6.10
  -3   4  -5   81.79    7.50
  -3   4  -5   94.79    8.50
   3  -4   5   61.59    7.80
   3  -4   5   64.99    6.80
   3  -4   5   76.79    7.60
   3  -4   5   72.89    6.20
   3  -4   5   71.29    6.00
  -4   4  -5  380.06   27.90
  -4   4  -5  365.96   26.70
   4  -4   5  408.06   27.70
   4  -4   5  381.86   26.40
   4  -4   5  396.26   27.00
  -5   4  -5  242.48   19.20
  -5   4  -5  240.88   18.10
   5  -4   5  236.68   17.40
  -6   4  -5  164.08   14.90
  -6   4  -5  164.98   13.60
   6  -4   5  146.29   12.60
  -7   4  -5  204.18   18.90
   7  -4   5  198.98   15.80
  -8   4  -5    1.20    6.40
   8  -4   5    5.30    4.40
  -9   4  -5   89.99   13.60
   9  -4   5   56.79    8.90
 -10   4  -5  144.69   19.60
  10  -4   5  177.08   16.90
  11   3  -5   75.79   16.20
 -11  -3   5   71.59   11.60
 -11  -3   5   70.29   14.90
  10   3  -5   25.70   11.60
 -10  -3   5   24.60    9.80
 -10  -3   5   49.10    9.40
   9   3  -5   30.00   10.10
  -9  -3   5   41.50    9.70
  -9  -3   5   45.10    8.80
   8   3  -5   45.40   10.10
  -8  -3   5   19.40    7.80
  -8  -3   5   27.10    6.80
   7   3  -5  337.77   27.90
   7   3  -5  327.67   29.80
  -7  -3   5  423.26   29.90
  -7  -3   5  435.36   28.90
   6   3  -5  430.56   34.50
   6   3  -5  417.76   33.10
  -6  -3   5  544.55   34.20
  -6  -3   5  483.55   34.50
   5   3  -5   52.09    8.30
   5   3  -5   49.40    7.20
  -5  -3   5   74.19    8.00
  -5  -3   5   79.49    8.80
   4   3  -5   50.29    6.60
   4   3  -5   64.29    8.00
  -4  -3   5   79.79    7.80
   3   3  -5  586.44   37.60
   3   3  -5  603.34   38.40
  -3  -3   5  502.45   37.70
  -3  -3   5  513.45   37.60
   2   3  -5 1511.65   89.89
   2   3  -5 1479.45   90.19
   2   3  -5 1471.55   90.29
  -2  -3   5 1327.07   89.69
  -2  -3   5 1245.08   89.49
  -2  -3   5 1249.18   89.89
  -2  -3   5 1385.06   90.39
   1   3  -5 1627.34  104.59
   1   3  -5 1616.34  104.19
   1   3  -5 1637.14  103.99
  -1  -3   5 1640.24  104.09
  -1  -3   5 1597.74  103.99
  -1  -3   5 1572.14  104.39
  -1  -3   5 1581.04  104.49
   0   3  -5 1056.69   70.89
   0   3  -5 1084.99   71.49
   0   3  -5 1123.39   70.79
   0  -3   5 1112.29   71.49
   0  -3   5 1080.09   70.79
   0  -3   5 1088.99   70.79
  -1   3  -5 1650.63  107.79
  -1   3  -5 1775.92  107.69
  -1   3  -5 1614.14  108.59
   1  -3   5 1683.63  107.59
   1  -3   5 1618.24  107.89
   1  -3   5 1714.93  108.69
   1  -3   5 1686.73  107.79
  -2   3  -5 1470.85  102.19
   2  -3   5 1554.34  102.59
   2  -3   5 1625.34  102.69
   2  -3   5 1658.03  102.29
   2  -3   5 1686.33  103.79
  -3   3  -5  574.74   40.00
  -3   3  -5  552.04   41.80
   3  -3   5  657.83   42.00
   3  -3   5  636.44   40.50
   3  -3   5  620.24   40.80
   3  -3   5  670.63   40.10
  -4   3  -5   79.49    8.30
  -4   3  -5   83.29    6.60
   4  -3   5   58.39    6.00
   4  -3   5   70.99    7.80
   4  -3   5   64.59    4.80
  -5   3  -5   66.09    6.60
  -5   3  -5   62.79    8.20
   5  -3   5   53.39    6.00
  -6   3  -5  427.46   30.70
  -6   3  -5  514.05   33.50
   6  -3   5  417.36   30.30
  -7   3  -5  351.36   25.60
   7  -3   5  360.06   25.40
  -8   3  -5   26.50    8.00
   8  -3   5   35.20    6.20
  -9   3  -5   40.00   10.10
   9  -3   5   39.00    7.70
 -10   3  -5   24.00    9.90
  10  -3   5   25.20    7.90
 -11   3  -5   73.59   15.20
  11  -3   5   70.39   11.70
  11   2  -5   97.49   15.50
 -11  -2   5   93.29   14.70
  10   2  -5   30.50   10.10
 -10  -2   5   44.20   10.90
 -10  -2   5   46.40    9.10
   9   2  -5  355.66   31.80
  -9  -2   5  378.26   30.40
  -9  -2   5  414.46   29.50
   8   2  -5  179.78   18.70
   8   2  -5  199.78   17.00
  -8  -2   5  214.18   18.50
  -8  -2   5  199.78   16.90
   7   2  -5   29.30    6.50
   7   2  -5   31.10    7.90
  -7  -2   5   56.89    9.00
   6   2  -5  417.96   32.40
   6   2  -5  432.36   33.90
  -6  -2   5  505.35   34.00
  -6  -2   5  500.35   33.00
   5   2  -5  660.43   47.30
   5   2  -5  682.13   48.60
  -5  -2   5  732.53   48.40
  -5  -2   5  744.53   47.90
   4   2  -5  167.58   13.80
   4   2  -5  162.18   13.00
  -3  -2   5  304.87   21.50
  -3  -2   5  310.87   21.80
  -3  -2   5  281.67   21.90
  -3  -2   5  300.07   21.40
   2   2  -5  784.32   52.59
   2   2  -5  806.32   52.89
   2   2  -5  851.51   53.29
   2   2  -5  816.72   53.09
  -2  -2   5  755.02   52.49
  -2  -2   5  762.72   52.89
  -2  -2   5  838.12   53.39
  -2  -2   5  787.92   52.69
   1   2  -5  941.81   54.99
   1   2  -5  871.91   55.39
   1   2  -5  888.11   54.79
  -1  -2   5  772.02   55.09
  -1  -2   5  793.62   55.09
  -1  -2   5  812.32   54.69
  -1  -2   5  789.82   54.69
   0   2  -5  359.76   25.30
   0   2  -5  397.86   26.30
   0   2  -5  383.86   25.50
   0  -2   5  383.86   25.40
   0  -2   5  379.56   26.20
   0  -2   5  380.46   25.50
  -1   2  -5  800.32   56.99
  -1   2  -5  803.42   56.79
  -1   2  -5  798.72   57.89
   1  -2   5  974.00   56.99
   1  -2   5  930.51   57.09
   1  -2   5  925.81   56.89
   1  -2   5  947.41   58.09
  -2   2  -5  789.42   53.09
  -2   2  -5  765.32   54.39
   2  -2   5  850.61   52.89
   2  -2   5  850.01   53.19
   2  -2   5  857.01   52.99
   2  -2   5  825.52   54.39
  -3   2  -5  331.67   26.60
   3  -2   5  417.26   25.00
  -4   2  -5  238.28   16.60
  -4   2  -5  217.98   14.10
   4  -2   5  179.88   13.50
   4  -2   5  187.68   13.90
   4  -2   5  201.38   15.80
  -5   2  -5  651.03   44.70
  -5   2  -5  713.63   47.30
  -5   2  -5  672.03   43.80
  -5   2  -5  680.53   43.90
   5  -2   5  694.13   44.00
  -6   2  -5  406.96   28.90
  -6   2  -5  464.95   32.00
  -6   2  -5  410.76   27.70
  -6   2  -5  430.76   27.60
   6  -2   5  421.36   29.00
  -7   2  -5   52.49    4.80
  -7   2  -5   54.59    6.90
  -7   2  -5   58.19    4.80
  -7   2  -5   44.60    8.60
  -8   2  -5  177.98   18.70
  -8   2  -5  201.58   13.60
  -8   2  -5  210.68   13.70
   8  -2   5  184.78   16.20
  -9   2  -5  395.56   30.10
   9  -2   5  321.77   26.30
 -10   2  -5   42.10   10.20
  10  -2   5   30.60    8.20
 -11   2  -5  111.79   17.50
  11  -2   5  114.49   14.80
  11   1  -5   49.50   13.00
 -11  -1   5   51.39   11.40
 -11  -1   5   61.59    9.60
  10   1  -5   68.09   13.20
 -10  -1   5   74.39   12.40
 -10  -1   5   77.09   10.10
   9   1  -5  115.89   14.90
  -9  -1   5  110.89   14.20
  -9  -1   5  104.59   11.80
   8   1  -5   71.59   11.50
   8   1  -5   81.29    9.90
  -8  -1   5  112.79   12.30
  -8  -1   5   98.09   10.40
   7   1  -5  101.99    9.70
   7   1  -5   85.29   10.90
   6   1  -5  107.69    9.80
   6   1  -5  109.89   11.20
  -6  -1   5   95.69   10.70
  -6  -1   5  113.09   10.30
   5   1  -5  337.47   24.90
   5   1  -5  376.06   26.30
   4   1  -5 1552.74   96.59
   4   1  -5 1488.85   97.59
   4   1  -5 1432.06   97.19
  -4  -1   5 1547.35   96.89
  -4  -1   5 1464.65   97.59
  -4  -1   5 1450.95   97.09
   3   1  -5 1179.98   73.49
   3   1  -5 1131.29   74.09
   3   1  -5 1167.98   73.99
  -3  -1   5 1089.09   73.79
  -3  -1   5 1168.68   73.59
  -3  -1   5 1145.19   74.29
  -3  -1   5 1023.50   73.59
   2   1  -5 1046.80   60.89
   2   1  -5  978.20   61.19
   2   1  -5  993.70   61.09
  -2  -1   5  861.01   60.89
  -2  -1   5  867.01   61.19
  -2  -1   5  851.91   60.69
   1   1  -5  945.11   60.29
   1   1  -5 1048.10   60.99
   1   1  -5  994.20   60.39
  -1  -1   5  838.92   60.19
  -1  -1   5  909.21   60.79
  -1  -1   5  898.61   60.69
  -1  -1   5  888.41   60.29
   0   1  -5    8.30    1.60
   0   1  -5    6.60    2.00
   0   1  -5    7.00    1.60
   0  -1   5    8.70    2.30
   0  -1   5    9.80    2.00
   0  -1   5   11.80    1.70
  -1   1  -5  915.41   59.69
  -1   1  -5  865.11   60.29
  -1   1  -5  914.41   61.29
   1  -1   5 1015.20   61.39
   1  -1   5 1017.10   60.49
   1  -1   5  904.81   59.69
  -2   1  -5  887.41   62.69
  -2   1  -5  902.71   63.89
   2  -1   5 1072.79   62.89
   2  -1   5 1043.10   63.99
  -3   1  -5 1115.59   76.69
  -3   1  -5 1130.89   78.29
   3  -1   5 1287.27   78.39
   3  -1   5 1216.58   76.79
   3  -1   5 1231.58   76.39
  -4   1  -5 1313.47   94.69
  -4   1  -5 1485.95   97.19
  -4   1  -5 1426.76   94.99
   4  -1   5 1591.94   95.09
   4  -1   5 1594.44   95.09
  -5   1  -5  465.95   28.40
  -5   1  -5  419.56   28.40
   5  -1   5  387.76   28.50
  -6   1  -5  100.59    8.40
  -6   1  -5   95.59    8.80
  -6   1  -5   99.19   10.90
  -6   1  -5  101.09    8.10
   6  -1   5  100.79    9.20
   6  -1   5  119.49    8.70
  -7   1  -5  129.69   11.30
  -7   1  -5  130.69   14.00
  -7   1  -5  132.19   10.40
  -7   1  -5  127.59   10.00
  -8   1  -5   87.39    8.70
  -8   1  -5  105.59    8.70
  -8   1  -5  125.59   13.70
   8  -1   5   86.49   10.40
  -9   1  -5   97.69    9.30
  -9   1  -5   85.69   13.70
  -9   1  -5   97.39    9.30
   9  -1   5  103.49   12.10
 -10   1  -5   57.69    7.00
 -10   1  -5  105.09   14.80
  10  -1   5   76.69   11.30
 -11   1  -5   63.89   14.00
  11  -1   5   47.10   11.20
  11   0  -5   83.59   15.30
 -11   0   5   89.99   10.90
 -11   0   5   88.69   14.70
  10   0  -5  141.79   17.50
 -10   0   5  133.29   13.60
 -10   0   5  122.09   15.60
   9   0  -5  146.99   16.40
  -9   0   5  134.79   14.70
  -9   0   5  152.48   13.40
   8   0  -5  580.14   41.10
   8   0  -5  595.34   43.40
  -8   0   5  632.54   41.30
  -8   0   5  589.24   42.70
   7   0  -5  300.87   25.00
   7   0  -5  310.27   23.30
  -7   0   5  322.57   23.30
  -7   0   5  358.56   25.20
   6   0  -5  702.03   49.90
   6   0  -5  680.03   48.30
  -6   0   5  784.32   48.70
  -6   0   5  735.13   49.60
   5   0  -5  201.48   15.30
   5   0  -5  163.28   13.60
  -5   0   5  183.28   14.00
  -5   0   5  179.38   14.50
   4   0  -5  692.73   47.00
   4   0  -5  720.93   46.30
   4   0  -5  703.13   47.20
  -4   0   5  635.74   47.00
  -4   0   5  702.93   46.40
  -4   0   5  732.53   47.40
  -4   0   5  705.53   46.70
   3   0  -5  112.69    8.80
   3   0  -5  111.19    9.20
   3   0  -5  116.49    9.40
  -3   0   5  115.59    9.50
  -3   0   5  102.99    8.80
  -3   0   5  101.19    9.20
  -3   0   5  110.49    8.90
   2   0  -5 1427.26   88.59
   2   0  -5 1366.66   88.49
   2   0  -5 1345.27   88.49
   2   0  -5 1485.25   88.29
  -2   0   5 1260.17   88.39
  -2   0   5 1368.66   88.29
  -2   0   5 1340.17   88.29
  -2   0   5 1365.66   88.59
   1   0  -5 1032.10   63.19
   1   0  -5 1024.00   63.49
   1   0  -5  945.91   63.09
  -1   0   5  946.61   63.09
  -1   0   5  981.90   63.49
  -1   0   5  932.91   63.09
   0   0  -5    0.00    0.80
   0   0  -5   -0.50    1.20
   0   0  -5   -0.20    0.90
   0   0   5   -0.30    0.80
   0   0   5    0.30    1.30
   0   0   5   -0.10    1.10
  -1   0  -5  985.80   61.19
  -1   0  -5  995.30   62.49
  -1   0  -5  917.71   61.79
   1   0   5  919.11   62.29
   1   0   5 1017.10   61.89
   1   0   5  917.91   61.19
  -2   0  -5 1400.36   88.99
  -2   0  -5 1354.96   87.99
  -2   0  -5 1363.46   87.19
  -2   0  -5 1353.76   87.19
   2   0   5 1346.47   88.69
   2   0   5 1402.56   87.99
  -3   0  -5  110.19    8.40
  -3   0  -5  106.49    7.60
  -3   0  -5   92.29    9.20
   3   0   5  108.99    7.90
   3   0   5  119.59    8.40
  -4   0  -5  694.83   49.10
  -4   0  -5  705.93   47.00
  -4   0  -5  730.23   47.60
   4   0   5  748.13   47.50
   4   0   5  737.93   47.50
   4   0   5  728.63   48.90
  -5   0  -5  199.58   14.00
  -5   0  -5  185.68   13.70
  -5   0  -5  184.98   15.80
   5   0   5  172.58   14.00
   5   0   5  200.18   14.10
  -6   0  -5  764.62   50.59
  -6   0  -5  795.42   53.29
  -6   0  -5  755.62   50.59
  -6   0  -5  750.12   50.19
   6   0   5  757.32   50.59
   6   0   5  776.82   51.29
  -7   0  -5  296.07   21.10
  -7   0  -5  316.47   24.80
  -7   0  -5  287.27   21.90
  -7   0  -5  292.17   21.50
   7   0   5  321.07   21.90
   7   0   5  295.37   22.50
  -8   0  -5  593.34   41.00
  -8   0  -5  648.24   45.00
   8   0   5  587.14   42.40
  -9   0  -5  137.19   11.60
  -9   0  -5  105.09   14.30
   9   0   5  107.49   13.30
 -10   0  -5  129.09   16.20
 -10   0  -5  111.29   12.00
  10   0   5  150.08   15.90
 -11   0  -5   87.29   15.30
  11   0   5   70.19   12.90
  11  -1  -5   63.69   12.90
 -11   1   5   40.90   11.10
 -11   1   5   37.30    7.70
  10  -1  -5   86.29   14.10
 -10   1   5  100.19   13.50
 -10   1   5   81.49   10.30
   9  -1  -5   96.09   13.80
  -9   1   5  122.09   11.20
  -9   1   5  128.39   13.80
   8  -1  -5   93.59   11.90
   8  -1  -5   91.69    9.30
  -8   1   5   88.99   11.00
  -8   1   5   90.49    9.10
   7  -1  -5  123.99   10.30
   7  -1  -5  149.88   13.20
  -7   1   5  116.09   11.70
  -7   1   5   97.89   10.10
   6  -1  -5   88.99    8.90
   6  -1  -5   96.89   10.50
  -6   1   5  122.09   10.10
  -6   1   5  125.79   10.70
   5  -1  -5  451.55   29.50
   5  -1  -5  464.65   30.90
   5  -1  -5  482.75   30.90
  -5   1   5  398.06   29.50
  -5   1   5  377.76   29.80
   4  -1  -5 1506.65   99.09
   4  -1  -5 1445.26   99.99
   4  -1  -5 1442.46   99.79
  -4   1   5 1623.64  104.79
  -4   1   5 1641.64   99.69
  -4   1   5 1566.64   99.29
  -4   1   5 1558.54  100.09
   3  -1  -5 1158.58   75.09
   3  -1  -5 1130.29   75.39
   3  -1  -5 1196.98   74.79
  -3   1   5 1196.78   74.89
  -3   1   5 1144.79   74.79
  -3   1   5 1181.98   75.19
  -3   1   5 1078.59   75.39
   2  -1  -5  870.31   61.59
   2  -1  -5  876.11   61.19
   2  -1  -5  949.11   61.29
  -2   1   5  946.71   61.29
  -2   1   5  938.91   61.69
  -2   1   5 1043.90   61.59
  -2   1   5  996.80   61.29
   1  -1  -5  904.01   59.49
   1  -1  -5  886.61   59.19
   1  -1  -5  925.31   59.39
  -1   1   5  947.81   59.39
  -1   1   5  949.90   59.49
  -1   1   5  886.71   59.29
   0  -1  -5   10.50    2.00
   0  -1  -5    8.10    1.80
   0  -1  -5   11.50    1.90
   0   1   5    8.40    1.80
   0   1   5    9.00    1.90
   0   1   5    5.60    1.70
  -1  -1  -5  990.30   61.59
  -1  -1  -5 1014.80   61.89
  -1  -1  -5 1003.60   61.19
   1   1   5  872.91   61.29
   1   1   5  876.91   61.49
   1   1   5  934.51   61.09
  -2  -1  -5 1025.60   62.99
  -2  -1  -5 1003.10   62.49
  -2  -1  -5 1019.60   63.59
  -2  -1  -5 1029.30   62.39
   2   1   5  897.21   63.19
   2   1   5  897.71   62.39
   2   1   5  903.61   62.69
  -3  -1  -5 1229.18   75.99
  -3  -1  -5 1210.48   75.59
  -3  -1  -5 1158.18   76.79
  -3  -1  -5 1098.19   75.19
   3   1   5 1179.78   75.79
   3   1   5 1149.19   75.59
   3   1   5 1163.08   76.59
  -4  -1  -5 1588.64  100.69
  -4  -1  -5 1481.35  101.89
  -4  -1  -5 1553.64   99.99
   4   1   5 1589.84  100.69
   4   1   5 1565.14  100.59
  -5  -1  -5  383.86   26.30
  -5  -1  -5  347.77   27.70
  -5  -1  -5  389.06   25.70
  -6  -1  -5  114.99   10.50
  -6  -1  -5  129.79   12.80
  -6  -1  -5  128.29   10.60
  -6  -1  -5  117.39   10.20
   6   1   5  116.19   10.60
   6   1   5  100.89   10.80
  -7  -1  -5   79.99    8.70
  -7  -1  -5   84.39   11.70
  -8  -1  -5   93.19   13.50
  -8  -1  -5   86.99    9.70
   8   1   5   83.09   11.50
  -9  -1  -5  116.39   15.50
  -9  -1  -5  118.59   11.50
   9   1   5   84.79   13.10
 -10  -1  -5   83.19   10.00
 -10  -1  -5   81.19   13.50
  10   1   5   71.29   12.40
 -11  -1  -5   52.99   13.20
 -11  -1  -5   32.10    7.70
  11   1   5   71.29   13.30
  11  -2  -5  123.99   17.00
 -11   2   5  116.89   15.80
  10  -2  -5   41.70   10.00
 -10   2   5   33.60    8.90
 -10   2   5   20.20    5.10
   9  -2  -5  369.46   30.20
  -9   2   5  394.36   26.40
  -9   2   5  351.16   28.70
   8  -2  -5  177.38   15.10
   8  -2  -5  224.08   18.60
  -8   2   5  194.78   15.20
  -8   2   5  207.48   16.10
  -8   2   5  207.38   17.30
   7  -2  -5   46.60    7.20
  -7   2   5   23.20    4.90
  -7   2   5   33.30    4.60
  -7   2   5   30.70    6.10
   6  -2  -5  455.75   32.70
   6  -2  -5  449.76   30.70
  -6   2   5  440.46   31.70
  -6   2   5  468.25   31.00
   5  -2  -5  686.63   47.70
   5  -2  -5  710.63   46.00
   5  -2  -5  683.03   47.10
  -5   2   5  692.03   46.60
  -5   2   5  717.63   46.20
   4  -2  -5  259.17   17.20
   4  -2  -5  257.57   16.50
   4  -2  -5  250.57   17.90
  -4   2   5  194.78   16.70
  -4   2   5  210.18   16.40
   3  -2  -5  297.37   23.10
  -3   2   5  394.76   23.50
   2  -2  -5  789.32   50.99
   2  -2  -5  756.12   50.29
  -2   2   5  767.02   49.99
  -2   2   5  811.02   51.19
  -2   2   5  741.33   50.29
  -2   2   5  770.12   49.80
   1  -2  -5  776.42   53.69
   1  -2  -5  797.52   53.39
   1  -2  -5  794.72   52.89
  -1   2   5  827.32   53.49
  -1   2   5  859.01   53.99
  -1   2   5  872.51   52.99
   0  -2  -5  385.06   24.90
   0  -2  -5  389.56   25.30
   0  -2  -5  364.46   25.30
   0   2   5  348.97   25.10
   0   2   5  357.16   24.70
   0   2   5  397.66   25.60
  -1  -2  -5  911.81   55.49
  -1  -2  -5  847.92   55.19
  -1  -2  -5  910.41   55.29
  -1  -2  -5  933.21   55.39
   1   2   5  738.43   54.89
   1   2   5  829.02   55.19
   1   2   5  751.02   54.99
  -2  -2  -5  827.72   52.59
  -2  -2  -5  784.02   51.89
  -2  -2  -5  818.22   52.29
  -2  -2  -5  842.72   52.09
   2   2   5  710.03   51.89
   2   2   5  842.72   52.19
   2   2   5  728.73   52.19
  -3  -2  -5  415.26   28.70
  -3  -2  -5  438.46   29.20
  -3  -2  -5  421.06   29.80
  -4  -2  -5  194.58   14.60
  -4  -2  -5  193.28   13.90
  -4  -2  -5  166.18   15.20
  -5  -2  -5  748.03   49.20
  -5  -2  -5  770.02   49.90
  -5  -2  -5  726.93   51.19
   5   2   5  716.93   50.19
  -6  -2  -5  454.45   33.90
  -6  -2  -5  469.45   32.20
   6   2   5  437.26   32.70
  -7  -2  -5   40.60    8.50
  -7  -2  -5   44.40    7.10
   7   2   5   60.39    9.00
  -8  -2  -5  209.58   17.60
  -8  -2  -5  206.68   19.70
   8   2   5  211.58   19.40
  -9  -2  -5  383.06   30.40
  -9  -2  -5  368.76   27.40
   9   2   5  331.97   29.40
 -10  -2  -5   30.80    7.40
 -10  -2  -5   22.10    9.20
  10   2   5   50.09   12.00
 -11  -2  -5   96.09   16.40
 -11  -2  -5  108.49   13.00
  11   2   5  134.19   18.10
  11  -3  -5   66.89   13.80
 -11   3   5   80.29   12.70
  10  -3  -5   25.80    9.60
 -10   3   5   20.20    8.20
   9  -3  -5   29.30    9.10
  -9   3   5   42.40    8.60
  -9   3   5   45.60    5.60
   8  -3  -5   16.80    7.30
  -8   3   5   38.90    5.00
  -8   3   5   33.10    7.10
  -8   3   5   34.30    5.60
   7  -3  -5  361.36   24.60
   7  -3  -5  373.26   27.80
  -7   3   5  349.67   24.90
  -7   3   5  357.36   26.20
   6  -3  -5  525.75   34.10
   6  -3  -5  483.75   32.20
   6  -3  -5  496.95   34.90
  -6   3   5  459.55   32.30
  -6   3   5  445.56   33.00
   5  -3  -5   78.89    6.60
   5  -3  -5   70.79    8.20
   5  -3  -5   75.79    7.70
  -5   3   5   66.69    7.50
  -5   3   5   52.89    6.50
  -4   3   5   55.59    5.30
  -4   3   5   56.49    5.70
  -4   3   5   57.89    5.80
   3  -3  -5  515.65   38.30
   3  -3  -5  551.44   37.20
  -3   3   5  557.94   36.50
  -3   3   5  592.94   36.80
  -3   3   5  588.44   37.30
   2  -3  -5 1339.37   91.99
   2  -3  -5 1317.47   92.69
  -2   3   5 1464.35   92.09
  -2   3   5 1526.95   90.99
  -2   3   5 1448.06   90.99
  -2   3   5 1459.55   93.19
   1  -3  -5 1630.94  101.09
   1  -3  -5 1588.94   99.99
   1  -3  -5 1615.34  101.79
  -1   3   5 1497.25   99.89
  -1   3   5 1585.64  101.89
  -1   3   5 1497.05  100.99
   0  -3  -5 1131.09   69.79
   0  -3  -5 1079.19   68.49
   0  -3  -5 1105.79   69.29
   0   3   5 1043.50   69.59
   0   3   5 1015.70   68.39
   0   3   5 1006.20   69.09
  -1  -3  -5 1671.53  103.09
  -1  -3  -5 1629.74  103.59
  -1  -3  -5 1635.14  103.59
  -1  -3  -5 1607.94  103.39
   1   3   5 1523.25  103.19
   1   3   5 1515.55  102.89
   1   3   5 1599.74  103.49
  -2  -3  -5 1558.04   94.39
  -2  -3  -5 1538.25   94.19
  -2  -3  -5 1580.24   94.49
  -2  -3  -5 1539.25   94.39
   2   3   5 1324.97   93.99
   2   3   5 1341.77   94.19
   2   3   5 1272.37   93.89
  -3  -3  -5  652.03   40.60
  -3  -3  -5  659.83   41.10
  -3  -3  -5  643.44   41.00
  -3  -3  -5  615.24   41.30
   3   3   5  538.05   40.50
   3   3   5  533.65   40.90
   3   3   5  562.04   40.80
  -4  -3  -5   59.79    7.50
  -4  -3  -5   62.09    8.20
  -4  -3  -5   55.79    6.90
  -4  -3  -5   60.49    6.90
   4   3   5   68.19    7.70
  -5  -3  -5   51.49    8.60
  -5  -3  -5   51.39    7.70
   5   3   5   71.39    8.60
  -6  -3  -5  449.86   32.80
   6   3   5  463.85   33.70
  -7  -3  -5  385.36   31.10
  -7  -3  -5  391.16   29.10
   7   3   5  400.66   30.40
  -8  -3  -5   36.70    7.20
  -8  -3  -5   24.10    8.60
   8   3   5   26.80    8.70
  -9  -3  -5   45.50    8.40
  -9  -3  -5   39.50    9.90
   9   3   5   32.70   10.00
 -10  -3  -5   35.20    7.90
 -10  -3  -5   18.50    9.20
  10   3   5   34.00   11.60
 -11  -3  -5   72.89   11.30
 -11  -3  -5   58.09   14.10
  11   3   5   91.89   16.20
  10  -4  -5  183.08   19.50
 -10   4   5  171.38   18.40
   9  -4  -5   78.79   12.10
  -9   4   5   40.90    5.00
  -9   4   5   64.99    9.30
   8  -4  -5    3.10    5.30
   8  -4  -5    1.60    2.80
  -8   4   5    5.10    2.70
  -8   4   5    3.80    3.40
  -8   4   5    6.00    4.80
   7  -4  -5  201.18   18.80
   7  -4  -5  216.18   15.60
  -7   4   5  233.88   17.40
  -7   4   5  221.98   15.80
   6  -4  -5  148.79   12.90
   6  -4  -5  141.99   10.90
   6  -4  -5  146.59   14.20
  -6   4   5  127.79   12.40
  -6   4   5  136.79   11.10
  -6   4   5  169.98   12.30
   5  -4  -5  254.47   17.60
   5  -4  -5  240.08   17.90
   5  -4  -5  243.18   20.00
  -5   4   5  255.27   17.70
  -5   4   5  239.38   17.60
  -5   4   5  261.77   18.00
   4  -4  -5  374.36   27.70
   4  -4  -5  391.06   26.00
  -4   4   5  370.76   25.20
  -4   4   5  394.26   25.40
  -4   4   5  376.36   25.90
   3  -4  -5   91.99    7.40
   3  -4  -5   84.49    8.50
  -3   4   5   73.19    7.20
   2  -4  -5    9.10    2.60
   2  -4  -5    7.00    3.40
  -2   4   5   18.70    3.40
   1  -4  -5  899.91   56.19
   1  -4  -5  954.50   54.59
   1  -4  -5  895.21   57.09
  -1   4   5  768.72   55.89
  -1   4   5  795.22   56.99
  -1   4   5  795.12   54.39
   0  -4  -5    7.50    3.00
   0  -4  -5    9.30    2.10
   0  -4  -5    5.80    2.20
   0  -4  -5    6.20    3.10
   0   4   5   11.30    2.90
   0   4   5    6.40    3.30
   0   4   5    8.10    2.20
  -1  -4  -5  798.32   54.69
  -1  -4  -5  811.62   55.79
  -1  -4  -5  821.02   55.79
  -1  -4  -5  762.52   55.19
   1   4   5  912.41   55.99
   1   4   5  880.81   55.49
   1   4   5  852.51   54.79
  -2  -4  -5   27.80    5.00
  -2  -4  -5   22.10    4.60
  -2  -4  -5   28.80    5.20
  -2  -4  -5   27.90    4.80
  -3  -4  -5   67.29    7.70
  -3  -4  -5   71.29    8.10
  -3  -4  -5   73.59    8.20
   3   4   5   80.59    8.70
  -4  -4  -5  390.86   28.10
  -4  -4  -5  416.36   28.70
  -4  -4  -5  384.56   28.40
   4   4   5  346.37   28.10
  -5  -4  -5  255.07   20.50
  -5  -4  -5  223.78   20.20
  -5  -4  -5  272.17   20.10
   5   4   5  225.68   20.00
  -6  -4  -5  172.68   15.70
  -6  -4  -5  152.68   16.30
  -6  -4  -5  170.38   16.40
   6   4   5  187.98   17.20
  -7  -4  -5  253.37   20.80
   7   4   5  236.38   22.30
  -8  -4  -5    6.80    5.80
  -8  -4  -5    7.90    7.10
   8   4   5    5.00    7.30
  -9  -4  -5   76.69   11.40
  -9  -4  -5   70.19   12.60
   9   4   5   72.99   14.00
 -10  -4  -5  167.48   17.60
 -10  -4  -5  175.58   20.30
  10   4   5  154.28   20.80
  10  -5  -5   16.10   10.10
 -10   5   5   24.80    8.30
   9  -5  -5   29.00    9.20
  -9   5   5   40.20    8.50
   8  -5  -5  222.38   19.90
  -8   5   5  202.28   17.40
   7  -5  -5    7.50    2.70
   7  -5  -5   10.50    6.00
   7  -5  -5    7.20    6.30
  -7   5   5   21.80    4.90
  -7   5   5   14.50    5.80
  -7   5   5   11.60    3.10
   6  -5  -5  188.18   12.30
   6  -5  -5  173.78   13.40
   6  -5  -5  176.58   15.90
  -6   5   5  146.49   12.50
  -6   5   5  139.19   12.20
  -6   5   5  168.48   13.20
   5  -5  -5  458.05   30.70
   5  -5  -5  447.26   33.30
  -5   5   5  436.66   30.70
  -5   5   5  472.05   30.10
  -5   5   5  459.95   30.00
   4  -5  -5  234.08   15.70
   4  -5  -5  213.58   17.40
  -4   5   5  190.88   15.50
   3  -5  -5  320.27   24.40
   3  -5  -5  343.67   22.80
  -3   5   5  309.37   22.70
   2  -5  -5   32.90    5.00
   2  -5  -5   42.10    6.70
  -2   5   5   40.30    5.20
   1  -5  -5  290.27   21.30
   1  -5  -5  283.47   20.20
  -1   5   5  259.27   20.10
   0  -5  -5 3808.52  249.97
   0  -5  -5 4147.08  248.78
   0  -5  -5 3949.00  250.97
   0   5   5 3713.13  248.48
  -1  -5  -5  271.77   20.40
  -1  -5  -5  270.47   21.10
   1   5   5  274.27   19.40
  -2  -5  -5   39.90    5.80
  -2  -5  -5   31.40    5.70
  -2  -5  -5   37.90    6.60
   2   5   5   40.00    5.90
  -3  -5  -5  299.57   23.80
  -3  -5  -5  292.67   22.90
  -3  -5  -5  313.37   23.30
   3   5   5  319.57   23.80
  -4  -5  -5  200.68   18.30
  -4  -5  -5  200.68   17.40
  -4  -5  -5  194.98   17.60
   4   5   5  249.88   19.20
  -5  -5  -5  389.76   31.90
  -5  -5  -5  471.55   32.20
  -5  -5  -5  450.45   32.80
   5   5   5  404.56   32.40
  -6  -5  -5  158.28   16.60
  -6  -5  -5  165.28   17.50
  -6  -5  -5  185.18   16.30
   6   5   5  183.88   18.20
  -7  -5  -5   30.40    7.50
  -7  -5  -5   21.90    8.50
  -7  -5  -5   17.20    7.50
   7   5   5   15.90    7.90
  -8  -5  -5  209.68   19.80
  -8  -5  -5  231.88   22.70
   8   5   5  214.68   22.20
  -9  -5  -5   45.00    9.70
  -9  -5  -5   34.60   11.80
  -9  -5  -5   50.89   11.90
   9   5   5   39.30   12.40
 -10  -5  -5   11.30   12.90
 -10  -5  -5   31.60   11.30
 -10  -5  -5   44.40   10.20
  10   5   5   43.10   13.40
  10  -6  -5   88.09   14.20
   9  -6  -5   28.40   10.00
  -9   6   5   27.70    7.50
   8  -6  -5   46.50    9.90
  -8   6   5   35.20    6.50
   7  -6  -5  124.59    9.50
   7  -6  -5  115.09   11.80
   7  -6  -5  114.19   14.90
  -7   6   5  128.79    9.50
  -7   6   5  144.09   11.00
  -7   6   5  149.09   11.50
   6  -6  -5  118.19   14.60
   6  -6  -5  148.59   10.90
  -6   6   5  140.59   11.10
   5  -6  -5  224.58   17.10
   5  -6  -5  240.18   20.30
  -5   6   5  246.28   17.30
   4  -6  -5   69.89    6.90
   4  -6  -5   65.09    9.30
  -4   6   5   54.29    6.90
   3  -6  -5  101.49   11.40
   3  -6  -5  101.99    9.70
  -3   6   5  117.29   10.10
   2  -6  -5  271.17   21.20
   2  -6  -5  253.07   19.20
   1  -6  -5  127.69   13.10
   1  -6  -5  155.88   12.40
   0  -6  -5  221.08   15.50
   0  -6  -5  197.78   16.70
   0  -6  -5  234.08   18.60
   0   6   5  214.68   15.30
  -1  -6  -5   79.79    9.10
  -1  -6  -5   85.89    9.90
  -2  -6  -5  222.88   19.10
  -2  -6  -5  211.68   18.40
  -2  -6  -5  223.48   17.80
   2   6   5  247.38   17.90
  -3  -6  -5   99.39   10.90
  -3  -6  -5  114.99   11.90
  -3  -6  -5  103.79   11.00
   3   6   5   95.69   11.50
  -4  -6  -5   50.29    8.90
  -4  -6  -5   58.39    9.90
  -4  -6  -5   51.29    8.90
   4   6   5   58.89    9.90
  -5  -6  -5  250.47   21.30
  -5  -6  -5  236.08   21.10
  -5  -6  -5  259.37   22.50
   5   6   5  239.38   21.90
  -6  -6  -5  164.68   17.90
  -6  -6  -5  160.68   16.30
  -6  -6  -5  131.09   16.00
   6   6   5  155.28   17.50
  -7  -6  -5  140.69   18.30
  -7  -6  -5  140.99   16.80
  -7  -6  -5  142.49   15.00
   7   6   5  126.19   18.00
  -8  -6  -5   41.90   12.30
  -8  -6  -5   30.10    9.70
  -8  -6  -5   54.19   10.70
   8   6   5   49.00   12.50
  -9  -6  -5   51.49   11.20
  -9  -6  -5   51.49   12.00
  -9  -6  -5   35.10   13.20
   9   6   5   15.00   12.00
 -10  -6  -5  102.29   16.90
 -10  -6  -5  101.99   15.30
 -10  -6  -5   85.19   18.00
  10   6   5   91.59   18.10
   9  -7  -5   -0.60    9.30
   8  -7  -5    7.40    7.60
   7  -7  -5  121.89   15.20
   6  -7  -5   63.59   10.50
   6  -7  -5   58.69    6.70
  -6   7   5   61.99    7.10
   5  -7  -5  177.58   14.50
   5  -7  -5  210.98   18.20
  -5   7   5  189.68   14.80
   4  -7  -5  214.88   18.70
   4  -7  -5  209.58   15.80
  -4   7   5  190.88   16.00
   3  -7  -5  127.29   14.20
   3  -7  -5  154.78   12.40
   2  -7  -5  565.94   38.00
   2  -7  -5  527.05   39.60
   1  -7  -5  434.06   30.10
   1  -7  -5  397.36   31.20
   0  -7  -5  358.06   25.80
   0  -7  -5  327.97   23.60
   0  -7  -5  335.47   23.50
   0  -7  -5  345.47   27.10
   0   7   5  354.96   23.60
  -1  -7  -5  434.86   32.40
  -1  -7  -5  409.46   31.10
   1   7   5  430.36   29.60
  -2  -7  -5  480.55   35.30
  -2  -7  -5  485.15   34.10
  -2  -7  -5  476.45   36.30
  -3  -7  -5  101.69   11.40
  -3  -7  -5  102.39   12.40
  -3  -7  -5  107.09   13.70
  -4  -7  -5  184.28   17.40
  -4  -7  -5  170.08   17.00
  -4  -7  -5  206.58   19.30
   4   7   5  192.48   18.60
  -5  -7  -5  222.48   20.60
  -5  -7  -5  176.78   18.20
  -5  -7  -5  167.48   17.60
   5   7   5  203.08   20.00
  -6  -7  -5   46.30   11.70
  -6  -7  -5   52.99    9.70
  -6  -7  -5   46.80   10.50
   6   7   5   54.39   11.60
  -7  -7  -5  128.79   19.20
  -7  -7  -5  152.48   17.10
  -7  -7  -5  145.29   17.80
   7   7   5  152.68   20.50
  -8  -7  -5    5.90    8.70
  -8  -7  -5   10.10    8.50
  -8  -7  -5    9.30   11.20
   8   7   5    6.90   10.00
  -9  -7  -5   25.20   12.20
  -9  -7  -5    0.10    8.80
  -9  -7  -5   10.80   12.70
   9   7   5    8.60   12.80
   8  -8  -5   33.60   10.30
   7  -8  -5   -2.70    7.70
   6  -8  -5   27.70    9.50
   6  -8  -5   40.20    5.50
   5  -8  -5  311.17   23.30
   5  -8  -5  362.26   27.60
  -5   8   5  316.27   23.80
   4  -8  -5   90.19    9.80
   4  -8  -5  110.09   13.40
   3  -8  -5  154.58   13.20
   3  -8  -5  136.79   14.80
   2  -8  -5   98.69   12.10
   2  -8  -5   95.99   10.10
   1  -8  -5   11.10    5.10
   1  -8  -5   29.50    7.50
   0  -8  -5  212.58   19.60
   0  -8  -5  209.98   18.10
   0  -8  -5  220.18   15.70
   0  -8  -5  205.28   15.80
  -1  -8  -5   56.59    8.80
  -1  -8  -5   40.60    6.10
  -1  -8  -5   41.20    8.80
   1   8   5   23.40    5.60
  -2  -8  -5  117.59   13.90
  -2  -8  -5  107.19   11.80
  -2  -8  -5  124.09   13.40
  -3  -8  -5  141.99   15.20
  -3  -8  -5  153.18   16.10
  -3  -8  -5  115.39   13.70
  -4  -8  -5  143.19   15.90
  -4  -8  -5  134.79   15.20
  -4  -8  -5  142.59   17.30
  -5  -8  -5  314.27   28.80
  -5  -8  -5  305.27   26.70
  -5  -8  -5  314.27   26.80
   5   8   5  346.27   29.20
  -6  -8  -5   28.30    9.40
  -6  -8  -5   21.20    9.00
  -6  -8  -5   34.00   12.40
   6   8   5   26.60   11.00
  -7  -8  -5    8.10   10.10
  -7  -8  -5   -1.80    8.00
  -7  -8  -5    6.80    9.30
   7   8   5    9.90   10.90
  -8  -8  -5   31.00   11.80
  -8  -8  -5   34.80   10.50
  -8  -8  -5   29.30   14.80
   8   8   5   30.10   14.50
   7  -9  -5  119.79   17.20
   6  -9  -5   29.60   10.50
   6  -9  -5   29.90    8.00
   5  -9  -5   60.69   11.10
   5  -9  -5   63.89    8.20
   4  -9  -5   87.79   13.80
   4  -9  -5   96.49   10.80
   3  -9  -5  133.19   15.90
   3  -9  -5  156.68   14.20
   2  -9  -5  203.38   19.20
   2  -9  -5  185.38   16.50
   1  -9  -5   45.00    8.40
   1  -9  -5   44.40   10.50
   0  -9  -5   87.89    8.30
   0  -9  -5   82.49    9.10
   0  -9  -5   85.29   13.70
   0  -9  -5   67.29   10.40
  -1  -9  -5   53.39   11.30
  -1  -9  -5   56.09    9.70
  -1  -9  -5   39.80    7.10
  -1  -9  -5   40.00    7.00
   1   9   5   51.89    7.80
  -2  -9  -5  187.28   20.60
  -2  -9  -5  208.18   19.50
  -3  -9  -5  165.78   16.50
  -3  -9  -5  161.08   18.90
  -3  -9  -5  160.98   17.70
  -4  -9  -5  127.99   15.00
  -4  -9  -5  124.69   18.40
  -4  -9  -5  131.09   15.60
  -5  -9  -5   68.59   12.80
  -5  -9  -5   94.89   16.40
  -5  -9  -5   71.19   12.20
  -6  -9  -5   12.40   11.40
  -6  -9  -5    6.70    8.80
  -6  -9  -5    8.70    8.60
   6   9   5    7.80   10.10
  -7  -9  -5  169.88   18.70
  -7  -9  -5  105.19   20.70
   7   9   5  119.39   21.50
   6 -10  -5   62.99   14.00
   5 -10  -5    3.30    6.40
   5 -10  -5   22.90    9.80
   4 -10  -5   15.60    6.80
   4 -10  -5   13.70    8.00
   3 -10  -5  227.38   20.70
   3 -10  -5  277.27   24.80
   2 -10  -5  149.79   15.10
   2 -10  -5  155.48   17.80
   1 -10  -5   11.40    6.40
   1 -10  -5    7.30    9.00
   0 -10  -5   75.99   12.00
   0 -10  -5   78.69   14.10
   0 -10  -5   84.99    8.70
  -1 -10  -5   10.80    5.40
  -1 -10  -5   14.70    8.80
  -1 -10  -5   11.80    7.70
  -2 -10  -5  139.29   15.80
  -2 -10  -5  185.68   19.80
  -2 -10  -5  173.78   18.10
  -3 -10  -5  334.27   28.40
  -3 -10  -5  315.27   30.40
  -4 -10  -5   19.00    9.00
  -4 -10  -5   25.50   10.60
  -4 -10  -5   36.60   12.90
  -5 -10  -5   15.90    9.10
  -5 -10  -5   21.40   11.90
  -5 -10  -5   25.40   12.30
  -6 -10  -5   22.90   11.10
  -6 -10  -5   52.49   16.60
  -6 -10  -5   49.70   13.00
   5 -11  -5   36.60   12.10
   4 -11  -5   87.69   14.50
   4 -11  -5   58.59   11.00
   3 -11  -5   29.50   11.90
   3 -11  -5   30.20    8.50
   2 -11  -5   26.00    8.70
   2 -11  -5   30.10   10.00
   1 -11  -5   49.40   12.30
   1 -11  -5   39.80    9.60
   0 -11  -5   38.90   10.10
   0 -11  -5   43.90   13.10
  -1 -11  -5   49.80   12.50
  -1 -11  -5   52.19   11.50
  -1 -11  -5   46.60    8.30
  -2 -11  -5   19.00   12.20
  -2 -11  -5   15.60   10.10
  -2 -11  -5   21.30    8.00
  -3 -11  -5   48.90   12.30
  -3 -11  -5   32.50    9.90
  -3 -11  -5   26.20   12.30
  -4 -11  -5   80.09   16.30
  -4 -11  -5   85.49   15.90
  -4 -11  -5   71.79   13.40
  -5 -11  -5   35.10   14.30
  -5 -11  -5   58.79   13.40
  -5 -11  -5   63.49   13.40
   2 -12  -5  102.59   13.90
   2 -12  -5   72.89   15.80
   1 -12  -5  157.58   20.70
   1 -12  -5  160.48   18.90
   0 -12  -5  -20.30    9.00
   0 -12  -5    4.00   11.90
  -1 -12  -5  106.89   17.20
  -1 -12  -5  143.49   21.60
  -2 -12  -5  102.49   17.00
  -2 -12  -5   69.49   17.10
  -2 -12   6  -13.40   12.50
  -2 -12   6  -14.40   12.00
  -2 -12   6   10.70   11.00
  -1 -12   6   42.90   14.40
  -1 -12   6   26.60   12.30
  -1 -12   6   39.50   13.90
   0 -12   6  182.28   22.70
   0 -12   6  181.18   21.30
   0 -12   6  186.18   23.00
   1 -12   6   40.10   11.30
   1 -12   6   56.99   15.30
   1 -12   6   42.10   12.30
   2 -12   6    8.20    9.70
   2 -12   6   -1.70   11.10
   5  11  -6   18.60   13.30
  -5 -11   6   26.10   13.80
  -5 -11   6   13.40   10.50
  -5 -11   6   16.00   12.80
   4  11  -6   25.30   13.60
  -4 -11   6   15.80   11.30
  -4 -11   6    7.00   10.40
  -4 -11   6   34.50   12.90
   3  11  -6   -0.10   11.60
  -3 -11   6    6.10    9.50
  -3 -11   6    3.30   10.20
  -3 -11   6   12.80   10.50
  -2 -11   6  210.28   24.00
  -2 -11   6  233.48   25.30
  -2 -11   6  210.98   22.70
  -1 -11   6   72.59   15.10
  -1 -11   6   67.39   12.60
  -1 -11   6   61.49   13.40
   0 -11   6    5.00   10.00
   0 -11   6    0.50    8.30
   0 -11   6   -1.90    8.40
   1 -11   6   71.29   14.70
   1 -11   6   69.19   12.50
   1 -11   6   60.49   12.10
   2 -11   6  158.78   16.80
   2 -11   6  166.88   18.60
   2 -11   6  156.68   20.70
   3 -11   6    4.80    8.90
   3 -11   6    3.60    7.40
   3 -11   6    6.10   10.20
   4 -11   6   26.10   11.00
   5 -11   6   14.60    9.80
   6  10  -6   40.10   16.60
  -6 -10   6   69.29   14.90
  -6 -10   6   75.69   15.90
  -6 -10   6   58.29   17.40
   5  10  -6   24.60   12.50
  -5 -10   6   32.50   10.70
  -5 -10   6   11.60   11.40
  -5 -10   6    3.50   12.50
   4  10  -6  204.88   24.10
  -4 -10   6  230.48   23.50
  -4 -10   6  233.08   24.30
  -4 -10   6  202.18   24.00
   3  10  -6   11.40    9.90
  -3 -10   6   21.60    9.40
  -3 -10   6   33.10    9.60
  -3 -10   6   21.10   10.90
   2  10  -6   17.30    9.20
  -2 -10   6   22.30    9.30
  -2 -10   6   29.30    9.70
  -2 -10   6   24.20    8.80
  -1 -10   6   15.10    8.10
  -1 -10   6    3.10    8.10
  -1 -10   6   12.30    7.40
   0 -10   6  150.58   20.00
   0 -10   6  202.18   18.40
   0 -10   6  172.48   19.20
   1 -10   6   12.70    7.40
   1 -10   6   17.10    7.90
   1 -10   6    6.00    7.50
   2 -10   6   22.80   10.10
   2 -10   6   15.00    7.70
   2 -10   6   19.70    7.10
   3 -10   6   11.70    6.40
   3 -10   6   20.30    8.50
   3 -10   6    1.30    7.10
  -4  10  -6  180.28   18.70
   4 -10   6  218.58   21.30
   4 -10   6  241.48   17.80
   4 -10   6  220.68   20.50
  -5  10  -6   18.30    7.80
   5 -10   6   27.80    9.80
   5 -10   6   44.70    9.80
   6 -10   6   41.30   10.20
   7   9  -6   43.00   15.10
  -7  -9   6   22.40   11.20
  -7  -9   6   28.90   13.40
  -7  -9   6   30.20   10.70
   6   9  -6   63.99   14.90
  -6  -9   6   59.29   16.20
  -6  -9   6   60.39   13.20
  -6  -9   6   53.79   12.80
   5   9  -6  276.27   25.70
  -5  -9   6  205.88   21.20
  -5  -9   6  181.18   23.10
  -5  -9   6  212.88   22.90
   4   9  -6   73.19   14.60
  -4  -9   6   77.39   13.90
  -4  -9   6   96.99   14.00
  -4  -9   6   74.09   13.50
   3   9  -6  177.48   19.00
  -3  -9   6  149.59   18.30
  -3  -9   6  148.99   17.00
  -3  -9   6  157.78   19.00
   2   9  -6  124.99   16.30
  -2  -9   6   95.39   13.80
  -2  -9   6   95.19   12.70
  -2  -9   6  110.69   16.20
   1   9  -6   26.60    8.60
  -1  -9   6   39.80    9.30
  -1  -9   6   29.30    7.90
  -1  -9   6   26.80    8.70
   0  -9   6   10.70    6.40
   0  -9   6   11.70    6.60
   0  -9   6   17.80    7.90
   1  -9   6   21.30    6.90
   1  -9   6   30.70    8.60
   1  -9   6   26.80    7.20
  -2   9  -6  106.89   12.30
   2  -9   6  115.09   14.70
   2  -9   6  112.19   12.10
   2  -9   6   98.49   13.00
  -3   9  -6  148.89   14.50
   3  -9   6  154.88   15.60
   3  -9   6  133.39   16.00
   3  -9   6  146.69   13.40
  -4   9  -6   85.29   10.90
   4  -9   6   73.79   10.60
   4  -9   6   59.39   10.50
   4  -9   6   71.99    8.70
  -5   9  -6  248.98   20.10
   5  -9   6  192.58   19.80
   5  -9   6  230.88   20.20
  -6   9  -6   46.90    9.60
   6  -9   6   51.39    9.30
  -7   9  -6   10.40    9.20
   7  -9   6   19.60    9.30
   8   8  -6  129.69   20.60
  -8  -8   6   92.29   16.70
  -8  -8   6   98.39   15.80
   7   8  -6  341.97   33.40
  -7  -8   6  405.56   32.50
  -7  -8   6  368.96   31.80
   6   8  -6   43.90   11.50
  -6  -8   6   24.90    9.10
  -6  -8   6   18.20    8.10
   5   8  -6  118.29   17.40
  -5  -8   6  120.49   15.40
  -5  -8   6  105.09   14.90
   4   8  -6   -3.10    7.00
  -4  -8   6    0.80    6.40
  -4  -8   6    3.90    6.20
  -4  -8   6    1.00    6.20
   3   8  -6  153.78   17.40
  -3  -8   6  128.39   16.70
  -3  -8   6  150.08   15.30
  -3  -8   6  134.69   15.20
   2   8  -6   42.50    9.10
  -2  -8   6   44.60    9.30
  -2  -8   6   41.10    8.60
  -2  -8   6   45.30    8.80
   1   8  -6  298.77   24.60
  -1  -8   6  277.17   23.00
  -1  -8   6  278.47   24.30
  -1  -8   6  270.17   23.40
   0   8  -6   -6.00    5.70
   0  -8   6    2.80    5.80
   0  -8   6    0.30    5.10
   0  -8   6    0.40    4.80
  -1   8  -6  287.67   22.50
   1  -8   6  282.57   23.90
   1  -8   6  294.17   22.80
   1  -8   6  260.07   22.10
  -2   8  -6   54.59    8.40
   2  -8   6   40.30    9.00
   2  -8   6   48.40    7.50
   2  -8   6   31.40    7.50
  -3   8  -6  153.48   13.70
   3  -8   6  122.49   11.30
   3  -8   6  113.79   13.20
   3  -8   6  107.59   13.00
   3  -8   6  151.78   12.90
  -4   8  -6    5.00    5.30
   4  -8   6    2.00    3.90
   4  -8   6    3.60    5.20
   4  -8   6    4.40    3.50
  -5   8  -6  107.09   13.10
   5  -8   6  114.09   12.40
  -6   8  -6   35.80    8.40
   6  -8   6   33.80    7.80
   7  -8   6  274.37   22.90
  -8   8  -6   74.09   12.80
   8  -8   6   91.59   12.40
   9   7  -6   43.80   16.60
  -9  -7   6   79.19   14.10
  -9  -7   6   61.79   13.80
   8   7  -6   63.19   15.70
  -8  -7   6   80.79   14.40
  -8  -7   6   44.60   11.20
   7   7  -6    5.50   10.20
  -7  -7   6   27.40    8.90
  -7  -7   6   25.10    8.40
   6   7  -6   64.39   14.00
  -6  -7   6   76.69   11.90
  -6  -7   6   66.19   11.60
   5   7  -6  468.35   37.70
  -5  -7   6  488.15   36.90
  -5  -7   6  476.15   36.50
   4   7  -6   60.89   11.60
  -4  -7   6  102.09   12.20
  -4  -7   6   88.49   12.30
   3   7  -6  448.26   31.30
  -3  -7   6  343.77   29.20
  -3  -7   6  362.06   29.10
   2   7  -6  193.48   17.00
  -2  -7   6  139.99   16.10
  -2  -7   6  171.58   15.50
  -2  -7   6  152.88   15.20
   1   7  -6   60.89    9.80
   1   7  -6   79.89    9.60
  -1  -7   6   93.69   10.60
  -1  -7   6   85.59   10.80
  -1  -7   6   92.39   10.60
   0   7  -6   41.90    6.90
   0   7  -6   28.00    6.20
   0  -7   6   35.30    7.60
   0  -7   6   34.70    6.90
   0  -7   6   21.00    6.00
  -1   7  -6   86.19    9.80
   1  -7   6   67.59    9.80
   1  -7   6   72.29    8.90
   1  -7   6   64.89    8.90
  -2   7  -6  188.58   17.30
   2  -7   6  232.08   18.10
   2  -7   6  211.78   16.90
   2  -7   6  213.68   18.00
  -3   7  -6  391.66   30.50
   3  -7   6  394.06   28.90
   3  -7   6  475.85   29.20
   3  -7   6  415.06   30.70
  -4   7  -6   74.09   10.10
   4  -7   6   80.89    7.40
   4  -7   6   77.59    7.10
   4  -7   6   79.39    9.70
  -5   7  -6  467.75   32.70
   5  -7   6  411.46   31.30
  -6   7  -6   61.99    9.90
   6  -7   6   49.70    7.90
  -7   7  -6   31.80    8.80
   7  -7   6    1.00    5.70
  -8   7  -6   79.79   12.70
   8  -7   6   63.99   10.20
  -9   7  -6   58.99   12.50
   9  -7   6   61.99   10.40
  10   6  -6   24.40   14.50
 -10  -6   6   59.99   14.30
 -10  -6   6   43.50   11.40
   9   6  -6   47.70   13.80
  -9  -6   6   24.30    9.60
  -9  -6   6   37.20   11.80
   8   6  -6  209.78   25.20
  -8  -6   6  227.08   21.70
  -8  -6   6  231.18   22.20
   7   6  -6  242.38   24.10
  -7  -6   6  219.58   21.30
  -7  -6   6  258.17   23.00
   6   6  -6   98.99   15.30
  -6  -6   6  100.09   12.60
  -6  -6   6  117.09   13.40
   5   6  -6   47.40    8.90
   5   6  -6   47.80    9.80
  -5  -6   6   61.89   10.10
  -5  -6   6   48.90    8.90
   4   6  -6  125.19   14.20
   4   6  -6  112.99   12.30
  -4  -6   6  112.79   12.60
  -4  -6   6  115.69   13.00
   3   6  -6   23.70    5.70
   3   6  -6   28.20    7.40
  -3  -6   6   19.60    5.60
  -3  -6   6   13.90    5.60
   2   6  -6   14.50    5.10
   2   6  -6    3.90    5.10
  -2  -6   6    7.30    4.30
  -2  -6   6   15.40    4.90
   1   6  -6    3.90    3.80
   1   6  -6   10.00    4.20
  -1  -6   6    5.20    4.20
  -1  -6   6   -0.90    3.30
  -1  -6   6   -0.30    3.80
   0   6  -6 1933.61  124.69
   0   6  -6 1961.50  124.49
   0   6  -6 2023.20  123.89
   0  -6   6 1923.41  124.49
   0  -6   6 1790.62  124.09
   0  -6   6 1795.92  124.69
  -1   6  -6   -0.40    3.30
  -1   6  -6   -3.60    2.30
   1  -6   6    3.10    3.80
   1  -6   6   15.90    5.10
   1  -6   6    9.30    4.00
   1  -6   6    3.90    3.70
  -2   6  -6    5.30    4.20
  -2   6  -6    7.70    2.90
   2  -6   6   10.20    4.20
   2  -6   6    8.50    3.50
   2  -6   6    1.90    2.90
  -3   6  -6   26.30    5.90
   3  -6   6   33.70    4.70
   3  -6   6   35.10    4.60
   3  -6   6   26.00    5.70
  -4   6  -6  135.89   12.40
   4  -6   6  111.39    9.00
   4  -6   6  121.29   11.00
   4  -6   6  121.59    9.20
  -5   6  -6   59.79    9.10
   5  -6   6   61.89    7.90
  -6   6  -6  104.79   12.30
   6  -6   6   87.99   10.10
  -7   6  -6  263.87   21.10
   7  -6   6  196.18   17.90
  -8   6  -6  215.58   20.10
   8  -6   6  169.28   16.10
  -9   6  -6   29.00   10.60
   9  -6   6   24.50    7.60
 -10   6  -6   64.89   14.60
  10   5  -6   71.29   17.20
 -10  -5   6   76.59   14.80
 -10  -5   6   78.59   12.90
   9   5  -6   27.20   10.80
  -9  -5   6   25.00    8.10
  -9  -5   6   22.10    9.30
   8   5  -6   21.90    9.90
  -8  -5   6   33.70    9.80
  -8  -5   6   28.60    8.30
   7   5  -6    3.40    5.50
   7   5  -6   19.00    8.80
  -7  -5   6   11.00    6.30
  -7  -5   6    8.10    5.80
   6   5  -6  270.47   25.70
   6   5  -6  273.17   24.10
  -6  -5   6  352.86   25.40
  -6  -5   6  333.07   25.70
   5   5  -6   73.99   10.20
   5   5  -6   93.99   11.80
  -5  -5   6   83.49   10.30
  -5  -5   6   86.09   11.50
   4   5  -6  154.38   14.30
   4   5  -6  129.19   12.50
  -4  -5   6  124.69   12.80
  -4  -5   6  129.19   13.00
   3   5  -6  120.69   12.20
   3   5  -6  151.48   13.80
  -3  -5   6  152.18   13.40
   2   5  -6 1188.58   81.29
   2   5  -6 1279.37   80.79
  -2  -5   6 1198.08   80.99
  -2  -5   6 1220.78   81.19
   1   5  -6  448.76   30.10
   1   5  -6  416.46   29.80
   1   5  -6  438.96   29.30
  -1  -5   6  379.56   29.40
  -1  -5   6  383.66   29.60
   0   5  -6  149.99   12.60
   0   5  -6  149.69   11.70
   0   5  -6  149.49   12.40
   0  -5   6  119.89   11.90
   0  -5   6  141.99   12.40
   0  -5   6  135.79   11.50
   0  -5   6  136.29   12.40
   0  -5   6  135.89   12.30
   0  -5   6  138.09   12.20
  -1   5  -6  418.06   29.60
  -1   5  -6  429.96   29.30
  -1   5  -6  433.36   28.50
   1  -5   6  386.96   28.90
   1  -5   6  400.96   29.40
   1  -5   6  417.46   28.40
   1  -5   6  441.96   29.30
   1  -5   6  373.86   29.10
  -2   5  -6 1234.68   81.59
  -2   5  -6 1316.37   80.19
   2  -5   6 1271.77   80.19
   2  -5   6 1205.18   80.49
   2  -5   6 1256.07   81.59
   2  -5   6 1237.28   81.09
   2  -5   6 1130.59   80.89
  -3   5  -6  140.19    9.60
  -3   5  -6  132.69   11.80
   3  -5   6  119.99    9.80
   3  -5   6  110.99    9.50
   3  -5   6  118.99   10.80
   3  -5   6  125.09   11.40
   3  -5   6  139.69   11.90
  -4   5  -6  120.29   12.10
  -4   5  -6  121.59   11.50
   4  -5   6  127.99   11.90
   4  -5   6  138.99    9.40
   4  -5   6  137.99    9.40
   4  -5   6  123.89   10.70
  -5   5  -6   91.19   10.70
  -5   5  -6   87.09    9.60
   5  -5   6   78.69    8.30
   5  -5   6   77.99    9.50
  -6   5  -6  298.07   23.30
  -6   5  -6  352.26   25.20
   6  -5   6  280.47   22.20
  -7   5  -6    8.00    6.40
   7  -5   6   14.20    4.60
  -8   5  -6   34.30    9.00
   8  -5   6   20.80    5.90
  -9   5  -6   32.70   10.80
   9  -5   6   59.99    8.90
 -10   5  -6   92.59   15.50
  10  -5   6   91.09   15.60
  10   4  -6   51.69   14.90
 -10  -4   6   66.29   11.40
 -10  -4   6   54.29   12.60
   9   4  -6   48.90   12.40
  -9  -4   6   29.50    9.70
  -9  -4   6   38.30    9.00
   8   4  -6  180.88   21.00
  -8  -4   6  234.08   19.80
  -8  -4   6  231.38   21.00
   7   4  -6  162.48   17.90
   7   4  -6  180.18   16.50
  -7  -4   6  203.18   17.20
  -7  -4   6  177.28   17.20
   6   4  -6   14.60    6.70
  -6  -4   6   32.00    7.60
  -6  -4   6   33.00    7.00
   5   4  -6   18.00    5.80
   5   4  -6   15.80    5.30
  -5  -4   6   20.00    5.40
  -5  -4   6   11.50    5.20
   4   4  -6  330.67   23.50
   4   4  -6  299.27   22.10
  -4  -4   6  279.87   22.40
  -4  -4   6  265.37   22.30
   3   4  -6  615.34   43.30
   3   4  -6  586.44   42.30
  -3  -4   6  643.64   43.10
  -3  -4   6  641.24   43.10
   2   4  -6  775.82   49.40
   2   4  -6  749.13   48.70
  -2  -4   6  685.13   49.00
  -2  -4   6  682.93   49.00
   1   4  -6  584.84   39.70
   1   4  -6  599.54   40.00
   1   4  -6  587.54   39.20
  -1  -4   6  567.94   39.90
  -1  -4   6  602.64   39.40
  -1  -4   6  538.35   39.70
  -1  -4   6  575.94   39.30
   0   4  -6  309.97   21.10
   0   4  -6  294.17   21.30
   0   4  -6  284.97   21.80
   0  -4   6  309.97   22.00
   0  -4   6  308.97   22.00
   0  -4   6  290.97   21.10
   0  -4   6  281.37   21.10
  -1   4  -6  612.34   40.10
  -1   4  -6  588.84   41.20
  -1   4  -6  599.44   40.50
   1  -4   6  588.44   40.60
   1  -4   6  618.24   41.30
   1  -4   6  630.14   40.50
   1  -4   6  587.94   40.00
  -2   4  -6  750.02   49.99
  -2   4  -6  747.93   51.49
   2  -4   6  777.52   50.59
   2  -4   6  767.82   49.99
   2  -4   6  832.32   51.69
   2  -4   6  722.53   50.39
  -3   4  -6  633.34   42.80
  -3   4  -6  652.63   42.00
  -3   4  -6  638.24   44.20
   3  -4   6  637.94   43.00
   3  -4   6  663.73   44.10
   3  -4   6  636.04   42.70
   3  -4   6  657.83   42.10
  -4   4  -6  267.17   20.70
  -4   4  -6  249.68   22.00
  -4   4  -6  264.77   19.20
   4  -4   6  320.47   19.30
   4  -4   6  321.97   20.50
   4  -4   6  295.27   19.40
   4  -4   6  325.17   21.10
  -5   4  -6   18.60    5.20
  -5   4  -6   10.40    4.10
   5  -4   6   24.30    3.90
  -6   4  -6   31.80    7.10
  -6   4  -6   16.50    5.00
   6  -4   6   10.90    3.60
  -7   4  -6  163.68   14.90
  -7   4  -6  177.68   17.00
   7  -4   6  174.48   13.90
  -8   4  -6  218.18   20.90
   8  -4   6  201.48   16.70
  -9   4  -6   36.40    9.90
   9  -4   6   28.50    7.20
 -10   4  -6   55.99   13.00
  10  -4   6   50.09    9.50
  11   3  -6    7.20   11.60
 -11  -3   6    6.30    8.10
 -11  -3   6   34.10   11.90
  10   3  -6   70.39   14.60
 -10  -3   6   87.79   13.90
 -10  -3   6   96.59   12.70
   9   3  -6  186.88   21.40
  -9  -3   6  201.58   18.70
  -9  -3   6  219.78   20.00
   8   3  -6   57.39    9.10
   8   3  -6   63.79   12.00
  -8  -3   6   61.29   10.50
  -8  -3   6   74.29   10.20
   7   3  -6   73.69    9.60
   7   3  -6   57.59   10.20
  -7  -3   6   73.59    9.60
  -7  -3   6   48.60    9.00
   6   3  -6    9.80    4.40
   6   3  -6   -4.30    4.90
  -6  -3   6    0.90    3.80
  -6  -3   6    2.20    4.20
   5   3  -6  469.85   39.20
  -5  -3   6  591.84   39.60
  -5  -3   6  606.34   39.20
   4   3  -6   32.20    6.40
   4   3  -6   27.30    5.00
  -4  -3   6   38.00    6.50
  -4  -3   6   28.70    5.20
   3   3  -6  605.84   41.00
   3   3  -6  579.74   40.10
   2   3  -6  184.98   14.70
   2   3  -6  189.98   14.50
   2   3  -6  173.38   14.00
  -2  -3   6  209.28   14.40
  -2  -3   6  169.58   14.40
  -2  -3   6  178.28   15.00
   1   3  -6 1450.25   97.19
   1   3  -6 1482.95   97.99
   1   3  -6 1414.76   97.29
  -1  -3   6 1558.94   97.29
  -1  -3   6 1501.95   97.29
  -1  -3   6 1537.75   98.09
  -1  -3   6 1569.34   97.99
   0   3  -6  228.98   16.40
   0   3  -6  229.88   16.40
   0   3  -6  235.18   17.30
   0  -3   6  232.38   16.40
   0  -3   6  217.68   17.10
   0  -3   6  230.78   16.40
  -1   3  -6 1578.24   98.99
  -1   3  -6 1571.24   97.89
  -1   3  -6 1571.64   97.79
   1  -3   6 1517.25   98.89
   1  -3   6 1477.25   97.69
   1  -3   6 1472.55   97.69
   1  -3   6 1450.05   97.79
  -2   3  -6  206.38   13.80
  -2   3  -6  193.38   15.20
   2  -3   6  201.08   13.80
   2  -3   6  198.38   13.90
   2  -3   6  181.18   13.70
   2  -3   6  188.58   15.20
  -3   3  -6  783.42   47.10
  -3   3  -6  773.02   44.60
  -3   3  -6  739.33   44.80
   3  -3   6  649.83   46.20
   3  -3   6  646.04   44.80
   3  -3   6  628.34   44.40
   3  -3   6  600.34   44.40
  -4   3  -6   26.30    3.00
  -4   3  -6   26.70    5.60
  -4   3  -6   26.00    3.70
   4  -3   6   31.50    3.10
   4  -3   6   28.40    3.60
  -5   3  -6  579.14   38.40
  -5   3  -6  549.25   35.70
   5  -3   6  485.95   35.10
  -6   3  -6   -1.40    4.50
  -6   3  -6    3.00    3.50
   6  -3   6    8.00    3.00
  -7   3  -6   56.29    7.60
  -7   3  -6   59.89   10.30
   7  -3   6   66.59    7.30
  -8   3  -6   53.29   10.30
  -8   3  -6   42.70   10.70
   8  -3   6   45.00    7.00
  -9   3  -6  198.88   19.80
   9  -3   6  166.58   15.60
 -10   3  -6   58.49   13.70
  10  -3   6   80.49   10.70
 -11   3  -6   28.80   12.10
  11   2  -6  179.28   22.40
 -11  -2   6  147.09   17.50
 -11  -2   6  173.88   20.40
  10   2  -6   79.99   14.60
 -10  -2   6   65.79   10.30
 -10  -2   6   73.69   12.70
   9   2  -6   46.40   10.20
  -9  -2   6   33.80    8.20
  -9  -2   6   52.89    8.30
   8   2  -6   41.20    7.40
   8   2  -6   32.60    8.40
  -8  -2   6   46.00    7.60
  -8  -2   6   48.80    9.40
   7   2  -6  419.96   33.70
   7   2  -6  435.76   32.20
  -7  -2   6  495.75   33.80
  -7  -2   6  447.86   32.40
   6   2  -6  148.39   15.50
   6   2  -6  148.59   14.30
  -6  -2   6  214.38   15.50
  -6  -2   6  204.38   16.40
   5   2  -6  258.47   19.00
   5   2  -6  298.37   20.80
  -5  -2   6  230.68   18.90
  -5  -2   6  227.88   19.60
   4   2  -6  874.31   56.99
   4   2  -6  834.02   55.99
  -4  -2   6  820.32   56.49
   3   2  -6 1718.13  108.69
   3   2  -6 1610.94  108.59
   3   2  -6 1706.23  108.09
  -3  -2   6 1623.64  108.09
  -3  -2   6 1723.13  109.09
  -3  -2   6 1640.14  108.09
  -3  -2   6 1651.73  108.49
   2   2  -6   91.89    7.90
   2   2  -6   86.29    7.40
   2   2  -6   96.49    8.10
  -2  -2   6   82.49    7.40
  -2  -2   6   76.59    7.70
  -2  -2   6   75.69    8.00
  -2  -2   6   71.99    7.20
   1   2  -6  383.76   24.70
   1   2  -6  369.56   25.30
   1   2  -6  358.46   24.60
  -1  -2   6  340.87   24.60
  -1  -2   6  335.77   24.40
  -1  -2   6  358.66   25.30
  -1  -2   6  373.06   25.20
   0   2  -6   33.10    4.00
   0   2  -6   34.50    4.30
   0   2  -6   27.70    3.40
   0  -2   6   25.50    3.50
   0  -2   6   27.80    4.40
   0  -2   6   29.90    3.50
  -1   2  -6  338.97   23.80
  -1   2  -6  366.26   25.40
  -1   2  -6  359.36   24.30
   1  -2   6  379.56   25.40
   1  -2   6  365.66   23.90
   1  -2   6  365.96   24.30
  -2   2  -6   81.09    6.90
  -2   2  -6   82.29    8.40
   2  -2   6   90.19    6.50
   2  -2   6   95.19    7.10
   2  -2   6   89.09    8.50
   2  -2   6   98.29    6.50
  -3   2  -6 1677.93  111.69
  -3   2  -6 1665.03  109.39
  -3   2  -6 1690.73  109.79
   3  -2   6 1714.03  111.39
   3  -2   6 1784.72  109.89
   3  -2   6 1698.43  109.29
   3  -2   6 1786.42  109.49
  -4   2  -6  835.42   54.79
  -4   2  -6  802.82   54.79
  -4   2  -6  832.92   57.49
   4  -2   6  867.61   54.69
   4  -2   6  909.11   54.89
  -5   2  -6  245.18   19.70
  -5   2  -6  212.68   16.40
   5  -2   6  277.17   16.70
  -6   2  -6  191.78   12.50
  -6   2  -6  176.48   13.50
  -6   2  -6  179.58   12.60
  -6   2  -6  181.18   16.50
   6  -2   6  170.88   13.50
   6  -2   6  177.48   12.70
  -7   2  -6  399.16   28.80
  -7   2  -6  451.45   27.50
  -7   2  -6  398.16   27.50
  -7   2  -6  441.36   32.60
   7  -2   6  401.96   29.00
  -8   2  -6   31.20    9.00
  -8   2  -6   37.30    4.30
  -8   2  -6   43.40    4.50
  -8   2  -6   39.70    6.70
   8  -2   6   25.00    5.80
  -9   2  -6   40.20   10.20
   9  -2   6   35.40    7.30
 -10   2  -6   70.09   13.10
  10  -2   6   59.19    9.90
 -11   2  -6  153.48   19.90
  11  -2   6  128.99   15.90
  11   1  -6    0.10   10.20
 -11  -1   6  -12.40    8.30
 -11  -1   6    5.80    7.10
  10   1  -6   -2.80    8.20
 -10  -1   6   -4.30    5.70
 -10  -1   6    6.90    7.50
   9   1  -6  109.79   12.70
   9   1  -6  123.19   16.10
  -9  -1   6  150.68   13.40
  -9  -1   6  144.49   15.50
   8   1  -6  347.17   27.80
   8   1  -6  314.17   25.50
  -8  -1   6  372.16   26.00
  -8  -1   6  347.27   27.40
   7   1  -6  115.79   12.30
   7   1  -6   93.49   10.30
  -7  -1   6  107.89   10.70
  -7  -1   6  112.29   12.10
   6   1  -6  557.94   39.10
   6   1  -6  607.14   40.90
  -6  -1   6  574.34   39.30
  -6  -1   6  545.95   39.90
   5   1  -6  605.04   41.10
   5   1  -6  569.54   39.80
   4   1  -6  197.48   15.20
   4   1  -6  197.08   14.30
  -4  -1   6  160.68   14.40
  -4  -1   6  188.88   14.50
   3   1  -6   70.69    7.60
   3   1  -6   71.19    7.70
   3   1  -6   65.69    6.90
  -3  -1   6   93.99    7.80
  -3  -1   6   88.99    7.70
  -3  -1   6  102.89    8.00
   2   1  -6 1115.49   73.39
   2   1  -6 1049.70   72.79
   2   1  -6 1037.90   72.89
  -2  -1   6 1148.59   72.99
  -2  -1   6 1102.19   72.99
  -2  -1   6 1151.98   73.29
  -2  -1   6 1251.77   73.79
   1   1  -6  572.94   35.00
   1   1  -6  572.74   34.90
  -1  -1   6  488.65   35.30
  -1  -1   6  467.65   34.80
   0   1  -6   42.10    3.80
   0   1  -6   49.40    4.90
   0   1  -6   36.80    4.00
   0  -1   6   42.70    4.20
   0  -1   6   43.10    3.90
   0  -1   6   40.90    4.70
  -1   1  -6  507.25   35.70
  -1   1  -6  485.65   36.40
  -1   1  -6  506.95   37.30
   1  -1   6  617.74   35.80
   1  -1   6  602.04   37.50
   1  -1   6  620.64   36.70
  -2   1  -6 1164.98   75.29
  -2   1  -6 1253.87   74.09
   2  -1   6 1077.69   74.99
   2  -1   6 1099.39   73.99
  -3   1  -6  104.19    9.10
   3  -1   6   81.89    6.90
  -4   1  -6  167.88   11.90
  -4   1  -6  160.68   14.10
  -5   1  -6  692.03   44.90
  -5   1  -6  710.53   42.00
  -5   1  -6  635.04   41.50
   5  -1   6  590.34   41.80
   5  -1   6  569.74   41.60
  -6   1  -6  566.14   40.20
  -6   1  -6  519.85   36.80
  -6   1  -6  560.24   36.60
  -6   1  -6  535.35   36.80
   6  -1   6  561.94   36.90
   6  -1   6  594.84   37.50
  -7   1  -6   93.29   11.40
  -7   1  -6   76.89    8.40
  -7   1  -6   94.29    8.10
  -7   1  -6   85.69    7.70
   7  -1   6   96.89    9.30
   7  -1   6   94.19    8.50
  -8   1  -6  342.27   22.40
  -8   1  -6  325.67   22.10
  -8   1  -6  330.67   26.80
   8  -1   6  272.67   23.40
  -9   1  -6  158.38   11.90
  -9   1  -6  135.49   12.00
  -9   1  -6  165.88   17.90
   9  -1   6  112.99   13.70
 -10   1  -6    3.70    8.10
 -10   1  -6    0.10    4.00
  10  -1   6    7.30    7.30
 -11   1  -6   16.60   10.70
  11  -1   6    9.50    9.30
  11   0  -6   -2.70    9.30
 -11   0   6   14.40    6.50
 -11   0   6    9.00    8.90
  10   0  -6   59.39   12.10
 -10   0   6   59.09    9.00
 -10   0   6   60.59   11.00
   9   0  -6   36.00    6.60
   9   0  -6   37.80    8.80
  -9   0   6   55.29    9.60
  -9   0   6   51.39    7.50
   8   0  -6  280.87   23.90
   8   0  -6  271.67   21.60
  -8   0   6  286.27   23.30
  -8   0   6  304.47   21.80
   7   0  -6  172.48   17.50
   7   0  -6  194.88   16.00
  -7   0   6  210.28   17.50
  -7   0   6  229.18   16.30
   6   0  -6  632.94   41.70
   6   0  -6  589.94   43.10
  -6   0   6  620.54   42.60
   5   0  -6    5.80    3.50
   5   0  -6    5.50    2.80
  -5   0   6    4.30    3.30
  -5   0   6    5.90    3.20
   4   0  -6 2566.74  167.48
   4   0  -6 2645.94  168.38
   4   0  -6 2562.14  168.28
  -4   0   6 2702.73  168.68
  -4   0   6 2567.74  167.88
  -4   0   6 2629.84  167.68
   3   0  -6  197.78   14.50
   3   0  -6  192.08   14.80
   3   0  -6  206.68   15.00
  -3   0   6  216.08   14.90
  -3   0   6  202.28   14.70
  -3   0   6  177.68   15.00
  -3   0   6  192.28   15.00
   2   0  -6   84.29    7.00
   2   0  -6   86.49    7.40
   2   0  -6   83.79    7.30
  -2   0   6   80.29    7.10
  -2   0   6   80.99    7.60
  -2   0   6   91.59    7.30
  -2   0   6   84.99    7.60
   1   0  -6   45.50    4.50
   1   0  -6   39.50    4.70
   1   0  -6   55.19    4.70
  -1   0   6   48.20    4.50
  -1   0   6   42.40    4.40
  -1   0   6   45.30    4.80
   0   0  -6 1511.95   90.19
   0   0  -6 1332.37   89.19
   0   0  -6 1376.16   89.49
   0   0   6 1352.06   89.49
   0   0   6 1385.86   89.99
   0   0   6 1397.36   89.19
  -1   0  -6   31.60    3.70
  -1   0  -6   42.40    4.70
  -1   0  -6   39.50    3.20
   1   0   6   38.20    3.20
   1   0   6   37.30    3.90
   1   0   6   42.10    4.70
  -2   0  -6   92.89    6.20
  -2   0  -6   88.89    7.20
  -2   0  -6   91.09    6.20
  -2   0  -6   85.59    8.10
   2   0   6   88.39    7.10
   2   0   6   84.79    7.80
  -3   0  -6  196.98   14.00
  -3   0  -6  195.48   13.00
  -3   0  -6  192.48   15.20
  -3   0  -6  180.28   12.80
   3   0   6  193.78   15.00
   3   0   6  193.18   13.10
   3   0   6  205.58   13.90
  -4   0  -6 2613.34  163.78
  -4   0  -6 2563.64  162.88
  -4   0  -6 2391.26  165.18
   4   0   6 2571.84  163.68
   4   0   6 2637.64  163.28
  -5   0  -6    8.40    2.50
  -5   0  -6    7.10    2.90
  -5   0  -6    6.40    4.10
   5   0   6   11.50    3.00
   5   0   6    8.80    2.90
  -6   0  -6  621.94   41.50
  -6   0  -6  643.54   44.40
  -6   0  -6  638.14   41.20
  -6   0  -6  600.24   41.00
   6   0   6  585.44   41.80
   6   0   6  630.34   41.50
  -7   0  -6  216.48   16.40
  -7   0  -6  201.08   15.70
  -7   0  -6  224.68   19.80
  -7   0  -6  214.18   16.20
   7   0   6  203.78   17.00
   7   0   6  221.38   16.50
  -8   0  -6  289.17   25.60
  -8   0  -6  311.77   22.00
   8   0   6  290.77   23.20
  -9   0  -6   31.80    6.10
  -9   0  -6   32.40    8.30
   9   0   6   32.70    8.20
 -10   0  -6   50.49    7.70
 -10   0  -6   75.19   14.00
  10   0   6   57.59   10.30
 -11   0  -6   13.80   10.70
  11   0   6   25.20   10.60
  11  -1  -6    4.80    9.40
 -11   1   6   -5.10    5.70
 -11   1   6    8.60    9.00
  10  -1  -6    2.40    8.20
 -10   1   6   11.20    5.50
 -10   1   6    9.10    7.30
   9  -1  -6  111.79   14.80
   9  -1  -6  120.99   11.70
  -9   1   6  140.29   12.20
  -9   1   6  109.49   13.60
   8  -1  -6  300.17   24.00
   8  -1  -6  334.37   26.90
  -8   1   6  339.07   26.00
  -8   1   6  365.36   24.40
   7  -1  -6   89.29   11.60
   7  -1  -6   90.99    9.50
  -7   1   6  121.39   11.60
  -7   1   6  127.89   10.10
   6  -1  -6  520.95   37.60
   6  -1  -6  547.05   39.20
  -6   1   6  600.64   38.90
  -6   1   6  562.14   38.00
   5  -1  -6  639.84   42.30
   5  -1  -6  741.83   44.10
  -5   1   6  569.84   43.30
  -5   1   6  592.44   42.40
  -5   1   6  632.44   42.80
   4  -1  -6  170.38   13.80
   4  -1  -6  160.18   14.30
   4  -1  -6  174.78   14.80
  -4   1   6  218.08   14.50
  -4   1   6  192.98   14.70
  -4   1   6  204.48   14.10
  -3   1   6   68.59    6.80
  -3   1   6   66.79    6.40
  -3   1   6   67.09    6.20
  -3   1   6   69.89    7.00
   2  -1  -6 1148.19   69.09
   2  -1  -6 1189.08   69.19
  -2   1   6 1017.40   68.79
  -2   1   6  962.30   69.19
  -2   1   6 1056.89   69.09
  -2   1   6 1010.40   68.89
   1  -1  -6  508.85   34.90
   1  -1  -6  504.25   34.80
   1  -1  -6  498.35   34.80
  -1   1   6  550.44   35.00
  -1   1   6  557.34   34.90
  -1   1   6  534.85   34.80
   0  -1  -6   41.40    4.30
   0  -1  -6   37.50    3.90
   0  -1  -6   45.90    4.30
   0   1   6   31.70    3.90
   0   1   6   42.60    4.10
   0   1   6   52.19    4.50
  -1  -1  -6  571.94   36.40
  -1  -1  -6  596.74   35.90
   1   1   6  514.15   36.40
   1   1   6  520.35   36.20
   1   1   6  534.25   35.90
  -2  -1  -6 1091.39   71.19
  -2  -1  -6  983.40   69.69
  -2  -1  -6 1035.20   70.39
  -2  -1  -6 1064.19   69.79
   2   1   6 1172.78   70.39
   2   1   6 1167.08   70.99
  -3  -1  -6   68.49    7.60
  -3  -1  -6   73.19    6.80
  -3  -1  -6   76.39    6.10
  -3  -1  -6   74.99    6.30
  -4  -1  -6  202.08   14.50
  -4  -1  -6  188.38   13.50
  -4  -1  -6  200.48   15.80
   4   1   6  184.58   14.20
   4   1   6  179.08   14.00
  -5  -1  -6  577.34   41.80
  -5  -1  -6  595.34   43.70
  -5  -1  -6  595.44   41.10
   5   1   6  725.33   42.40
  -6  -1  -6  584.24   42.20
  -6  -1  -6  588.64   39.20
  -6  -1  -6  622.34   40.10
   6   1   6  549.45   40.20
  -7  -1  -6   88.99   12.50
  -7  -1  -6  107.79   10.10
   7   1   6   88.49   10.80
  -8  -1  -6  327.97   27.40
  -8  -1  -6  367.86   24.80
   8   1   6  293.17   25.40
  -9  -1  -6  140.69   17.10
  -9  -1  -6  137.19   13.40
   9   1   6  139.19   15.60
 -10  -1  -6   10.20    6.30
 -10  -1  -6    2.50    8.40
  10   1   6    2.10    8.00
 -11  -1  -6   10.10    9.50
 -11  -1  -6    0.50    6.70
  11   1   6    6.10   10.20
  11  -2  -6  154.38   20.80
 -11   2   6  204.68   20.70
  10  -2  -6   70.49   12.70
 -10   2   6   72.29    8.90
 -10   2   6   77.29   11.90
   9  -2  -6   41.10    6.00
   9  -2  -6   42.10    9.30
  -9   2   6   30.50    5.80
  -9   2   6   31.90    7.80
   8  -2  -6   43.10    8.60
   8  -2  -6   31.50    5.20
  -8   2   6   30.30    5.30
  -8   2   6   24.60    6.60
   7  -2  -6  396.76   28.60
   7  -2  -6  401.06   31.00
  -7   2   6  450.55   30.30
  -7   2   6  412.66   29.10
   6  -2  -6  193.08   13.60
   6  -2  -6  181.78   15.30
  -6   2   6  164.58   13.80
  -6   2   6  157.38   14.00
   5  -2  -6  244.48   20.30
   5  -2  -6  236.98   18.70
   5  -2  -6  229.28   19.50
  -5   2   6  285.07   19.20
  -5   2   6  286.97   19.40
  -5   2   6  303.77   20.20
   4  -2  -6  882.11   59.19
   4  -2  -6  828.22   58.19
   4  -2  -6  840.42   57.79
  -4   2   6  886.31   57.89
  -4   2   6  919.91   58.49
  -4   2   6  949.80   58.09
   3  -2  -6 1742.43  106.59
   3  -2  -6 1632.34  107.39
  -3   2   6 1583.04  107.29
  -3   2   6 1713.83  106.19
  -3   2   6 1631.64  106.49
  -3   2   6 1616.84  106.49
   2  -2  -6   76.29    7.60
   2  -2  -6   75.09    6.60
   2  -2  -6   89.59    7.30
  -2   2   6   93.69    7.00
  -2   2   6   83.99    7.10
  -2   2   6   88.89    8.00
  -2   2   6   90.29    6.70
   1  -2  -6  355.36   24.00
   1  -2  -6  368.36   24.30
   1  -2  -6  361.76   23.60
  -1   2   6  355.46   24.40
  -1   2   6  341.77   23.50
  -1   2   6  329.37   23.90
   0  -2  -6   26.90    3.40
   0  -2  -6   30.10    3.90
   0  -2  -6   28.30    3.80
   0   2   6   19.30    3.30
   0   2   6   25.10    3.60
   0   2   6   24.40    3.10
  -1  -2  -6  346.17   24.20
  -1  -2  -6  345.77   24.30
  -1  -2  -6  381.96   24.50
   1   2   6  370.96   24.30
   1   2   6  343.57   24.20
   1   2   6  333.67   24.10
  -2  -2  -6   87.49    7.90
  -2  -2  -6   88.39    7.20
  -2  -2  -6   92.49    7.70
  -2  -2  -6   83.79    7.20
   2   2   6   74.89    7.40
   2   2   6   77.89    7.50
   2   2   6   73.79    7.00
  -3  -2  -6 1680.43  111.19
  -3  -2  -6 1670.53  112.49
  -3  -2  -6 1723.83  111.89
  -3  -2  -6 1758.42  111.59
   3   2   6 1756.02  111.69
   3   2   6 1720.53  112.39
   3   2   6 1783.92  111.79
  -4  -2  -6  799.82   58.19
  -4  -2  -6  898.01   57.19
  -4  -2  -6  896.41   56.59
  -4  -2  -6  899.61   57.49
   4   2   6  890.81   57.29
   4   2   6  788.02   56.99
  -5  -2  -6  309.97   22.00
  -5  -2  -6  285.77   23.10
  -5  -2  -6  293.07   21.00
  -6  -2  -6  162.68   16.30
  -6  -2  -6  173.68   14.60
  -6  -2  -6  172.38   14.60
   6   2   6  197.68   15.80
  -7  -2  -6  448.46   34.10
  -7  -2  -6  443.96   31.60
   7   2   6  431.66   32.70
  -8  -2  -6   31.30    6.70
  -8  -2  -6   32.20    9.10
   8   2   6   38.60    8.50
  -9  -2  -6   41.20    9.70
  -9  -2  -6   46.80    8.30
   9   2   6   42.50   10.10
 -10  -2  -6   67.29   13.70
 -10  -2  -6   71.49    9.80
  10   2   6   44.10   11.80
 -11  -2  -6  185.38   17.80
 -11  -2  -6  176.88   22.70
  11  -3  -6   18.30    9.70
 -11   3   6   17.90    9.30
  10  -3  -6  100.09   15.80
 -10   3   6  101.39   13.50
   9  -3  -6  197.98   19.30
   9  -3  -6  183.68   14.90
  -9   3   6  200.98   15.00
   8  -3  -6   45.20    6.00
   8  -3  -6   58.89   10.20
  -8   3   6   47.20    8.20
  -8   3   6   61.39    6.90
  -8   3   6   51.99    7.30
   7  -3  -6   55.19    6.80
   7  -3  -6   51.39    8.90
  -7   3   6   81.59    8.70
  -7   3   6   77.29    8.20
   6  -3  -6    5.20    2.60
   6  -3  -6    2.20    4.40
   6  -3  -6    7.10    4.90
  -6   3   6   10.70    3.80
  -6   3   6   10.30    3.60
  -6   3   6    5.70    4.50
   5  -3  -6  561.84   33.90
   5  -3  -6  512.15   35.80
   5  -3  -6  540.95   34.60
  -5   3   6  448.16   33.60
  -5   3   6  490.25   34.40
  -5   3   6  464.55   33.70
   4  -3  -6   30.80    4.50
   4  -3  -6   29.60    4.40
   4  -3  -6   23.00    5.30
  -4   3   6   36.60    4.70
  -4   3   6   34.40    4.20
  -4   3   6   43.00    5.00
  -3   3   6  591.24   38.70
   2  -3  -6  187.88   13.20
   2  -3  -6  197.68   14.20
  -2   3   6  173.58   12.20
  -2   3   6  166.08   13.10
  -2   3   6  183.78   14.30
  -2   3   6  172.18   12.10
   1  -3  -6 1536.35   93.49
   1  -3  -6 1510.45   92.49
   1  -3  -6 1575.84   94.09
  -1   3   6 1371.46   93.89
  -1   3   6 1338.47   92.19
  -1   3   6 1333.27   93.09
   0  -3  -6  214.88   16.20
   0  -3  -6  216.08   15.30
   0  -3  -6  221.78   16.00
   0   3   6  216.08   15.30
   0   3   6  201.98   15.70
   0   3   6  247.38   16.70
  -1  -3  -6 1415.06   93.89
  -1  -3  -6 1443.06   93.99
  -1  -3  -6 1400.76   93.39
  -1  -3  -6 1413.76   93.89
   1   3   6 1450.45   93.39
   1   3   6 1454.95   93.79
   1   3   6 1539.75   94.09
  -2  -3  -6  164.18   13.80
  -2  -3  -6  187.98   14.00
  -2  -3  -6  176.88   14.00
  -2  -3  -6  165.18   13.60
   2   3   6  182.98   14.00
   2   3   6  190.28   14.10
   2   3   6  188.68   14.00
  -3  -3  -6  583.34   41.90
  -3  -3  -6  567.54   42.30
  -3  -3  -6  595.54   41.60
  -3  -3  -6  637.34   42.20
   3   3   6  718.83   42.90
  -4  -3  -6   30.70    4.70
  -4  -3  -6   27.80    5.30
  -4  -3  -6   31.30    6.00
  -4  -3  -6   24.10    4.90
   4   3   6   18.90    4.80
  -5  -3  -6  525.05   35.50
  -5  -3  -6  453.05   36.10
  -5  -3  -6  464.65   35.30
   5   3   6  558.44   35.90
  -6  -3  -6    0.50    4.30
  -6  -3  -6    3.50    4.10
   6   3   6    1.40    4.30
  -7  -3  -6   62.69   11.00
  -7  -3  -6   83.89   10.00
   7   3   6   64.79   10.10
  -8  -3  -6   57.09    8.90
  -8  -3  -6   45.50   10.10
   8   3   6   52.69   10.20
  -9  -3  -6  208.08   19.80
  -9  -3  -6  189.48   17.10
   9   3   6  145.09   19.10
 -10  -3  -6   69.89   11.00
 -10  -3  -6   82.39   15.20
  10   3   6   87.39   14.40
 -11  -3  -6   24.20    8.50
 -11  -3  -6   17.00   12.10
  11   3   6   16.30   12.10
  10  -4  -6   62.19   11.90
 -10   4   6   49.99   10.20
   9  -4  -6   39.60   10.00
  -9   4   6   51.29    8.60
  -9   4   6   33.40    4.60
   8  -4  -6  212.58   19.20
   8  -4  -6  217.88   14.70
  -8   4   6  179.28   15.00
  -8   4   6  205.58   16.70
  -8   4   6  180.08   14.40
   7  -4  -6  185.58   19.90
   7  -4  -6  157.78   13.70
   7  -4  -6  181.78   17.60
  -7   4   6  199.48   14.50
  -7   4   6  218.98   15.60
   6  -4  -6   30.00    4.30
   6  -4  -6   28.90    5.80
   6  -4  -6   24.80    6.40
  -6   4   6   19.50    4.20
  -6   4   6   21.10    5.30
  -6   4   6   14.70    4.20
   5  -4  -6   19.60    3.80
   5  -4  -6   36.20    6.80
   5  -4  -6   10.80    3.50
  -5   4   6   18.60    3.60
  -5   4   6   15.40    3.70
  -5   4   6   20.10    4.10
   4  -4  -6  266.17   21.90
   4  -4  -6  280.17   20.40
  -4   4   6  287.97   19.40
  -4   4   6  291.97   20.40
  -4   4   6  309.87   19.70
   3  -4  -6  608.44   41.50
   3  -4  -6  678.63   43.20
  -3   4   6  591.94   41.40
   2  -4  -6  667.03   46.30
   2  -4  -6  684.63   45.40
  -2   4   6  697.23   45.40
   1  -4  -6  562.74   39.40
   1  -4  -6  594.94   37.20
   1  -4  -6  560.14   38.50
  -1   4   6  565.34   38.60
  -1   4   6  575.14   37.10
   0  -4  -6  288.77   21.20
   0  -4  -6  302.27   19.70
   0  -4  -6  283.37   20.70
   0   4   6  286.57   21.30
   0   4   6  277.27   19.60
   0   4   6  277.87   20.70
  -1  -4  -6  564.24   37.20
  -1  -4  -6  586.84   38.40
  -1  -4  -6  546.55   37.70
  -1  -4  -6  561.74   38.10
   1   4   6  510.95   37.00
  -2  -4  -6  729.53   49.70
  -2  -4  -6  754.12   49.60
  -2  -4  -6  739.63   49.60
  -2  -4  -6  739.63   49.30
   2   4   6  703.33   49.10
   2   4   6  737.63   49.70
  -3  -4  -6  617.64   43.20
  -3  -4  -6  612.34   43.00
  -3  -4  -6  660.23   43.40
   3   4   6  612.54   43.30
  -4  -4  -6  315.97   23.70
  -4  -4  -6  310.07   24.00
  -4  -4  -6  351.06   23.70
   4   4   6  261.47   23.20
  -5  -4  -6   19.80    5.90
  -5  -4  -6   24.20    6.10
  -5  -4  -6   20.20    5.80
   5   4   6   13.40    5.50
  -6  -4  -6   35.00    7.40
   6   4   6   25.60    7.60
  -7  -4  -6  188.48   18.30
  -7  -4  -6  212.08   17.70
  -7  -4  -6  202.28   18.70
   7   4   6  151.98   17.90
  -8  -4  -6  187.68   19.70
  -8  -4  -6  203.08   20.40
  -8  -4  -6  203.48   18.60
   8   4   6  205.68   20.40
  -9  -4  -6   37.90   10.20
  -9  -4  -6   47.20    8.90
  -9  -4  -6   36.40   11.30
   9   4   6   20.70   10.10
 -10  -4  -6   56.69   13.60
 -10  -4  -6   48.70   10.30
 -10  -4  -6   65.29   14.10
  10   4   6   55.39   13.80
  10  -5  -6   70.49   13.40
 -10   5   6   46.50   10.30
   9  -5  -6   59.79   11.80
  -9   5   6   33.20    7.40
   8  -5  -6   27.70    7.90
  -8   5   6   14.00    3.80
  -8   5   6   16.00    3.10
  -8   5   6   22.70    5.80
   7  -5  -6    7.40    5.70
   7  -5  -6    6.50    3.20
   7  -5  -6    6.80    5.50
  -7   5   6    8.00    4.30
  -7   5   6    8.10    3.70
  -7   5   6   11.20    5.20
   6  -5  -6  305.47   21.70
   6  -5  -6  355.06   25.30
   6  -5  -6  297.47   21.10
  -6   5   6  273.37   21.10
  -6   5   6  294.17   20.90
  -6   5   6  307.87   21.50
   5  -5  -6  104.79   10.80
   5  -5  -6   94.79    8.20
  -5   5   6   85.99    6.80
  -5   5   6   81.59    6.70
  -5   5   6   73.39    8.00
   4  -5  -6  126.39   10.30
   4  -5  -6  117.39   12.20
  -4   5   6  119.89   10.30
   3  -5  -6  139.69   11.10
   3  -5  -6  142.19   12.70
  -3   5   6  128.79   11.20
   2  -5  -6 1274.97   76.79
   2  -5  -6 1113.69   75.09
  -2   5   6 1065.79   74.99
   1  -5  -6  396.96   28.80
   1  -5  -6  393.16   27.90
   1  -5  -6  403.96   25.90
  -1   5   6  392.66   25.70
   0  -5  -6  116.59   10.90
   0  -5  -6  136.49    9.80
   0  -5  -6  131.29   12.10
   0   5   6  117.99    9.50
  -1  -5  -6  440.26   29.60
  -1  -5  -6  391.16   27.60
  -1  -5  -6  400.96   28.70
   1   5   6  380.76   27.60
  -2  -5  -6 1060.19   77.49
  -2  -5  -6 1212.18   78.29
  -2  -5  -6 1234.18   78.89
   2   5   6 1219.68   77.79
  -3  -5  -6  120.19   11.50
  -3  -5  -6  102.89   11.20
  -3  -5  -6  131.89   12.40
  -4  -5  -6  148.89   13.30
  -4  -5  -6  136.09   13.20
  -4  -5  -6  112.79   13.00
   4   5   6  123.59   13.30
  -5  -5  -6   82.89   11.00
  -5  -5  -6   89.49   11.90
  -5  -5  -6   83.49   10.10
   5   5   6   71.59   11.10
  -6  -5  -6  324.77   25.60
  -6  -5  -6  320.67   26.80
   6   5   6  332.97   27.30
  -7  -5  -6   15.70    8.00
  -7  -5  -6   11.80    6.10
  -7  -5  -6   15.10    6.90
   7   5   6   13.30    7.60
  -8  -5  -6   15.20    8.70
  -8  -5  -6   29.90    8.20
  -8  -5  -6   24.30    9.80
   8   5   6   26.00   10.80
  -9  -5  -6   50.89   11.40
  -9  -5  -6   28.40   11.80
  -9  -5  -6   34.10    9.50
   9   5   6   35.00   11.50
 -10  -5  -6   83.69   13.50
 -10  -5  -6   96.29   17.10
 -10  -5  -6  105.59   16.80
  10   5   6   67.69   16.70
  10  -6  -6   62.79   13.60
   9  -6  -6   19.50    9.80
  -8   6   6  130.69   12.10
   7  -6  -6  237.88   21.00
   7  -6  -6  245.78   15.70
  -7   6   6  200.58   15.80
  -7   6   6  220.28   15.80
  -7   6   6  194.38   15.40
   6  -6  -6  108.29   13.60
   6  -6  -6   92.49    8.70
  -6   6   6   96.29    9.20
   5  -6  -6   63.09    7.20
   5  -6  -6   65.19   10.00
  -5   6   6   52.99    6.90
   4  -6  -6  131.59   10.60
   4  -6  -6  122.99   12.80
  -4   6   6  108.69   10.80
   3  -6  -6   19.50    4.30
   3  -6  -6   17.00    5.30
   2  -6  -6    8.00    3.60
   2  -6  -6    3.30    3.80
   1  -6  -6    0.70    3.70
   1  -6  -6    1.00    2.90
   0  -6  -6 1790.62  120.39
   0  -6  -6 1868.91  118.69
   0  -6  -6 1886.61  121.79
   0   6   6 1848.52  118.59
  -1  -6  -6    7.20    4.10
  -1  -6  -6    7.00    3.20
  -1  -6  -6    2.70    3.80
   1   6   6    1.10    2.90
  -2  -6  -6    7.40    5.00
  -2  -6  -6   -0.60    3.80
  -2  -6  -6    3.50    3.60
   2   6   6    9.50    4.20
  -3  -6  -6   26.00    6.10
  -3  -6  -6   32.80    7.90
  -3  -6  -6   26.20    6.50
  -4  -6  -6   98.59   12.20
  -4  -6  -6  111.89   12.60
  -4  -6  -6  108.09   12.20
   4   6   6  114.69   13.20
  -5  -6  -6   40.20    8.30
  -5  -6  -6   75.09   11.50
  -5  -6  -6   52.79    8.70
   5   6   6   69.29   10.90
  -6  -6  -6   96.09   13.60
  -6  -6  -6  125.19   12.90
  -6  -6  -6   96.49   14.60
   6   6   6   88.09   14.20
  -7  -6  -6  242.88   23.90
  -7  -6  -6  251.57   21.60
   7   6   6  232.48   24.10
  -8  -6  -6  177.28   21.50
  -8  -6  -6  212.88   23.50
  -8  -6  -6  222.48   20.00
   8   6   6  208.18   22.90
  -9  -6  -6   33.10    9.50
  -9  -6  -6   40.00   13.20
  -9  -6  -6   40.20   12.20
   9   6   6   37.10   12.40
 -10  -6  -6   44.00   15.20
 -10  -6  -6   16.60   12.20
 -10  -6  -6   32.80   11.20
  10   6   6   82.49   17.20
   9  -7  -6   42.80   12.80
   8  -7  -6   82.79   14.50
   7  -7  -6   10.90    7.70
   7  -7  -6   20.60    3.90
   6  -7  -6   64.99   11.80
   6  -7  -6   77.69    7.60
  -6   7   6   49.99    7.00
   5  -7  -6  419.16   30.40
   5  -7  -6  460.05   34.00
  -5   7   6  452.45   30.90
   4  -7  -6   75.99   10.60
   4  -7  -6   67.49    7.80
   3  -7  -6  379.76   30.70
   3  -7  -6  425.36   28.90
   2  -7  -6  162.68   15.80
   2  -7  -6  171.78   14.40
   1  -7  -6   92.79    9.90
   1  -7  -6   90.69   11.00
   0  -7  -6   26.70    6.10
   0  -7  -6   33.60    7.50
   0  -7  -6   32.70    4.30
   0  -7  -6   32.20    4.50
   0   7   6   33.20    4.40
  -1  -7  -6   61.99    9.60
  -1  -7  -6   66.39    7.30
  -1  -7  -6   53.99    8.20
  -2  -7  -6  224.58   18.20
  -2  -7  -6  234.28   20.30
  -2  -7  -6  226.48   19.40
  -3  -7  -6  410.26   32.00
  -3  -7  -6  437.66   33.00
  -4  -7  -6   68.19   10.80
  -4  -7  -6   79.39   11.50
  -4  -7  -6   93.49   13.30
  -5  -7  -6  462.25   36.20
  -5  -7  -6  483.85   37.30
  -5  -7  -6  469.05   36.00
   5   7   6  486.55   37.90
  -6  -7  -6   59.39   12.70
  -6  -7  -6   62.59   10.20
  -6  -7  -6   52.99   10.70
   6   7   6   54.89   12.00
  -7  -7  -6   28.40    9.30
  -7  -7  -6   13.90    9.80
  -7  -7  -6   14.40    7.60
   7   7   6   25.10   11.30
  -8  -7  -6   52.89   13.00
  -8  -7  -6   73.79   15.50
  -8  -7  -6   50.39   11.80
   8   7   6   46.70   13.50
  -9  -7  -6   58.39   14.40
  -9  -7  -6   70.69   16.50
  -9  -7  -6   58.29   12.60
   9   7   6   69.29   16.80
   8  -8  -6  103.69   16.30
   7  -8  -6  334.47   29.40
   6  -8  -6   15.20    8.30
   6  -8  -6   29.40    5.40
   5  -8  -6  115.19   14.90
   5  -8  -6  101.49   10.60
   4  -8  -6    3.90    5.50
   4  -8  -6   -0.50    4.00
   3  -8  -6  147.49   15.30
   3  -8  -6  140.89   13.10
   2  -8  -6   49.50   10.00
   2  -8  -6   44.80    7.10
   1  -8  -6  289.47   22.20
   1  -8  -6  267.47   23.50
   0  -8  -6   -5.10    5.40
   0  -8  -6   -4.20    2.60
   0  -8  -6    2.70    3.20
   0  -8  -6   -0.90    4.30
   0   8   6   -1.80    3.10
  -1  -8  -6  253.77   19.80
  -1  -8  -6  312.17   24.40
  -1  -8  -6  245.58   19.90
  -1  -8  -6  275.97   22.30
   1   8   6  270.77   20.10
  -2  -8  -6   48.70    7.70
  -2  -8  -6   35.70    9.30
  -2  -8  -6   32.90    7.30
  -3  -8  -6   97.59   13.50
  -3  -8  -6  128.89   15.00
  -4  -8  -6    5.40    5.80
  -4  -8  -6   -5.60    7.20
  -4  -8  -6    0.40    5.60
  -5  -8  -6  113.99   16.30
  -5  -8  -6   89.09   13.40
  -6  -8  -6   51.59   11.10
  -6  -8  -6   31.90    9.30
  -6  -8  -6   31.80   11.80
   6   8   6   32.90   11.50
  -7  -8  -6  274.37   27.30
  -7  -8  -6  317.67   30.90
  -7  -8  -6  352.36   29.20
  -8  -8  -6   97.39   17.20
  -8  -8  -6   82.29   14.50
  -8  -8  -6  121.39   19.30
   8   8   6   92.59   17.60
   7  -9  -6   13.00    9.60
   6  -9  -6   67.69   12.30
   6  -9  -6   63.99    7.90
   5  -9  -6  240.48   19.10
   5  -9  -6  217.38   21.70
   4  -9  -6   82.69   12.40
   4  -9  -6   76.29    9.90
   3  -9  -6  118.09   14.90
   3  -9  -6  145.39   13.50
   2  -9  -6   95.09   11.60
   2  -9  -6   94.69   14.20
   1  -9  -6   25.60    8.40
   1  -9  -6   32.30    7.40
   0  -9  -6    6.30    4.10
   0  -9  -6   13.20    6.10
   0  -9  -6   -2.60    6.90
   0  -9  -6    9.50    3.70
  -1  -9  -6   25.60    8.10
  -1  -9  -6   22.80    5.60
  -1  -9  -6   29.10    8.90
  -1  -9  -6   24.00    6.20
   1   9   6   30.80    6.60
  -2  -9  -6   92.79   13.00
  -2  -9  -6  111.29   12.10
  -2  -9  -6  115.79   15.90
  -3  -9  -6  144.19   15.40
  -3  -9  -6  142.69   15.70
  -3  -9  -6  144.09   18.30
  -4  -9  -6   79.49   14.70
  -4  -9  -6   79.19   13.20
  -5  -9  -6  251.47   23.20
  -5  -9  -6  234.58   24.70
  -6  -9  -6   35.40   10.20
  -6  -9  -6   65.19   15.60
  -6  -9  -6   41.30   10.80
  -7  -9  -6   24.00   10.90
  -7  -9  -6   50.59   14.90
  -7  -9  -6   25.40   11.30
   7   9   6   29.30   15.00
   6 -10  -6   51.39   11.70
   5 -10  -6   43.10    8.20
   5 -10  -6   25.60   11.10
   4 -10  -6  241.58   22.30
   4 -10  -6  202.38   18.60
   3 -10  -6   19.20    7.20
   3 -10  -6   23.70    8.80
   2 -10  -6   19.90    6.90
   2 -10  -6   18.30    8.50
   1 -10  -6    8.90    8.60
   1 -10  -6   15.10    6.70
   0 -10  -6  193.18   20.30
   0 -10  -6  191.38   14.50
   0 -10  -6  185.78   18.60
  -1 -10  -6   20.00    8.00
  -1 -10  -6   -0.90    6.90
  -1 -10  -6   13.10    5.40
  -2 -10  -6    9.30    7.90
  -2 -10  -6   23.10   10.40
  -2 -10  -6   25.00    7.00
  -3 -10  -6    1.60    7.10
  -3 -10  -6    6.90   10.00
  -3 -10  -6    3.90    7.60
  -4 -10  -6  233.08   23.80
  -4 -10  -6  238.68   22.30
  -4 -10  -6  217.18   24.50
  -5 -10  -6   29.80   10.50
  -5 -10  -6   41.80   13.30
  -5 -10  -6   31.40   10.80
  -6 -10  -6   32.80   14.90
  -6 -10  -6   46.30   12.70
  -6 -10  -6   42.10   12.30
   5 -11  -6   18.60   10.60
   4 -11  -6   15.60    8.30
   4 -11  -6   12.40   10.60
   3 -11  -6   -5.80    7.30
   3 -11  -6   11.70   10.70
   2 -11  -6  212.58   23.20
   2 -11  -6  180.68   19.30
   1 -11  -6   44.20   10.30
   1 -11  -6   53.19   12.40
   0 -11  -6   -2.50    7.40
   0 -11  -6   -3.40    8.00
  -1 -11  -6   64.49   15.40
  -1 -11  -6   63.69   12.50
  -1 -11  -6   70.19    9.20
  -2 -11  -6  185.68   20.00
  -2 -11  -6  155.18   16.80
  -2 -11  -6  121.89   19.80
  -3 -11  -6   20.20   10.40
  -3 -11  -6   12.50    9.00
  -3 -11  -6    3.40   11.50
  -4 -11  -6    7.40   13.30
  -4 -11  -6   14.00    9.90
  -4 -11  -6   24.70   10.80
  -5 -11  -6    4.40   14.10
  -5 -11  -6    9.40   11.80
  -5 -11  -6   16.40   10.90
   2 -12  -6   11.00   11.80
   2 -12  -6    3.20    9.00
   1 -12  -6   47.30   11.30
   1 -12  -6   29.50   13.20
   0 -12  -6  154.38   22.50
   0 -12  -6  149.29   19.00
  -1 -12  -6   26.10   14.00
  -1 -12  -6   56.19   12.90
  -2 -12  -6    6.80   13.40
  -2 -12  -6    1.60    9.60
  -1 -12   7   66.89   15.00
  -1 -12   7   52.09   13.30
  -1 -12   7   55.89   16.00
   0 -12   7   15.60   11.20
   0 -12   7   22.30   13.60
   0 -12   7   21.50   12.00
   1 -12   7   74.49   14.00
   1 -12   7   62.89   13.90
   1 -12   7   55.29   15.50
   4  11  -7   59.89   16.90
  -4 -11   7   64.39   15.40
  -4 -11   7   57.49   15.00
  -4 -11   7   50.79   13.20
   3  11  -7   -5.90   11.40
  -3 -11   7   10.90   11.20
  -3 -11   7    1.30    9.20
  -3 -11   7   -0.50   11.00
   2  11  -7    2.70   10.40
  -2 -11   7   -4.50    9.40
  -2 -11   7   11.10   10.40
  -2 -11   7   -5.10   10.20
  -1 -11   7   -3.90    9.10
  -1 -11   7   26.20   11.80
  -1 -11   7    8.10    9.80
   0 -11   7  261.97   26.20
   0 -11   7  199.08   22.10
   0 -11   7  226.98   22.90
   1 -11   7    6.00   10.20
   1 -11   7   15.10    9.10
   1 -11   7    1.30    8.00
   2 -11   7    8.70   10.20
   2 -11   7    1.50    8.10
   2 -11   7   13.40    9.40
   3 -11   7   11.10    9.80
   3 -11   7    7.40   10.00
   3 -11   7    3.00    8.00
   4 -11   7   41.20   11.70
   6  10  -7  173.48   24.60
  -6 -10   7   98.49   18.10
  -6 -10   7  132.59   22.40
  -6 -10   7  132.39   18.60
   5  10  -7   29.50   13.00
  -5 -10   7   27.50   12.10
  -5 -10   7   41.80   14.20
  -5 -10   7   43.40   11.00
   4  10  -7   38.30   11.90
  -4 -10   7   35.30   12.20
  -4 -10   7   41.90   12.50
  -4 -10   7   60.49   12.10
   3  10  -7   46.70   11.90
  -3 -10   7   49.10   11.50
  -3 -10   7   41.90   10.90
  -3 -10   7   36.60   12.10
   2  10  -7  230.88   25.90
  -2 -10   7  312.57   28.00
  -2 -10   7  275.37   24.70
  -2 -10   7  266.87   26.10
  -1 -10   7   27.10    9.30
  -1 -10   7   36.90   10.90
  -1 -10   7   32.80    9.50
   0 -10   7   41.40   10.00
   0 -10   7   49.70   10.20
   0 -10   7   63.59   13.00
   1 -10   7   35.70    9.60
   1 -10   7   21.20    9.40
   1 -10   7   32.40    8.70
   2 -10   7  246.08   21.60
   2 -10   7  206.98   19.90
   2 -10   7  241.88   23.80
  -3  10  -7   51.69    9.70
   3 -10   7   36.20   10.10
   3 -10   7   37.90   10.10
   3 -10   7   47.50    8.30
  -4  10  -7   41.50    9.50
   4 -10   7   47.30    7.90
   4 -10   7   39.60    9.90
   4 -10   7   49.90   10.90
  -5  10  -7   43.10    9.30
   5 -10   7   37.60    9.60
   5 -10   7   35.50   10.70
   6 -10   7  127.59   16.30
   7   9  -7  122.59   21.70
  -7  -9   7   92.19   16.80
  -7  -9   7   97.89   16.60
   6   9  -7    2.90   11.50
  -6  -9   7    5.20   10.40
  -6  -9   7   10.20    8.40
  -6  -9   7    2.30    8.80
   5   9  -7    5.90   10.00
  -5  -9   7    1.00    8.70
  -5  -9   7    6.40    8.90
  -5  -9   7   -2.10    9.80
   4   9  -7  133.19   19.10
  -4  -9   7  131.39   20.00
  -4  -9   7  170.08   18.70
  -4  -9   7  160.98   17.80
   3   9  -7  132.99   18.10
  -3  -9   7  161.18   17.50
  -3  -9   7  118.29   15.70
  -3  -9   7  118.49   17.10
   2   9  -7   19.70    9.20
  -2  -9   7   39.00    9.10
  -2  -9   7   46.10   10.30
  -2  -9   7   23.90    8.10
   1   9  -7  147.39   17.20
  -1  -9   7  144.19   16.60
  -1  -9   7  138.19   17.50
  -1  -9   7  152.98   15.70
   0  -9   7  131.99   14.50
   0  -9   7  106.99   14.20
   0  -9   7  123.59   16.10
   1  -9   7  115.29   13.40
   1  -9   7  134.79   14.50
   1  -9   7  126.49   15.70
  -2   9  -7   50.79    8.90
   2  -9   7   44.10    8.90
   2  -9   7   27.90    7.50
   2  -9   7   50.99   10.20
  -3   9  -7  123.69   13.30
   3  -9   7  101.39   13.50
   3  -9   7  105.39   13.40
   3  -9   7  100.69   11.30
   4  -9   7  113.29   14.10
   4  -9   7  129.29   15.10
   4  -9   7  111.19   11.20
  -5   9  -7    4.60    7.20
   5  -9   7    2.20    6.30
  -6   9  -7   16.00    8.20
   6  -9   7   12.60    7.40
  -7   9  -7   87.19   13.70
   7  -9   7   97.79   12.70
   8   8  -7   29.80   15.10
  -8  -8   7   33.30   11.80
  -8  -8   7   22.30   11.00
   7   8  -7    6.80   10.40
  -7  -8   7   18.90    8.80
  -7  -8   7    2.30    8.80
   6   8  -7   56.09   12.60
  -6  -8   7   23.00   10.00
  -6  -8   7   32.30    8.70
   5   8  -7  150.68   19.70
  -5  -8   7  183.08   19.20
  -5  -8   7  163.38   17.40
   4   8  -7   12.70    7.90
  -4  -8   7   12.10    7.50
  -4  -8   7   -5.80    7.80
  -4  -8   7    8.20    7.00
   3   8  -7  133.59   15.70
  -3  -8   7   92.49   15.00
  -3  -8   7  127.89   14.70
  -3  -8   7  116.79   13.40
   2   8  -7   72.39   11.90
  -2  -8   7   95.09   12.80
  -2  -8   7   80.99   12.50
  -2  -8   7   86.59   12.20
   1   8  -7  250.37   22.60
  -1  -8   7  239.88   22.00
  -1  -8   7  289.37   22.10
  -1  -8   7  233.48   22.70
   0   8  -7  321.47   25.20
   0  -8   7  303.57   25.30
   0  -8   7  282.37   24.00
   0  -8   7  281.57   24.00
   1  -8   7  236.08   19.70
   1  -8   7  239.48   20.80
   1  -8   7  201.98   18.90
  -2   8  -7   99.49   11.40
   2  -8   7   77.99   11.40
   2  -8   7   85.19   11.60
   2  -8   7   79.39    9.90
  -3   8  -7  125.89   13.30
   3  -8   7  124.49   13.50
   3  -8   7  109.29   11.20
   3  -8   7  127.19   13.40
  -4   8  -7    4.90    6.00
   4  -8   7   14.30    4.20
   4  -8   7   10.40    4.40
   4  -8   7   22.50    6.30
  -5   8  -7  173.08   16.60
   5  -8   7  161.98   15.40
  -6   8  -7   40.80    9.40
   6  -8   7   35.10    7.80
  -7   8  -7   -0.50    8.40
   7  -8   7    6.40    7.00
  -8   8  -7   32.80   10.60
   8  -8   7   42.80    8.80
   9   7  -7  -21.80   10.90
  -9  -7   7   -1.60    9.20
  -9  -7   7   -0.60    9.10
   8   7  -7    3.10   10.00
  -8  -7   7   22.10   10.10
  -8  -7   7   30.00   10.60
   7   7  -7  150.08   21.40
  -7  -7   7  162.48   18.40
  -7  -7   7  142.19   18.30
   6   7  -7   40.80   10.90
  -6  -7   7   21.50    8.60
  -6  -7   7   18.20    7.90
   5   7  -7   82.59   11.80
   5   7  -7   88.89   14.60
  -5  -7   7  109.99   14.10
  -5  -7   7   69.89   11.60
   4   7  -7   87.29   12.30
   4   7  -7  110.59   13.20
  -4  -7   7  101.19   12.70
  -4  -7   7  108.19   13.10
   3   7  -7  414.06   28.60
   3   7  -7  348.07   29.40
  -3  -7   7  351.86   28.70
  -3  -7   7  354.26   28.70
   2   7  -7  147.89   14.70
   2   7  -7  136.99   15.70
  -2  -7   7  173.38   15.80
  -2  -7   7  161.38   16.50
  -2  -7   7  177.28   16.20
   1   7  -7   74.59   10.70
   1   7  -7   92.59    9.80
  -1  -7   7   56.99    9.30
  -1  -7   7   62.19   10.70
  -1  -7   7   59.79    9.30
   0   7  -7  171.98   13.90
   0   7  -7  137.19   14.60
   0   7  -7  163.68   14.60
   0  -7   7  142.89   14.30
   0  -7   7  138.29   14.90
   0  -7   7  149.19   14.40
  -1   7  -7   70.99    8.60
  -1   7  -7   68.09    9.30
   1  -7   7   80.99    9.90
   1  -7   7   91.89   10.50
   1  -7   7   68.99   10.00
  -2   7  -7  172.28   14.90
   2  -7   7  142.79   14.50
   2  -7   7  157.38   13.40
   2  -7   7  139.89   14.20
  -3   7  -7  378.56   27.10
   3  -7   7  348.77   26.40
   3  -7   7  360.26   24.90
   3  -7   7  327.37   24.90
  -4   7  -7  108.09   11.80
   4  -7   7   80.29   10.10
   4  -7   7  101.49    8.50
   4  -7   7   95.29    8.50
  -5   7  -7   94.99   11.90
   5  -7   7   80.09    9.70
   6  -7   7   39.60    7.20
   7  -7   7   92.09   11.30
  -8   7  -7   30.00   10.20
   8  -7   7   29.00    7.60
  -9   7  -7    4.40   10.50
   9   6  -7   26.90   12.90
  -9  -6   7   40.40   10.70
  -9  -6   7   41.70   11.00
   8   6  -7  149.39   21.10
  -8  -6   7  158.48   18.00
  -8  -6   7  159.38   18.70
   7   6  -7  148.69   19.80
  -7  -6   7  163.58   17.50
  -7  -6   7  159.88   17.20
   6   6  -7  117.59   15.70
   6   6  -7  139.89   17.20
  -6  -6   7  168.38   16.70
  -6  -6   7  195.88   17.80
   5   6  -7   71.89   11.70
   5   6  -7   64.49   10.00
  -5  -6   7   59.09   10.10
  -5  -6   7   50.29   10.00
   4   6  -7   80.59   10.70
   4   6  -7   91.59   12.60
  -4  -6   7   79.79   11.30
  -4  -6   7   82.59   11.20
   3   6  -7   86.19   10.20
  -3  -6   7   53.19    8.90
  -3  -6   7   63.19   10.00
   2   6  -7  722.33   46.60
  -2  -6   7  619.44   45.90
  -2  -6   7  626.54   45.90
   1   6  -7   80.99    9.70
   1   6  -7   84.59    9.60
   1   6  -7   96.49   10.00
  -1  -6   7   82.99   10.10
  -1  -6   7   89.49   10.30
  -1  -6   7   81.89    9.90
   0   6  -7  287.07   20.60
   0   6  -7  280.17   21.30
   0   6  -7  306.57   21.80
   0  -6   7  236.38   21.00
   0  -6   7  280.97   21.50
   0  -6   7  229.08   20.60
  -1   6  -7   85.69    9.80
  -1   6  -7   84.49    8.40
  -1   6  -7   92.09    9.50
   1  -6   7   82.89    9.20
   1  -6   7   85.89    9.60
   1  -6   7   80.79    9.70
  -2   6  -7  734.63   49.70
  -2   6  -7  702.03   51.09
   2  -6   7  752.52   50.99
   2  -6   7  736.93   50.29
   2  -6   7  812.92   49.99
  -3   6  -7   69.59    7.30
  -3   6  -7   68.59    9.40
   3  -6   7  100.09    9.40
   3  -6   7   97.69   11.10
   3  -6   7   98.79    8.20
   3  -6   7   83.89    8.10
  -4   6  -7   83.49   10.70
   4  -6   7  113.99   10.00
   4  -6   7  105.79    8.20
   4  -6   7   96.69    8.10
   4  -6   7   98.49   10.90
  -5   6  -7   54.39    9.20
   5  -6   7   68.99   10.00
   5  -6   7   58.49    7.50
   6  -6   7  115.99   11.20
  -7   6  -7  139.69   16.00
   7  -6   7  125.39   12.20
  -8   6  -7  134.69   17.90
   8  -6   7  153.98   14.10
  -9   6  -7   37.30   12.20
   9  -6   7   35.10    7.60
  10   5  -7  115.29   20.60
 -10  -5   7  162.28   17.90
 -10  -5   7  108.19   17.10
   9   5  -7   38.30   11.80
  -9  -5   7   23.50    8.90
  -9  -5   7   20.60    9.00
   8   5  -7  252.17   26.80
  -8  -5   7  283.77   24.40
  -8  -5   7  302.27   25.80
   7   5  -7   24.30    9.00
   7   5  -7   23.00    6.50
  -7  -5   7    9.50    6.10
  -7  -5   7   18.80    6.10
   6   5  -7  113.59   14.90
   6   5  -7   93.29   11.80
  -6  -5   7  116.19   12.90
  -6  -5   7   90.19   11.90
   5   5  -7  110.99   14.10
   5   5  -7  119.49   12.40
  -5  -5   7  127.39   12.90
  -5  -5   7  127.29   13.70
   4   5  -7  593.04   42.70
   4   5  -7  679.33   44.50
  -4  -5   7  540.15   43.00
  -4  -5   7  639.44   43.50
   3   5  -7  188.08   16.50
   3   5  -7  214.78   17.80
  -3  -5   7  212.88   17.40
  -3  -5   7  199.28   17.50
   2   5  -7   36.30    6.30
   2   5  -7   32.30    6.60
  -2  -5   7   39.20    6.80
  -2  -5   7   33.30    6.60
   1   5  -7   11.40    4.30
   1   5  -7   20.00    4.80
   1   5  -7   16.80    4.40
  -1  -5   7   31.60    5.90
   0   5  -7  306.17   21.70
   0   5  -7  289.77   20.40
   0   5  -7  275.37   20.70
   0  -5   7  268.87   20.50
   0  -5   7  268.77   21.10
   0  -5   7  265.07   20.80
   0  -5   7  258.47   21.10
  -1   5  -7   29.70    5.00
  -1   5  -7   28.70    4.50
   1  -5   7   21.50    4.10
   1  -5   7   20.40    4.50
   1  -5   7   15.10    4.30
   1  -5   7   12.70    4.20
  -2   5  -7   31.00    5.90
  -2   5  -7   33.70    4.60
   2  -5   7   28.90    4.50
   2  -5   7   32.60    5.50
   2  -5   7   25.80    5.00
   2  -5   7   34.20    5.20
  -3   5  -7  241.98   15.50
  -3   5  -7  210.18   17.70
   3  -5   7  224.58   16.90
   3  -5   7  210.88   15.50
   3  -5   7  207.18   15.80
   3  -5   7  203.48   16.30
  -4   5  -7  576.64   41.50
  -4   5  -7  580.94   39.90
  -4   5  -7  633.64   43.30
   4  -5   7  631.34   40.10
   4  -5   7  630.14   40.30
   4  -5   7  607.54   41.10
   4  -5   7  651.23   42.00
  -5   5  -7  135.79   12.00
  -5   5  -7  135.59   13.40
   5  -5   7  136.79   12.10
   5  -5   7  120.09   10.80
  -6   5  -7   84.89   11.70
  -6   5  -7   78.39   10.00
   6  -5   7   96.29   10.50
   6  -5   7   84.69    8.60
  -7   5  -7    5.00    6.30
  -7   5  -7   10.80    6.40
   7  -5   7   22.20    4.90
   7  -5   7   21.50    6.90
  -8   5  -7  263.77   22.70
   8  -5   7  193.18   16.90
  -9   5  -7   13.60   10.20
   9  -5   7   31.10    6.90
 -10   5  -7  107.39   17.30
  10   4  -7   36.60   13.90
 -10  -4   7   16.80    8.60
 -10  -4   7   32.10   10.60
   9   4  -7  117.69   17.30
  -9  -4   7   95.79   13.20
  -9  -4   7  101.49   15.00
   8   4  -7   24.40    7.50
   8   4  -7    5.50    7.50
  -8  -4   7   29.70    8.90
  -8  -4   7   22.40    7.20
   7   4  -7   63.29   11.60
   7   4  -7   51.59    8.50
  -7  -4   7   46.90    8.70
  -7  -4   7   60.99   10.30
   6   4  -7  201.08   19.80
   6   4  -7  200.58   18.10
  -6  -4   7  228.68   19.40
  -6  -4   7  262.27   19.40
   5   4  -7  400.46   31.40
   5   4  -7  378.76   29.90
  -5  -4   7  461.65   31.30
   4   4  -7  294.37   22.30
   4   4  -7  252.57   20.50
  -4  -4   7  265.47   21.10
  -4  -4   7  271.47   21.50
   3   4  -7  140.59   13.80
   3   4  -7  156.38   13.30
  -3  -4   7  165.18   14.00
  -3  -4   7  163.58   14.20
   2   4  -7  820.72   53.79
   2   4  -7  794.42   52.89
   2   4  -7  800.72   53.49
  -2  -4   7  741.73   53.39
   1   4  -7  496.35   34.20
   1   4  -7  513.15   34.00
   1   4  -7  538.65   35.10
  -1  -4   7  478.05   33.80
  -1  -4   7  443.26   34.50
   0   4  -7   42.50    5.10
   0   4  -7   35.50    4.90
   0   4  -7   24.00    5.00
   0  -4   7   37.70    5.20
   0  -4   7   33.00    5.10
   0  -4   7   32.80    5.70
  -1   4  -7  477.05   32.70
  -1   4  -7  443.56   32.80
  -1   4  -7  463.35   33.90
   1  -4   7  465.75   32.60
   1  -4   7  531.25   34.30
   1  -4   7  493.35   32.80
   1  -4   7  519.45   33.20
  -2   4  -7  764.72   55.39
  -2   4  -7  820.22   53.89
   2  -4   7  854.11   54.19
   2  -4   7  844.32   54.19
   2  -4   7  823.42   53.89
   2  -4   7  830.52   55.49
  -3   4  -7  172.38   11.40
  -3   4  -7  150.08   13.30
   3  -4   7  135.59   11.40
   3  -4   7  151.08   11.90
   3  -4   7  159.58   11.40
  -4   4  -7  290.07   22.50
  -4   4  -7  281.47   20.20
  -4   4  -7  287.57   19.20
   4  -4   7  255.17   19.70
   4  -4   7  315.27   19.40
   4  -4   7  298.97   20.50
  -5   4  -7  499.25   33.40
  -5   4  -7  498.15   30.80
   5  -4   7  402.46   30.10
   5  -4   7  414.86   30.60
  -6   4  -7  215.68   16.40
  -6   4  -7  233.28   19.40
   6  -4   7  199.88   15.50
  -7   4  -7   39.60    8.80
  -7   4  -7   55.29    7.40
   7  -4   7   59.39    6.80
  -8   4  -7   25.50    9.10
  -8   4  -7   23.90    7.00
   8  -4   7    9.80    4.60
  -9   4  -7  102.79   15.00
   9  -4   7   96.69   11.20
 -10   4  -7   46.50   12.00
  11   3  -7  116.89   19.10
 -11  -3   7   67.59   13.90
 -11  -3   7   97.19   13.60
  10   3  -7    3.30    9.80
 -10  -3   7    9.50    9.10
 -10  -3   7    7.50    7.30
   9   3  -7   11.50    6.40
   9   3  -7   10.80    8.80
  -9  -3   7   18.50    7.10
  -9  -3   7   19.20    8.10
   8   3  -7  124.29   13.00
   8   3  -7  115.99   14.40
  -8  -3   7  114.79   13.10
  -8  -3   7  109.09   14.40
   7   3  -7  444.16   33.70
   7   3  -7  415.86   35.50
  -7  -3   7  526.85   34.60
  -7  -3   7  471.35   34.80
   6   3  -7   71.39   10.80
   6   3  -7   76.69    9.50
  -6  -3   7  101.79   10.70
  -6  -3   7   82.19   10.10
   5   3  -7  190.78   14.90
   5   3  -7  202.18   16.80
  -5  -3   7  151.28   14.70
  -5  -3   7  166.78   15.30
   4   3  -7   49.40    7.60
   4   3  -7   46.10    6.70
  -4  -3   7   35.80    6.80
   3   3  -7 1112.99   74.69
   3   3  -7 1077.19   73.89
  -3  -3   7 1182.78   74.79
   2   3  -7   77.69    7.60
  -2  -3   7   57.19    6.40
  -2  -3   7   54.29    6.70
   1   3  -7  325.47   26.90
  -1  -3   7  406.26   28.10
  -1  -3   7  416.96   27.40
  -1  -3   7  420.66   28.20
  -1  -3   7  407.96   27.30
   0   3  -7   18.90    3.40
   0   3  -7   28.80    5.10
   0   3  -7   22.70    3.60
   0  -3   7   16.20    4.00
   0  -3   7   32.70    4.40
   0  -3   7   21.00    3.50
  -1   3  -7  381.26   24.40
   1  -3   7  307.47   22.70
   1  -3   7  321.97   22.50
   1  -3   7  329.07   23.90
   1  -3   7  324.47   22.70
  -2   3  -7   71.89    7.20
   2  -3   7   98.09    7.40
   2  -3   7   87.39    7.20
   2  -3   7  100.69    9.30
   2  -3   7  103.39    7.70
  -3   3  -7 1217.68   76.29
  -3   3  -7 1217.28   73.99
   3  -3   7 1132.79   73.89
   3  -3   7 1134.29   75.79
   3  -3   7 1098.19   73.69
   3  -3   7 1088.19   73.49
  -4   3  -7   36.00    4.20
  -4   3  -7   36.30    3.90
  -4   3  -7   50.89    7.50
   4  -3   7   39.90    4.00
   4  -3   7   40.10    4.40
   4  -3   7   36.90    3.90
  -5   3  -7  146.59   11.30
  -5   3  -7  163.38   15.10
  -5   3  -7  139.69   12.10
   5  -3   7  188.88   11.50
   5  -3   7  187.38   12.00
  -6   3  -7   80.89    8.40
  -6   3  -7   89.79   11.60
   6  -3   7  102.69    8.10
  -7   3  -7  425.16   32.10
  -7   3  -7  392.86   28.10
   7  -3   7  402.06   27.90
  -8   3  -7  107.39   11.50
  -8   3  -7  109.49   14.90
   8  -3   7  109.39   10.60
  -9   3  -7   24.60    9.30
   9  -3   7   12.10    5.70
 -10   3  -7   16.60   10.00
  10  -3   7    8.10    6.80
 -11   3  -7  111.69   18.60
  11   2  -7   33.60   12.00
 -11  -2   7   25.10   11.10
 -11  -2   7   45.70    9.90
  10   2  -7    2.40    8.40
 -10  -2   7   10.30    6.80
 -10  -2   7    6.90    7.30
   9   2  -7  149.69   15.90
   9   2  -7  167.68   18.70
  -9  -2   7  199.58   18.60
  -9  -2   7  182.58   16.60
   8   2  -7   38.10    7.70
   8   2  -7   44.60    9.30
  -8  -2   7   34.80    8.40
  -8  -2   7   41.50    8.00
   7   2  -7  124.69   13.30
   7   2  -7  104.29   11.30
  -7  -2   7  129.09   12.10
  -7  -2   7   92.39   11.60
   6   2  -7   94.59   11.10
   6   2  -7   87.99    9.60
  -6  -2   7   92.29   10.40
  -6  -2   7   90.89    9.60
   5   2  -7  715.03   50.89
   5   2  -7  723.63   52.19
  -5  -2   7  833.92   52.19
   4   2  -7  154.18   14.20
   4   2  -7  160.98   13.60
  -4  -2   7  197.78   14.80
   3   2  -7  469.05   31.90
   3   2  -7  455.85   32.40
   2   2  -7  164.38   14.40
   2   2  -7  178.48   14.90
   2   2  -7  182.68   15.10
  -2  -2   7  210.58   15.40
  -2  -2   7  213.38   14.90
  -2  -2   7  210.68   15.90
  -2  -2   7  226.38   15.30
   1   2  -7  774.12   54.49
   1   2  -7  793.22   53.69
   1   2  -7  812.72   53.89
  -1  -2   7  856.51   54.59
  -1  -2   7  799.72   53.89
  -1  -2   7  880.51   54.89
  -1  -2   7  817.92   53.69
   0   2  -7  138.09   10.80
   0   2  -7  148.29   12.00
   0   2  -7  155.88   11.30
   0  -2   7  145.29   11.30
   0  -2   7  159.88   12.30
   0  -2   7  150.38   11.00
  -1   2  -7  845.02   53.69
  -1   2  -7  865.41   53.09
  -1   2  -7  825.92   54.89
   1  -2   7  780.92   52.99
   1  -2   7  859.01   53.69
   1  -2   7  753.12   54.59
  -2   2  -7  210.18   14.70
   2  -2   7  181.18   14.30
   2  -2   7  171.58   11.90
   2  -2   7  181.68   12.80
   2  -2   7  169.18   11.90
  -3   2  -7  606.34   38.10
  -3   2  -7  580.24   35.80
   3  -2   7  497.45   35.70
   3  -2   7  497.65   37.30
  -4   2  -7  220.58   13.80
  -4   2  -7  229.28   14.60
  -4   2  -7  195.38   17.00
   4  -2   7  191.08   13.70
   4  -2   7  198.38   14.40
  -5   2  -7  825.72   51.29
  -5   2  -7  842.42   54.99
  -5   2  -7  742.73   51.09
   5  -2   7  805.42   51.29
   5  -2   7  747.83   51.09
  -6   2  -7   97.09    7.90
  -6   2  -7  117.59   12.50
  -6   2  -7   87.19    8.30
   6  -2   7  109.89    8.10
   6  -2   7  105.39    8.60
  -7   2  -7   87.49    7.90
  -7   2  -7   94.79    7.70
  -7   2  -7   95.59    9.20
  -7   2  -7   84.99   11.70
   7  -2   7  116.59    9.50
   7  -2   7  116.39    8.50
  -8   2  -7   41.70    5.20
  -8   2  -7   58.49   11.10
  -8   2  -7   44.90    5.00
  -8   2  -7   47.10    6.80
   8  -2   7   57.19    7.40
  -9   2  -7  177.18   18.60
   9  -2   7  145.59   14.30
 -10   2  -7    6.80    9.00
  10  -2   7    7.80    7.10
 -11   2  -7   23.20   12.50
  11   1  -7   45.90   13.70
 -11  -1   7   36.40   11.40
 -11  -1   7   43.20    9.40
  10   1  -7   52.09   12.20
 -10  -1   7   38.70    8.00
 -10  -1   7   40.30    9.90
   9   1  -7   14.40    6.00
   9   1  -7   22.20    8.70
  -9  -1   7   26.00    6.90
  -9  -1   7   13.70    7.20
   8   1  -7   71.29   11.40
   8   1  -7   53.89    8.50
  -8  -1   7   78.29    9.20
  -8  -1   7   84.29   11.50
   7   1  -7  176.18   17.70
   7   1  -7  196.98   16.50
  -7  -1   7  220.48   16.90
  -7  -1   7  210.88   17.90
   6   1  -7  295.57   22.80
   6   1  -7  323.37   24.50
  -6  -1   7  317.07   23.90
   5   1  -7   29.20    5.00
   5   1  -7   38.20    6.80
   4   1  -7  577.54   40.50
   4   1  -7  605.04   41.40
  -4  -1   7  619.64   41.20
   3   1  -7  317.47   27.30
  -3  -1   7  401.66   27.70
  -3  -1   7  431.36   28.40
  -3  -1   7  425.46   27.70
   2   1  -7  467.85   29.80
   2   1  -7  456.15   29.10
   2   1  -7  400.26   29.00
  -2  -1   7  407.86   29.00
  -2  -1   7  423.66   29.60
  -2  -1   7  375.86   28.90
  -2  -1   7  449.26   29.50
   1   1  -7  943.41   62.49
   1   1  -7  928.61   63.09
   1   1  -7  888.01   62.29
  -1  -1   7  995.30   63.19
  -1  -1   7 1037.70   62.69
  -1  -1   7  962.50   62.39
   0   1  -7 1738.93  112.99
   0   1  -7 1701.53  112.49
   0   1  -7 1822.82  113.99
   0  -1   7 1760.32  113.09
   0  -1   7 1834.22  113.89
   0  -1   7 1705.13  112.59
  -1   1  -7 1071.49   64.99
  -1   1  -7 1047.10   65.99
  -1   1  -7 1039.50   63.99
   1  -1   7  927.91   64.69
   1  -1   7  992.60   65.79
   1  -1   7  925.71   63.89
  -2   1  -7  448.76   30.80
  -2   1  -7  445.66   32.20
   2  -1   7  480.95   32.10
   2  -1   7  478.85   30.90
  -3   1  -7  397.76   25.00
   3  -1   7  307.07   24.00
   3  -1   7  312.37   22.60
  -4   1  -7  586.84   37.90
  -4   1  -7  593.34   40.20
  -4   1  -7  506.65   36.70
   4  -1   7  584.44   36.90
   4  -1   7  606.04   37.90
  -5   1  -7    7.50    4.60
  -5   1  -7   11.20    2.10
  -5   1  -7   10.00    2.70
  -6   1  -7  283.07   21.00
  -6   1  -7  324.77   24.90
  -6   1  -7  289.87   21.40
   6  -1   7  319.47   21.60
   6  -1   7  335.07   21.70
  -7   1  -7  163.68   13.00
  -7   1  -7  180.58   13.50
  -7   1  -7  162.78   13.50
  -7   1  -7  200.88   18.00
   7  -1   7  188.18   13.90
   7  -1   7  185.48   14.30
  -8   1  -7   68.79   11.10
  -8   1  -7   60.39    6.90
  -8   1  -7   53.29    7.20
  -8   1  -7   57.69    6.70
   8  -1   7   63.09    8.30
  -9   1  -7   22.50    9.40
  -9   1  -7   29.70    5.40
  -9   1  -7   35.20    5.40
   9  -1   7   31.00    7.10
 -10   1  -7   43.50   10.50
 -10   1  -7   30.00    5.60
 -11   1  -7   50.99   14.40
  11   0  -7   40.90   12.40
 -11   0   7   27.00    9.80
 -11   0   7   27.20    8.00
  10   0  -7   71.29   13.50
 -10   0   7   87.19   10.80
 -10   0   7   79.99   12.30
   9   0  -7   98.89   11.20
   9   0  -7  119.49   15.40
  -9   0   7  108.99   13.40
  -9   0   7   93.79   11.20
   8   0  -7  147.59   16.30
   8   0  -7  175.38   14.90
  -8   0   7  180.68   16.40
  -8   0   7  177.68   14.90
   7   0  -7    6.90    4.80
   7   0  -7    4.90    3.80
  -7   0   7   17.10    4.50
  -7   0   7   10.10    5.30
   6   0  -7  610.74   44.70
   6   0  -7  630.14   43.30
  -6   0   7  672.43   44.30
   5   0  -7  147.69   13.30
   5   0  -7  146.19   12.10
  -5   0   7  149.99   12.70
   4   0  -7  157.88   13.50
   4   0  -7  164.58   13.60
   4   0  -7  176.58   12.90
  -4   0   7  166.88   13.00
  -4   0   7  145.29   13.70
  -4   0   7  164.58   13.10
   3   0  -7  103.29    9.30
   3   0  -7  106.59    9.30
   3   0  -7  108.89    9.00
  -3   0   7  111.29    9.30
  -3   0   7   92.19    9.30
  -3   0   7  118.79   10.00
  -3   0   7  104.39    9.10
   2   0  -7  859.01   57.69
   2   0  -7  891.51   57.39
   2   0  -7  855.61   57.49
  -2   0   7  792.22   57.49
  -2   0   7  913.41   57.69
  -2   0   7  880.71   57.89
  -2   0   7  941.51   57.59
   1   0  -7  780.52   48.50
   1   0  -7  706.13   47.80
   1   0  -7  729.53   48.00
  -1   0   7  737.13   48.10
  -1   0   7  727.13   48.50
  -1   0   7  704.63   47.90
   0   0  -7    0.00    1.10
   0   0  -7    2.80    1.70
   0   0  -7   -1.20    1.60
   0   0   7    0.00    1.70
   0   0   7    1.30    1.60
   0   0   7    0.10    1.20
  -1   0  -7  677.23   45.80
  -1   0  -7  721.03   47.50
  -1   0  -7  677.93   46.60
   1   0   7  727.73   46.70
   1   0   7  719.73   45.90
   1   0   7  755.02   47.60
  -2   0  -7  862.31   55.59
  -2   0  -7  856.91   57.89
  -2   0  -7  881.91   55.69
  -2   0  -7  853.41   56.79
   2   0   7  862.61   57.59
   2   0   7  907.01   56.89
  -3   0  -7  109.59   10.40
  -3   0  -7  112.79    7.90
  -3   0  -7  120.69    8.10
  -3   0  -7  121.59    9.30
   3   0   7   98.29   10.10
   3   0   7  131.19    9.40
  -4   0  -7  153.68   11.00
  -4   0  -7  157.08   12.20
  -4   0  -7  159.98   14.00
  -4   0  -7  158.48   11.30
   4   0   7  163.58   11.40
   4   0   7  169.58   12.30
  -5   0  -7  126.39    9.90
  -5   0  -7  133.59   10.90
  -5   0  -7  130.99   12.80
   5   0   7  139.09   10.50
   5   0   7  132.59   10.90
  -6   0  -7  686.23   46.60
  -6   0  -7  644.44   43.10
  -6   0  -7  634.24   43.70
   6   0   7  619.74   43.70
   6   0   7  689.33   43.90
  -7   0  -7   12.50    6.30
  -7   0  -7   17.40    4.30
  -7   0  -7   15.10    4.30
  -7   0  -7   14.80    4.10
   7   0   7   16.30    4.80
   7   0   7   18.00    4.80
  -8   0  -7  168.68   13.60
  -8   0  -7  166.88   17.30
   8   0   7  143.79   14.30
  -9   0  -7  118.79   11.40
  -9   0  -7  112.29   14.70
   9   0   7   97.99   12.90
 -10   0  -7   61.09    8.40
 -10   0  -7   84.69   13.80
  10   0   7   80.89   12.00
 -11   0  -7   23.10   11.60
  11   0   7   36.00   10.70
  11  -1  -7   59.19   12.00
 -11   1   7   38.30   10.60
 -11   1   7   21.80    7.30
  10  -1  -7   33.10   10.70
  10  -1  -7   49.70    8.40
 -10   1   7   63.49   11.10
 -10   1   7   69.79    8.80
   9  -1  -7   23.40    8.40
   9  -1  -7   28.40    6.20
  -9   1   7   19.60    5.90
  -9   1   7   26.80    7.70
   8  -1  -7   71.09   11.40
   8  -1  -7   56.59    7.50
  -8   1   7   65.19    8.00
  -8   1   7   62.39    9.60
   7  -1  -7  188.78   15.70
   7  -1  -7  180.98   17.60
  -7   1   7  237.58   17.50
   6  -1  -7  295.77   21.60
   6  -1  -7  304.47   23.20
  -6   1   7  296.97   22.40
  -5   1   7   32.10    5.30
  -5   1   7   31.60    6.90
  -5   1   7   38.70    5.60
   4  -1  -7  609.64   40.90
   4  -1  -7  619.04   41.60
   4  -1  -7  623.54   42.00
  -4   1   7  617.34   41.10
  -4   1   7  614.24   41.10
  -4   1   7  585.44   41.60
  -3   1   7  313.07   21.20
  -3   1   7  292.67   21.20
  -3   1   7  309.27   21.70
  -3   1   7  292.97   21.80
   2  -1  -7  448.26   30.10
   2  -1  -7  433.46   30.40
   2  -1  -7  439.36   30.10
  -2   1   7  463.35   30.00
  -2   1   7  410.86   30.20
  -2   1   7  463.25   30.30
  -2   1   7  457.75   30.20
   1  -1  -7 1050.79   63.09
   1  -1  -7 1054.09   62.99
   1  -1  -7 1050.19   63.09
  -1   1   7  896.21   62.69
  -1   1   7  894.41   62.69
  -1   1   7  847.82   62.69
   0  -1  -7 1585.14  111.39
   0  -1  -7 1762.72  110.99
   0   1   7 1737.73  111.29
   0   1   7 1732.13  111.49
   0   1   7 1832.32  111.19
  -1  -1  -7  947.11   65.89
  -1  -1  -7  976.50   66.39
  -1  -1  -7  960.40   65.39
   1   1   7 1024.40   65.99
   1   1   7 1063.19   66.39
   1   1   7 1107.69   65.59
  -2  -1  -7  478.35   31.40
  -2  -1  -7  439.76   31.80
  -2  -1  -7  457.85   30.50
  -2  -1  -7  498.95   30.60
   2   1   7  441.76   31.10
   2   1   7  456.85   31.70
   2   1   7  456.75   30.50
  -3  -1  -7  272.97   20.80
  -3  -1  -7  325.77   22.30
  -3  -1  -7  288.97   20.00
  -3  -1  -7  302.47   20.30
  -4  -1  -7  564.54   37.10
  -4  -1  -7  558.24   37.50
  -4  -1  -7  570.14   38.20
  -4  -1  -7  514.95   39.30
   4   1   7  586.84   38.20
   4   1   7  586.04   37.70
  -5  -1  -7   32.60    4.30
  -5  -1  -7   35.40    5.40
  -5  -1  -7   27.40    6.60
  -6  -1  -7  320.57   22.50
  -6  -1  -7  316.07   21.50
  -6  -1  -7  303.07   24.60
   6   1   7  281.57   22.40
  -7  -1  -7  207.88   15.40
  -7  -1  -7  190.58   18.40
  -7  -1  -7  211.78   15.90
   7   1   7  166.68   16.10
  -8  -1  -7   57.39    8.30
  -8  -1  -7   74.99   11.60
   8   1   7   57.19    9.30
  -9  -1  -7   19.30    6.00
  -9  -1  -7   31.70    9.80
   9   1   7   31.40    8.10
 -10  -1  -7   49.90   11.50
 -10  -1  -7   66.69    9.40
  10   1   7   47.60   10.90
 -11  -1  -7   25.20    7.60
 -11  -1  -7   40.50   12.00
  11   1   7   38.40   11.90
  11  -2  -7   32.90   11.50
  10  -2  -7   16.10    8.90
 -10   2   7    9.70    7.10
   9  -2  -7  184.58   18.60
   9  -2  -7  157.98   15.20
  -9   2   7  206.98   15.60
  -9   2   7  208.18   17.80
   8  -2  -7   40.00    6.10
   8  -2  -7   46.00    8.80
  -8   2   7   51.19    8.30
  -8   2   7   51.49    6.70
   7  -2  -7  104.09   10.00
   7  -2  -7   95.99   12.00
  -7   2   7  138.19   11.90
   6  -2  -7   98.29   10.70
   6  -2  -7   95.99    9.00
  -6   2   7  100.99    9.70
  -6   2   7  100.69    9.80
   5  -2  -7  743.23   52.09
   5  -2  -7  840.72   53.39
   5  -2  -7  808.62   53.89
  -5   2   7  780.22   52.39
  -5   2   7  763.62   52.39
  -5   2   7  806.72   53.29
   4  -2  -7  217.68   15.90
   4  -2  -7  195.18   14.20
   4  -2  -7  196.58   14.60
  -4   2   7  158.88   14.00
  -4   2   7  183.68   14.60
  -4   2   7  185.68   14.00
   3  -2  -7  536.05   33.50
  -3   2   7  468.75   32.50
  -3   2   7  482.65   32.10
  -3   2   7  444.96   32.30
   2  -2  -7  210.08   13.90
   2  -2  -7  227.28   14.50
   2  -2  -7  218.18   14.90
  -2   2   7  192.58   13.60
  -2   2   7  164.58   14.40
  -2   2   7  174.68   13.90
  -2   2   7  168.68   14.00
   1  -2  -7  825.02   53.19
   1  -2  -7  834.22   52.89
   1  -2  -7  849.81   53.49
  -1   2   7  780.32   52.89
  -1   2   7  765.82   53.19
  -1   2   7  807.22   53.59
   0  -2  -7  143.39   11.10
   0  -2  -7  149.79   11.30
   0  -2  -7  146.69   11.30
   0   2   7  144.29   11.20
   0   2   7  147.99   11.50
   0   2   7  146.79   11.00
  -1  -2  -7  802.32   54.79
  -1  -2  -7  832.62   54.89
  -1  -2  -7  827.42   54.49
   1   2   7  833.82   54.59
   1   2   7  827.42   54.59
   1   2   7  859.61   54.59
  -2  -2  -7  158.58   14.30
  -2  -2  -7  188.28   13.80
  -2  -2  -7  181.98   14.20
  -2  -2  -7  172.18   13.70
   2   2   7  225.58   14.50
   2   2   7  206.08   14.60
  -3  -2  -7  459.95   33.10
  -3  -2  -7  448.36   34.40
  -3  -2  -7  461.15   33.30
  -3  -2  -7  482.85   33.90
   3   2   7  562.84   34.00
   3   2   7  564.14   34.70
  -4  -2  -7  183.78   15.90
  -4  -2  -7  181.98   14.50
  -4  -2  -7  180.98   14.80
  -4  -2  -7  182.88   14.00
   4   2   7  216.78   15.00
  -5  -2  -7  802.42   51.59
  -5  -2  -7  682.93   53.59
  -5  -2  -7  805.82   52.39
  -5  -2  -7  800.62   52.59
   5   2   7  796.02   52.59
  -6  -2  -7   99.89   12.30
  -6  -2  -7  109.49    9.70
  -6  -2  -7  103.99   10.40
   6   2   7  103.49   10.90
  -7  -2  -7  106.49   13.20
  -7  -2  -7  117.49   11.70
   7   2   7  101.69   12.00
  -8  -2  -7   40.00    9.30
  -8  -2  -7   55.79    8.20
   8   2   7   50.09    9.50
  -9  -2  -7  157.48   18.50
  -9  -2  -7  177.58   15.70
   9   2   7  143.39   17.50
 -10  -2  -7   -1.90    7.90
 -10  -2  -7    2.50    6.60
  10   2   7   -2.10    8.10
 -11  -2  -7   30.70    8.80
 -11  -2  -7   19.10   11.80
  11   2   7   29.40   12.40
  11  -3  -7   93.99   16.40
 -11   3   7  127.89   15.80
  10  -3  -7   10.60    9.70
 -10   3   7    3.30    4.40
 -10   3   7   16.50    7.80
   9  -3  -7   14.70    4.60
   9  -3  -7   21.00    8.10
  -9   3   7   13.60    6.60
  -9   3   7   20.30    4.70
   8  -3  -7  100.49    9.80
   8  -3  -7  120.49   13.70
  -8   3   7  105.89   11.60
   7  -3  -7  423.56   29.00
   7  -3  -7  396.26   31.40
  -7   3   7  456.75   30.20
  -7   3   7  398.76   29.30
   6  -3  -7   78.39    8.10
   6  -3  -7   88.79   10.40
   6  -3  -7   79.29   10.10
  -6   3   7   80.19    9.70
  -6   3   7   88.39    8.80
  -6   3   7   87.19    8.60
   5  -3  -7  159.28   13.70
   5  -3  -7  146.09   12.90
   5  -3  -7  140.99   14.50
  -5   3   7  191.58   13.20
  -5   3   7  180.48   13.90
  -5   3   7  192.68   13.60
   4  -3  -7   38.10    5.30
   4  -3  -7   37.00    6.20
  -4   3   7   40.40    4.60
  -4   3   7   41.80    5.30
  -4   3   7   40.10    5.30
   3  -3  -7 1165.48   72.09
   3  -3  -7 1235.48   73.49
  -3   3   7 1052.59   71.89
  -3   3   7 1029.90   71.29
  -3   3   7 1054.59   70.99
   2  -3  -7   54.19    6.60
   2  -3  -7   65.79    7.30
  -2   3   7   79.39    6.20
  -2   3   7   88.79    7.30
  -2   3   7   83.49    6.10
   1  -3  -7  371.86   23.00
  -1   3   7  301.97   23.30
  -1   3   7  302.47   22.60
   0  -3  -7   23.80    4.10
   0  -3  -7   21.00    3.40
   0  -3  -7   24.30    4.00
   0   3   7   27.60    4.40
   0   3   7   26.00    4.60
   0   3   7   23.20    3.40
  -1  -3  -7  312.17   23.30
  -1  -3  -7  297.27   23.20
  -1  -3  -7  297.77   23.20
  -1  -3  -7  308.67   23.00
   1   3   7  381.66   23.20
   1   3   7  380.96   23.60
  -2  -3  -7   81.89    8.00
  -2  -3  -7   75.19    7.70
  -2  -3  -7   95.79    8.10
  -2  -3  -7   87.29    8.00
   2   3   7   63.39    7.50
   2   3   7   72.59    7.80
  -3  -3  -7 1031.80   70.19
  -3  -3  -7 1134.99   70.29
  -3  -3  -7  987.80   70.49
  -3  -3  -7 1091.49   69.89
  -4  -3  -7   43.90    6.10
  -4  -3  -7   40.00    6.40
  -4  -3  -7   37.80    7.10
  -4  -3  -7   51.39    6.70
   4   3   7   38.80    6.50
  -5  -3  -7  214.28   15.70
  -5  -3  -7  168.38   16.20
  -5  -3  -7  196.78   15.60
   5   3   7  142.39   14.70
  -6  -3  -7   92.49   10.70
  -6  -3  -7  103.59   10.70
  -6  -3  -7   91.79   11.60
   6   3   7   91.29   10.80
  -7  -3  -7  458.75   32.10
  -7  -3  -7  403.86   33.40
  -7  -3  -7  435.96   32.40
   7   3   7  432.96   32.90
  -8  -3  -7  117.09   14.50
  -8  -3  -7  124.79   13.40
  -8  -3  -7  101.39   15.20
   8   3   7  122.89   14.70
  -9  -3  -7   20.20    8.70
  -9  -3  -7   16.00    6.70
   9   3   7   11.10    8.50
 -10  -3  -7   15.70    9.80
 -10  -3  -7    9.40    7.20
 -10  -3  -7    6.80    9.60
  10   3   7   19.10   10.50
 -11  -3  -7   90.19   16.70
 -11  -3  -7  111.99   13.90
 -11  -3  -7  100.69   16.30
  11   3   7   85.49   16.90
  10  -4  -7   34.80   11.70
 -10   4   7   32.00    9.20
   9  -4  -7   71.19   13.10
   9  -4  -7   96.99    9.10
  -9   4   7  107.19   12.10
  -9   4   7   80.99    8.50
   8  -4  -7   18.60    4.50
   8  -4  -7   25.10    7.90
  -8   4   7   13.30    5.50
  -8   4   7   28.10    6.30
   7  -4  -7   62.69   10.00
   7  -4  -7   39.10    5.80
  -7   4   7   61.89    7.20
  -7   4   7   57.19    7.40
   6  -4  -7  228.18   19.40
   6  -4  -7  221.58   16.60
   6  -4  -7  219.68   17.60
  -6   4   7  235.58   16.70
  -6   4   7  212.68   17.40
  -6   4   7  222.78   16.90
   5  -4  -7  476.65   29.70
   5  -4  -7  475.15   32.00
  -5   4   7  392.26   29.40
  -5   4   7  392.76   28.80
  -5   4   7  429.26   29.30
   4  -4  -7  287.87   21.30
   4  -4  -7  263.57   19.20
  -4   4   7  271.67   18.30
  -4   4   7  251.07   17.90
  -4   4   7  263.47   19.30
   3  -4  -7  154.68   12.60
   3  -4  -7  146.59   11.40
  -3   4   7  145.09    9.80
  -3   4   7  127.99    9.50
  -3   4   7  140.79   11.50
   2  -4  -7  756.32   50.29
   2  -4  -7  698.13   49.10
  -2   4   7  771.62   47.50
  -2   4   7  737.63   47.50
  -2   4   7  735.53   49.30
   1  -4  -7  464.45   32.60
   1  -4  -7  481.65   30.60
   1  -4  -7  454.05   31.80
  -1   4   7  439.16   31.70
  -1   4   7  469.35   30.30
   0  -4  -7   35.20    4.40
   0  -4  -7   27.40    5.10
   0  -4  -7   33.80    5.40
   0   4   7   32.10    4.10
  -1  -4  -7  462.65   33.20
  -1  -4  -7  488.25   32.70
  -1  -4  -7  518.55   33.70
  -1  -4  -7  493.25   34.60
   1   4   7  474.15   34.60
   1   4   7  440.86   32.40
  -2  -4  -7  806.02   53.29
  -2  -4  -7  803.02   52.99
  -2  -4  -7  763.22   53.09
   2   4   7  782.62   52.79
  -3  -4  -7  155.28   13.00
  -3  -4  -7  134.69   12.40
  -3  -4  -7  132.29   12.60
  -4  -4  -7  283.77   21.70
  -4  -4  -7  283.37   21.60
  -4  -4  -7  271.97   22.00
   4   4   7  267.47   21.60
  -5  -4  -7  392.96   30.10
  -5  -4  -7  372.56   29.20
  -5  -4  -7  416.86   29.50
  -6  -4  -7  227.28   19.90
  -6  -4  -7  246.38   19.70
  -6  -4  -7  202.48   19.90
   6   4   7  242.18   20.20
  -7  -4  -7   60.79   10.80
  -7  -4  -7   73.39   11.10
   7   4   7   44.90    9.90
  -8  -4  -7   18.60    8.80
  -8  -4  -7   11.60    8.40
  -8  -4  -7   24.90    7.60
   8   4   7   35.10   10.10
  -9  -4  -7  112.89   16.00
  -9  -4  -7  122.59   15.70
  -9  -4  -7  128.09   14.40
   9   4   7   87.79   14.80
 -10  -4  -7   28.60   12.30
 -10  -4  -7   30.20   11.80
 -10  -4  -7   14.10    8.20
  10   4   7   31.20   11.60
  10  -5  -7  111.59   14.80
 -10   5   7   73.59   12.70
   9  -5  -7   34.10   10.60
  -9   5   7   30.80    7.30
   8  -5  -7  279.87   23.60
   8  -5  -7  261.57   18.00
  -8   5   7  220.78   19.50
   7  -5  -7    6.70    3.60
   7  -5  -7   16.40    7.00
  -7   5   7   28.00    5.00
  -7   5   7   14.90    4.60
  -7   5   7   15.20    5.90
   6  -5  -7   94.29   12.30
   6  -5  -7   98.19    9.20
  -6   5   7  111.59    9.90
  -6   5   7   98.69    9.50
  -6   5   7  103.89    8.80
   5  -5  -7  119.19   13.30
   5  -5  -7  136.29   11.00
  -5   5   7  126.89    9.00
  -5   5   7  108.79   10.80
  -5   5   7  130.39    9.30
   4  -5  -7  572.34   40.70
   4  -5  -7  575.64   38.80
  -4   5   7  568.84   38.70
   3  -5  -7  201.18   16.70
   3  -5  -7  202.18   14.90
  -3   5   7  176.88   14.90
   2  -5  -7   39.50    6.80
   2  -5  -7   34.30    5.30
   1  -5  -7   26.80    4.60
   1  -5  -7   29.60    3.20
   1  -5  -7   35.90    6.70
  -1   5   7   21.00    2.70
   0  -5  -7  265.07   18.50
   0  -5  -7  245.78   19.80
   0  -5  -7  294.77   21.00
   0   5   7  256.87   18.40
  -1  -5  -7   19.60    4.90
  -1  -5  -7   18.10    4.10
  -1  -5  -7   18.50    4.90
   1   5   7   33.80    5.00
  -2  -5  -7   28.60    5.60
  -2  -5  -7   35.10    6.30
  -2  -5  -7   27.70    6.30
   2   5   7   35.20    6.10
  -3  -5  -7  193.88   16.70
  -3  -5  -7  187.68   16.40
  -3  -5  -7  206.78   16.60
  -4  -5  -7  552.44   42.00
  -4  -5  -7  646.04   42.40
  -4  -5  -7  597.24   42.50
   4   5   7  591.44   42.70
  -5  -5  -7  146.69   14.40
  -5  -5  -7  146.69   14.10
  -5  -5  -7  108.09   13.20
   5   5   7  149.09   15.00
  -6  -5  -7   80.89   11.30
  -6  -5  -7   95.79   13.00
  -6  -5  -7   89.49   13.00
   6   5   7   87.49   13.20
  -7  -5  -7   22.40    7.30
  -7  -5  -7   31.40    8.10
  -7  -5  -7   20.50    8.00
   7   5   7    9.80    7.20
  -8  -5  -7  233.48   23.20
  -8  -5  -7  250.17   21.90
  -8  -5  -7  212.48   22.50
   8   5   7  275.37   24.30
  -9  -5  -7   22.10   10.00
  -9  -5  -7   40.10   11.50
  -9  -5  -7   36.20    9.30
   9   5   7   18.00   11.20
 -10  -5  -7  133.69   19.10
 -10  -5  -7  119.59   15.60
 -10  -5  -7  115.29   18.60
  10   5   7  116.19   19.00
   9  -6  -7   40.70   11.90
   8  -6  -7  144.79   11.10
   7  -6  -7  156.48   16.80
   7  -6  -7  157.58   11.60
  -7   6   7  116.29   10.40
  -7   6   7  143.39   11.80
   6  -6  -7  155.88   16.10
   6  -6  -7  157.68   12.70
   5  -6  -7   49.99    7.00
   5  -6  -7   53.89    9.50
  -5   6   7   69.49    8.20
   4  -6  -7   76.79   10.00
   4  -6  -7   80.79    8.40
   3  -6  -7   55.29    7.10
   3  -6  -7   54.69    8.50
   2  -6  -7  639.44   42.80
   2  -6  -7  609.74   44.00
   1  -6  -7   85.29    9.00
   1  -6  -7   84.09   10.30
   0  -6  -7  287.47   22.20
   0  -6  -7  277.57   20.90
   0  -6  -7  268.37   19.00
   0   6   7  260.67   18.80
  -1  -6  -7   82.79    9.10
  -1  -6  -7   79.29    8.30
  -1  -6  -7   82.59   10.00
   1   6   7   91.99    8.60
  -2  -6  -7  751.62   52.89
  -2  -6  -7  733.53   51.99
  -2  -6  -7  829.02   53.99
  -3  -6  -7   91.59   10.60
  -3  -6  -7   87.49   11.20
  -3  -6  -7   96.39   11.70
  -4  -6  -7   98.29   12.40
  -4  -6  -7   95.69   11.60
  -4  -6  -7   97.29   11.70
  -5  -6  -7   60.79   10.40
  -5  -6  -7   57.39    9.80
  -5  -6  -7   71.79   11.60
   5   6   7   61.79   11.10
  -6  -6  -7  140.69   16.50
  -6  -6  -7  158.58   15.30
  -6  -6  -7  121.39   15.10
   6   6   7  158.28   17.40
  -7  -6  -7  185.88   17.90
  -7  -6  -7  177.78   19.20
  -7  -6  -7  162.78   19.50
   7   6   7  195.98   20.40
  -8  -6  -7  120.39   17.80
  -8  -6  -7  143.59   18.90
  -8  -6  -7  137.89   16.20
   8   6   7  132.39   19.10
  -9  -6  -7   39.00   11.90
  -9  -6  -7   34.30   12.80
  -9  -6  -7   24.80    9.50
   9   6   7   25.20   12.60
   9  -7  -7   -9.30    9.70
   8  -7  -7   23.50   10.20
   7  -7  -7  119.69   16.80
   7  -7  -7  148.09   11.70
   6  -7  -7   24.50    5.30
   6  -7  -7   24.00    8.40
  -6   7   7   37.50    6.40
   5  -7  -7   80.69   12.00
   5  -7  -7   79.19    8.90
   4  -7  -7   92.09   11.50
   4  -7  -7  109.19   10.20
   3  -7  -7  345.07   27.70
   3  -7  -7  367.06   26.10
   2  -7  -7  164.68   15.30
   2  -7  -7  135.39   12.90
   1  -7  -7   76.89   11.10
   1  -7  -7   71.39    8.90
   0  -7  -7  122.59   12.60
   0  -7  -7  141.69   13.90
   0  -7  -7  119.39   10.20
   0   7   7  137.59   10.30
  -1  -7  -7   71.09   10.20
  -1  -7  -7   58.39    8.70
  -1  -7  -7   72.19    7.50
   1   7   7   49.20    7.10
  -2  -7  -7  122.09   13.70
  -2  -7  -7  130.09   14.20
  -2  -7  -7  145.79   12.70
  -3  -7  -7  327.57   26.60
  -3  -7  -7  326.37   25.60
  -3  -7  -7  355.46   27.90
  -4  -7  -7  100.69   14.00
  -4  -7  -7   97.49   12.90
  -4  -7  -7   86.79   11.70
  -5  -7  -7   74.09   11.40
  -5  -7  -7   90.09   12.60
  -5  -7  -7   94.09   14.30
  -6  -7  -7   45.10   10.10
  -6  -7  -7   35.10   10.50
  -6  -7  -7   38.30    9.80
   6   7   7   24.10   10.70
  -7  -7  -7  125.69   18.00
  -7  -7  -7  124.39   16.50
  -7  -7  -7  159.08   17.50
   7   7   7  131.49   19.10
  -8  -7  -7   23.30    8.70
  -8  -7  -7   28.10   11.40
  -8  -7  -7    0.30   10.80
   8   7   7   19.70   11.00
  -9  -7  -7   22.90   11.40
  -9  -7  -7    9.90   13.10
  -9  -7  -7   -5.80    9.50
   9   7   7   -6.80   12.80
   8  -8  -7   34.10   12.10
   7  -8  -7    4.50    8.70
   6  -8  -7   38.10    6.60
   6  -8  -7   28.10    9.50
   5  -8  -7  175.08   17.70
   5  -8  -7  160.48   14.40
   4  -8  -7    4.40    4.50
   4  -8  -7   -2.00    5.70
   3  -8  -7  107.89   11.30
   3  -8  -7   95.99   12.40
   2  -8  -7   92.09   12.00
   2  -8  -7   91.89   10.50
   1  -8  -7  259.37   21.70
   1  -8  -7  291.27   23.70
   0  -8  -7  272.97   22.40
   0  -8  -7  299.97   19.70
   0  -8  -7  279.97   24.10
   0  -8  -7  238.58   19.40
   0   8   7  291.37   19.60
  -1  -8  -7  237.18   20.50
  -1  -8  -7  205.58   17.00
  -1  -8  -7  216.28   18.70
  -2  -8  -7   57.79   10.10
  -2  -8  -7   74.69    9.60
  -2  -8  -7  102.99   13.60
  -3  -8  -7  126.79   16.00
  -3  -8  -7  122.39   14.50
  -3  -8  -7  127.19   13.20
  -4  -8  -7   12.30    6.50
  -4  -8  -7   15.80    8.30
  -4  -8  -7   14.30    6.50
  -5  -8  -7  148.19   18.50
  -5  -8  -7  155.68   17.20
  -5  -8  -7  175.88   18.00
  -6  -8  -7   38.90   11.80
  -6  -8  -7   22.60    8.40
  -6  -8  -7   27.60    9.60
  -7  -8  -7   11.90    9.10
  -7  -8  -7    2.00    8.70
  -7  -8  -7   14.30   11.30
   7   8   7    5.60   10.90
  -8  -8  -7   27.90   13.80
  -8  -8  -7   12.60    9.00
  -8  -8  -7   22.70   10.70
   8   8   7   23.50   14.00
   7  -9  -7   96.49   16.30
   6  -9  -7    8.10    5.40
   6  -9  -7    3.20    9.10
   5  -9  -7   -0.40    5.60
   5  -9  -7  -10.00    6.00
   4  -9  -7  159.88   15.60
   4  -9  -7  173.68   18.40
   3  -9  -7  142.49   13.40
   3  -9  -7  104.69   15.00
   2  -9  -7   55.59   10.90
   2  -9  -7   43.60    8.50
   1  -9  -7  127.89   13.70
   1  -9  -7  127.99   15.70
   0  -9  -7   89.89   13.90
   0  -9  -7   93.09    9.10
   0  -9  -7  115.89    9.80
   0  -9  -7  115.49   13.00
  -1  -9  -7  141.59   17.10
  -1  -9  -7  107.09   12.00
  -1  -9  -7  139.69   14.90
  -1  -9  -7  133.89   12.70
   1   9   7  143.99   12.80
  -2  -9  -7   28.20    6.80
  -2  -9  -7   14.70    7.70
  -2  -9  -7   32.90    8.80
  -3  -9  -7   96.79   14.00
  -3  -9  -7  101.69   15.10
  -3  -9  -7   87.39   12.10
  -4  -9  -7  112.19   15.40
  -4  -9  -7  114.99   17.10
  -4  -9  -7  108.09   14.60
  -5  -9  -7    7.20    7.90
  -5  -9  -7    7.20    9.00
  -5  -9  -7   14.60   10.40
  -6  -9  -7    6.50    8.30
  -6  -9  -7    5.70   10.20
  -6  -9  -7    3.60    8.90
  -7  -9  -7   88.79   15.90
  -7  -9  -7   79.09   15.60
  -7  -9  -7  121.59   20.00
   6 -10  -7  130.09   19.00
   5 -10  -7   44.30    9.30
   5 -10  -7   50.49   13.10
   4 -10  -7   55.19    9.60
   4 -10  -7   87.59   14.40
   3 -10  -7   41.20    8.50
   3 -10  -7   39.80   10.70
   2 -10  -7  280.97   23.90
   2 -10  -7  296.97   26.40
   1 -10  -7   31.80    8.20
   1 -10  -7   31.70    9.70
   0 -10  -7   59.39   12.70
   0 -10  -7   56.59    7.00
   0 -10  -7   76.39   11.90
  -1 -10  -7   22.30   10.00
  -1 -10  -7   24.10    8.70
  -1 -10  -7   32.10    6.50
  -2 -10  -7  231.98   21.30
  -2 -10  -7  228.18   24.00
  -2 -10  -7  213.38   19.20
  -3 -10  -7   31.90    9.70
  -3 -10  -7   41.70   12.30
  -3 -10  -7   53.89   10.10
  -4 -10  -7   35.30   10.00
  -4 -10  -7   33.90   12.20
  -4 -10  -7   32.80   11.50
  -5 -10  -7   18.40   10.50
  -5 -10  -7   40.30   11.30
  -5 -10  -7   37.40   12.70
  -6 -10  -7  157.48   20.70
  -6 -10  -7  147.09   22.50
  -6 -10  -7  134.39   19.40
   4 -11  -7   46.70   10.80
   4 -11  -7   66.19   15.00
   3 -11  -7    4.10    9.60
   3 -11  -7   15.20    8.40
   2 -11  -7    5.50    7.30
   2 -11  -7  -15.10    8.90
   1 -11  -7   -2.00    7.30
   1 -11  -7   -3.20    8.90
   0 -11  -7  221.58   24.40
   0 -11  -7  259.17   23.20
  -1 -11  -7    1.10    8.90
  -1 -11  -7    5.00    9.30
  -2 -11  -7    6.90   11.50
  -2 -11  -7    4.80    7.60
  -2 -11  -7   -8.60    8.20
  -3 -11  -7   14.10   10.60
  -3 -11  -7    9.00   11.50
  -3 -11  -7    4.20    8.20
  -4 -11  -7   20.60   13.80
  -4 -11  -7   23.80   10.70
  -4 -11  -7   48.80   13.40
   1 -12  -7   79.09   17.20
   1 -12  -7   70.79   13.70
   0 -12  -7   21.80   10.30
   0 -12  -7   -0.50   11.30
  -1 -12  -7   78.89   17.80
  -1 -12  -7   80.79   15.30
   0 -12   8   17.90   12.20
   0 -12   8   17.20   12.40
   0 -12   8    3.50   11.80
   4  11  -8   30.40   14.00
  -4 -11   8   77.39   16.80
  -4 -11   8   53.69   12.90
  -4 -11   8   26.30   13.50
   3  11  -8  121.89   18.80
  -3 -11   8  115.69   17.10
  -3 -11   8  104.69   18.50
  -3 -11   8   66.49   16.90
   2  11  -8   27.10   13.30
  -2 -11   8   60.19   14.00
  -2 -11   8   58.99   13.00
  -2 -11   8   29.10   13.40
  -1 -11   8    2.90   10.10
  -1 -11   8   19.90   10.40
  -1 -11   8   19.80   11.60
   0 -11   8   49.20   11.90
   0 -11   8   53.29   13.20
   0 -11   8   36.40   11.20
   1 -11   8   32.00   12.30
   1 -11   8   19.00   10.30
   1 -11   8   34.90   10.20
   2 -11   8   34.20   11.90
   2 -11   8   53.09   10.60
   2 -11   8   43.90   13.70
   3 -11   8  147.89   15.80
   3 -11   8  113.29   16.50
   3 -11   8  122.49   17.60
   4 -11   8   29.00   11.20
   6  10  -8    9.40   14.40
  -6 -10   8    8.90   15.00
  -6 -10   8   23.50   12.90
  -6 -10   8   18.60   12.50
   5  10  -8   82.89   17.10
  -5 -10   8   90.79   16.40
  -5 -10   8   91.29   15.80
  -5 -10   8   90.99   18.60
   4  10  -8   69.29   14.20
  -4 -10   8   57.79   13.90
  -4 -10   8   43.70   13.00
  -4 -10   8   87.99   14.70
   3  10  -8   32.00   11.00
  -3 -10   8   37.20   11.10
  -3 -10   8   33.90   10.80
  -3 -10   8   34.80   11.00
   2  10  -8   37.70   11.60
  -2 -10   8   29.80   10.30
  -2 -10   8   21.50    9.90
  -2 -10   8   22.40   10.80
   1  10  -8  123.89   17.50
  -1 -10   8  122.39   17.70
  -1 -10   8  118.99   16.20
  -1 -10   8  128.69   15.60
   0 -10   8  302.57   27.00
   0 -10   8  265.87   24.20
   0 -10   8  255.77   24.70
   1 -10   8   91.39   14.90
   1 -10   8  104.39   14.20
   1 -10   8   95.29   13.40
   2 -10   8   17.40    7.80
   2 -10   8   26.90    9.30
   2 -10   8   41.10   10.20
  -3  10  -8   55.79   10.40
   3 -10   8   49.99   11.00
   3 -10   8   38.50    8.70
   3 -10   8   45.40   11.00
  -4  10  -8   70.39   11.90
   4 -10   8   63.99   12.40
   4 -10   8   71.59   12.40
   4 -10   8   82.49    9.70
  -5  10  -8   80.29   13.00
   5 -10   8  116.39   15.80
   5 -10   8  102.39   13.60
   6 -10   8   12.10    8.30
   7   9  -8   41.70   17.70
  -7  -9   8   67.49   14.60
  -7  -9   8   95.79   16.00
   6   9  -8   46.50   13.60
  -6  -9   8   15.60   11.30
  -6  -9   8   14.90   11.70
  -6  -9   8   25.60   10.90
   5   9  -8   40.20   14.00
  -5  -9   8   48.70   12.30
  -5  -9   8   58.79   14.90
  -5  -9   8   49.60   13.10
   4   9  -8   22.20    9.90
  -4  -9   8    9.60    9.50
  -4  -9   8   31.30    9.30
  -4  -9   8   35.70   10.20
   3   9  -8   35.70   10.10
  -3  -9   8   10.30    7.20
  -3  -9   8    6.10    8.80
  -3  -9   8   17.30    8.00
   2   9  -8   35.80   11.00
  -2  -9   8   54.49   11.10
  -2  -9   8   52.89   10.20
  -2  -9   8   43.60   11.20
   1   9  -8  234.48   22.80
  -1  -9   8  248.78   22.50
  -1  -9   8  240.68   23.60
  -1  -9   8  237.98   21.80
   0  -9   8  121.29   15.30
   0  -9   8  124.39   14.80
   0  -9   8  142.79   16.60
  -1   9  -8  287.87   22.30
   1  -9   8  221.38   20.90
   1  -9   8  241.28   21.80
   1  -9   8  234.08   22.30
  -2   9  -8   41.70    8.70
   2  -9   8   44.00    9.70
   2  -9   8   17.60    6.70
   2  -9   8   30.30    8.60
  -3   9  -8   12.80    7.00
   3  -9   8   36.50    8.60
   3  -9   8   27.20    6.60
   3  -9   8   29.30    8.90
  -4   9  -8   28.50    8.70
   4  -9   8   28.20    9.10
   4  -9   8   27.30    7.80
   4  -9   8   35.80    6.40
  -5   9  -8   63.19   11.10
   5  -9   8   29.00    8.10
  -6   9  -8   23.90    9.50
   6  -9   8   36.70    8.70
  -7   9  -8   58.59   12.10
   7  -9   8   68.89   11.40
   8   8  -8   25.50   12.90
  -8  -8   8    4.10    9.90
  -8  -8   8   14.70    9.80
   7   8  -8   23.80   13.20
  -7  -8   8   34.60   11.50
  -7  -8   8   10.30    9.10
   6   8  -8  162.08   19.90
  -6  -8   8  143.39   17.40
  -6  -8   8  121.39   17.20
   5   8  -8    5.90    7.60
  -5  -8   8    2.90    6.70
  -5  -8   8    5.70    8.40
   4   8  -8   72.49   12.70
  -4  -8   8   61.59   11.80
  -4  -8   8   69.79   12.10
   3   8  -8  214.98   18.50
   3   8  -8  195.38   19.80
  -3  -8   8  193.68   20.50
  -3  -8   8  203.28   19.40
  -3  -8   8  173.68   19.00
   2   8  -8  411.36   30.50
   2   8  -8  363.16   31.50
  -2  -8   8  415.56   31.30
  -2  -8   8  370.56   31.80
  -2  -8   8  406.36   31.50
   1   8  -8  197.48   16.00
   1   8  -8  173.58   16.90
  -1  -8   8  149.59   16.30
  -1  -8   8  168.28   17.20
  -1  -8   8  140.79   16.30
   0   8  -8   -1.30    4.90
   0   8  -8    4.30    4.70
   0   8  -8   -2.40    5.60
   0  -8   8    0.00    5.50
   0  -8   8    0.70    5.60
   0  -8   8    0.40    6.20
  -1   8  -8  167.28   15.50
   1  -8   8  155.98   15.40
   1  -8   8  147.59   15.90
   1  -8   8  164.08   16.50
  -2   8  -8  441.86   29.50
   2  -8   8  365.76   29.50
   2  -8   8  351.66   29.30
   2  -8   8  351.26   28.00
  -3   8  -8  187.28   17.40
   3  -8   8  166.08   14.80
   3  -8   8  180.48   17.50
   3  -8   8  180.38   17.00
  -4   8  -8   74.29   11.10
   4  -8   8   75.09   10.40
   4  -8   8   95.89    9.30
   4  -8   8   64.89    8.30
  -5   8  -8   10.20    7.00
   5  -8   8   13.10    5.70
  -6   8  -8  111.69   14.90
   6  -8   8  126.79   13.10
  -7   8  -8   13.40    8.80
   7  -8   8    8.20    6.80
  -8   8  -8   10.10    9.60
   9   7  -8   85.79   19.30
  -9  -7   8   92.69   16.00
  -9  -7   8   77.09   15.30
   8   7  -8  141.19   21.90
  -8  -7   8  171.58   20.80
  -8  -7   8  163.88   20.00
   7   7  -8   68.59   15.10
  -7  -7   8   70.99   12.50
  -7  -7   8   74.59   13.80
   6   7  -8   15.80    7.80
   6   7  -8    5.60    8.20
  -6  -7   8   23.30    8.80
  -6  -7   8   28.30    9.20
   5   7  -8   25.90    9.10
   5   7  -8   13.60    7.10
  -5  -7   8   25.70    8.90
   4   7  -8  174.38   17.50
   4   7  -8  137.89   14.10
  -4  -7   8  138.09   15.40
  -4  -7   8  106.69   15.00
   3   7  -8   50.39    8.80
   3   7  -8   44.10    9.10
  -3  -7   8   73.49   10.60
   2   7  -8   86.29   10.00
   2   7  -8   74.19   11.60
  -2  -7   8   73.79   10.40
  -2  -7   8   72.89   12.00
  -2  -7   8   67.89   10.50
   1   7  -8  297.87   22.80
   1   7  -8  303.67   24.10
  -1  -7   8  263.17   23.20
  -1  -7   8  288.47   24.20
  -1  -7   8  287.87   23.60
   0   7  -8  466.65   34.10
   0   7  -8  462.35   34.00
   0   7  -8  472.35   33.10
   0  -7   8  464.15   34.00
   0  -7   8  453.55   34.00
   0  -7   8  436.66   34.30
  -1   7  -8  314.27   21.60
  -1   7  -8  309.57   23.10
   1  -7   8  246.78   21.90
   1  -7   8  280.97   23.20
   1  -7   8  262.37   22.80
  -2   7  -8   70.39   10.00
  -2   7  -8   73.49    8.10
   2  -7   8   82.39    9.80
   2  -7   8   67.99    8.90
   3  -7   8   40.10    6.40
   3  -7   8   51.39    6.70
   3  -7   8   58.19    8.50
  -4   7  -8  131.69   14.60
   4  -7   8  152.28   11.90
   4  -7   8  155.68   11.90
   4  -7   8  141.89   13.20
  -5   7  -8   41.50    8.50
   5  -7   8   19.00    5.40
  -6   7  -8   14.60    7.60
   6  -7   8   13.00    5.40
  -7   7  -8   62.49   12.00
   7  -7   8   74.79    9.60
  -8   7  -8  204.08   21.10
   8  -7   8  176.88   16.50
  -9   7  -8   87.99   15.20
   9   6  -8  117.89   21.20
  -9  -6   8   89.79   16.30
  -9  -6   8   96.79   15.00
   8   6  -8    8.40   11.50
  -8  -6   8   18.60    8.60
  -8  -6   8    4.30    8.10
   7   6  -8   62.99   13.50
   7   6  -8   48.00    9.90
  -7  -6   8   44.40   10.70
   6   6  -8   32.80    7.50
   6   6  -8   33.60   10.30
  -6  -6   8   35.30    9.20
  -6  -6   8   25.40    7.40
   5   6  -8  261.07   21.60
   5   6  -8  280.87   23.70
  -5  -6   8  245.98   22.20
  -5  -6   8  249.48   22.10
   4   6  -8  413.36   31.90
   4   6  -8  427.56   30.80
  -4  -6   8  385.76   31.20
  -4  -6   8  389.86   31.20
   3   6  -8  308.17   23.30
   3   6  -8  301.77   24.10
  -3  -6   8  280.37   23.50
  -3  -6   8  272.27   23.60
   2   6  -8  147.49   14.70
   2   6  -8  138.09   13.90
  -2  -6   8  143.99   14.70
  -2  -6   8  169.18   14.70
   1   6  -8  140.59   13.00
   1   6  -8  115.49   11.80
   1   6  -8  123.09   12.60
  -1  -6   8  111.19   12.50
  -1  -6   8  114.49   12.40
  -1  -6   8  125.19   12.90
   0   6  -8   14.80    5.10
   0   6  -8   11.60    4.60
   0   6  -8   15.50    4.60
   0  -6   8   15.80    5.70
   0  -6   8   12.40    5.10
   0  -6   8   17.00    5.50
  -1   6  -8  140.59   12.80
  -1   6  -8  136.69   11.40
  -1   6  -8  126.39   11.80
   1  -6   8  111.89   11.90
   1  -6   8   95.69   11.30
   1  -6   8  127.99   12.50
  -2   6  -8  140.59   13.60
  -2   6  -8  166.78   12.10
   2  -6   8  142.99   12.00
   2  -6   8  120.99   12.70
  -3   6  -8  284.17   22.70
  -3   6  -8  318.97   20.50
   3  -6   8  276.97   21.30
   3  -6   8  295.97   22.10
   3  -6   8  276.17   20.40
   3  -6   8  265.77   20.70
  -4   6  -8  393.86   29.60
   4  -6   8  365.46   27.40
   4  -6   8  378.96   28.30
   4  -6   8  411.06   26.50
   4  -6   8  396.26   26.50
  -5   6  -8  282.87   22.00
   5  -6   8  225.58   18.40
   5  -6   8  257.37   20.10
  -6   6  -8   22.10    7.30
  -6   6  -8   21.40    7.00
   6  -6   8   27.00    5.30
   6  -6   8   33.10    7.30
  -7   6  -8   33.70    9.60
   7  -6   8   32.30    6.30
  -8   6  -8    3.20    8.60
   8  -6   8   12.90    5.60
  -9   6  -8  107.29   16.80
  10   5  -8   -1.60   12.80
 -10  -5   8   -0.30    8.50
 -10  -5   8   11.50   10.00
   9   5  -8    4.10    9.90
  -9  -5   8    4.70    8.20
  -9  -5   8    4.90    7.80
   8   5  -8  212.68   20.60
   8   5  -8  208.58   23.90
  -8  -5   8  230.78   22.30
  -8  -5   8  226.98   21.10
   7   5  -8  175.58   16.10
   7   5  -8  153.28   17.70
  -7  -5   8  132.09   15.60
  -7  -5   8  142.89   16.30
   6   5  -8  180.78   17.40
   6   5  -8  215.78   20.00
   5   5  -8  122.79   12.60
   5   5  -8  144.29   14.60
  -5  -5   8  109.69   12.80
  -5  -5   8  121.19   12.90
   4   5  -8   41.60    8.20
   4   5  -8   42.80    7.50
  -4  -5   8   44.00    8.20
  -4  -5   8   52.19    8.40
   3   5  -8  521.35   38.20
   3   5  -8  503.35   37.00
  -3  -5   8  552.14   38.00
  -3  -5   8  526.85   37.90
   2   5  -8  278.57   19.90
   2   5  -8  258.87   20.10
   2   5  -8  268.47   20.60
  -2  -5   8  220.98   19.90
  -2  -5   8  228.88   19.90
   1   5  -8  314.37   24.40
   1   5  -8  325.37   23.40
   1   5  -8  319.47   23.90
  -1  -5   8  323.47   24.50
  -1  -5   8  311.37   24.10
   0   5  -8   -2.00    3.50
   0   5  -8    2.50    3.10
   0   5  -8    4.10    3.50
   0  -5   8    2.90    3.80
   0  -5   8    6.80    4.00
   0  -5   8    1.90    3.30
  -1   5  -8  362.56   25.60
  -1   5  -8  360.76   24.00
  -1   5  -8  362.66   24.50
   1  -5   8  327.67   24.20
   1  -5   8  312.07   23.80
   1  -5   8  297.77   24.30
  -2   5  -8  235.38   17.70
  -2   5  -8  212.48   19.20
   2  -5   8  258.07   18.50
   2  -5   8  268.17   18.00
   2  -5   8  245.68   18.40
  -3   5  -8  556.04   37.40
   3  -5   8  512.15   35.20
   3  -5   8  519.15   34.70
   3  -5   8  489.35   35.00
   3  -5   8  522.85   35.50
  -4   5  -8   46.50    4.60
  -4   5  -8   43.00    7.50
   4  -5   8   41.20    4.90
   4  -5   8   36.60    4.90
   4  -5   8   48.10    6.20
   4  -5   8   36.10    5.20
  -5   5  -8  123.49   13.60
   5  -5   8  126.89   12.00
   5  -5   8  142.69   11.10
  -6   5  -8  251.27   20.10
  -6   5  -8  236.68   16.80
   6  -5   8  175.58   15.40
   6  -5   8  205.68   17.00
  -7   5  -8  143.29   13.70
  -7   5  -8  140.29   16.30
   7  -5   8  156.88   12.30
   7  -5   8  147.19   14.40
  -8   5  -8  196.18   19.80
   8  -5   8  177.68   14.90
  -9   5  -8   -5.40    8.70
   9  -5   8    6.50    5.50
 -10   5  -8   -5.60   11.00
  10   4  -8   18.40   11.80
 -10  -4   8    3.50    9.70
 -10  -4   8   13.00    8.30
   9   4  -8  181.18   21.60
   9   4  -8  174.98   18.30
  -9  -4   8  179.88   19.90
  -9  -4   8  172.88   18.20
   8   4  -8  170.08   19.10
   8   4  -8  185.98   17.40
  -8  -4   8  167.48   18.10
  -8  -4   8  175.68   17.70
   7   4  -8  127.59   13.40
   7   4  -8  105.99   15.70
  -7  -4   8  111.59   13.90
  -7  -4   8  118.99   13.50
   6   4  -8  204.28   20.80
   6   4  -8  214.08   19.30
  -6  -4   8  285.77   20.70
  -6  -4   8  253.87   20.70
   5   4  -8  166.38   15.30
   5   4  -8  150.28   16.40
  -5  -4   8  210.48   16.60
  -5  -4   8  176.78   15.90
   4   4  -8  403.66   29.40
   4   4  -8  375.66   28.10
  -4  -4   8  365.86   28.80
  -4  -4   8  398.96   28.90
   3   4  -8  464.95   33.10
   3   4  -8  435.86   32.30
  -3  -4   8  476.75   33.30
   2   4  -8  530.85   37.40
   2   4  -8  511.05   36.40
   2   4  -8  535.95   37.00
   1   4  -8   68.09    7.00
   1   4  -8   62.29    7.10
   1   4  -8   57.49    7.80
  -1  -4   8   52.99    6.90
  -1  -4   8   61.49    7.60
   0   4  -8    0.90    2.60
   0   4  -8    4.80    2.80
   0   4  -8    3.90    2.70
   0  -4   8    4.00    3.10
   0  -4   8    3.10    2.70
  -1   4  -8   60.59    6.40
  -1   4  -8   50.89    6.20
  -1   4  -8   60.09    7.60
   1  -4   8   62.99    6.40
   1  -4   8   55.09    6.50
   1  -4   8   60.39    6.40
  -2   4  -8  454.65   36.80
  -2   4  -8  475.35   35.20
   2  -4   8  560.14   35.50
   2  -4   8  574.74   35.60
   2  -4   8  565.64   35.50
  -3   4  -8  529.55   32.80
  -3   4  -8  512.35   35.10
   3  -4   8  489.95   32.60
   3  -4   8  456.35   32.60
   3  -4   8  463.95   32.70
  -4   4  -8  355.16   27.60
  -4   4  -8  355.86   24.40
   4  -4   8  363.26   24.50
   4  -4   8  382.66   24.50
   4  -4   8  365.26   24.90
  -5   4  -8  189.28   13.60
  -5   4  -8  196.78   17.10
  -5   4  -8  186.48   12.40
   5  -4   8  181.78   12.50
   5  -4   8  166.08   13.10
   5  -4   8  177.78   13.70
  -6   4  -8  277.77   22.30
  -6   4  -8  268.07   18.50
   6  -4   8  230.28   18.40
   6  -4   8  251.17   17.80
  -7   4  -8  108.19   10.90
  -7   4  -8  100.49   14.30
   7  -4   8  131.69   10.30
  -8   4  -8  157.38   14.70
  -8   4  -8  167.38   19.10
   8  -4   8  182.08   13.90
  -9   4  -8  169.68   21.90
   9  -4   8  217.68   16.80
 -10   4  -8   11.10   10.40
  10   3  -8   26.60   12.20
 -10  -3   8   59.39   10.40
 -10  -3   8   34.80   10.10
   9   3  -8   95.19   15.90
   9   3  -8   97.69   12.70
  -9  -3   8  119.09   13.70
  -9  -3   8  111.49   15.40
   8   3  -8   66.49    9.80
   8   3  -8   56.39   11.60
   7   3  -8   34.50    9.00
   7   3  -8   31.20    7.10
  -7  -3   8   43.40    7.90
  -7  -3   8   27.40    7.40
   6   3  -8  166.18   15.80
   6   3  -8  143.09   13.90
  -6  -3   8  138.69   14.40
  -6  -3   8  174.38   15.00
   5   3  -8  395.76   31.60
   5   3  -8  441.26   33.20
  -5  -3   8  513.65   32.90
  -5  -3   8  445.36   32.70
   4   3  -8  727.13   51.09
   4   3  -8  767.22   52.29
  -4  -3   8  775.12   51.99
   3   3  -8  189.08   14.80
   3   3  -8  167.48   13.60
  -3  -3   8  149.79   13.90
   2   3  -8    3.20    2.70
   2   3  -8    2.20    2.80
   2   3  -8    0.20    2.50
  -2  -3   8    9.80    3.30
  -2  -3   8    4.40    2.70
   1   3  -8  123.79   11.00
   1   3  -8  130.89   11.10
   1   3  -8  126.79   12.10
  -1  -3   8  144.69   12.50
  -1  -3   8  148.29   12.20
  -1  -3   8  144.99   11.10
  -1  -3   8  142.79   11.60
   0   3  -8  748.83   50.49
   0   3  -8  787.52   50.79
   0   3  -8  756.62   51.79
   0  -3   8  780.32   51.89
   0  -3   8  755.62   50.69
   0  -3   8  766.62   50.49
  -1   3  -8  156.28   12.60
  -1   3  -8  154.98   11.40
  -1   3  -8  143.99   10.90
   1  -3   8  134.99   10.80
   1  -3   8  139.89   11.20
   1  -3   8  140.09   12.40
  -2   3  -8    8.70    2.60
  -2   3  -8    6.40    3.50
   2  -3   8    2.30    1.90
   2  -3   8    1.80    3.10
   2  -3   8    5.40    2.40
   2  -3   8    6.10    1.90
  -3   3  -8  159.08   12.40
  -3   3  -8  168.78   14.60
   3  -3   8  168.08   11.80
   3  -3   8  174.18   12.50
   3  -3   8  177.68   11.70
  -4   3  -8  761.52   49.70
  -4   3  -8  737.93   52.49
   4  -3   8  733.43   49.10
   4  -3   8  784.62   49.30
   4  -3   8  798.82   49.80
  -5   3  -8  408.46   28.00
  -5   3  -8  437.76   31.90
  -5   3  -8  405.86   27.90
   5  -3   8  441.26   28.10
   5  -3   8  411.76   27.80
   5  -3   8  446.36   28.20
  -6   3  -8  124.79   11.20
  -6   3  -8  141.69   10.40
  -6   3  -8  147.29   15.60
   6  -3   8  165.18   11.20
   6  -3   8  165.28   10.70
  -7   3  -8   37.50    9.10
  -7   3  -8   29.20    5.10
   7  -3   8   45.90    5.30
  -8   3  -8   88.49   13.10
  -8   3  -8   86.49    9.40
   8  -3   8   61.39    8.30
  -9   3  -8   84.19   14.40
   9  -3   8   99.89   10.60
 -10   3  -8   57.59   13.50
  11   2  -8    5.70   12.70
 -11  -2   8   12.20    9.90
 -11  -2   8   15.60    8.40
  10   2  -8   45.60   12.90
  10   2  -8   37.90    8.90
 -10  -2   8   35.40   10.50
 -10  -2   8   49.00    9.50
   9   2  -8   35.20   10.40
   9   2  -8   25.80    7.30
  -9  -2   8   49.10   10.00
  -9  -2   8   46.40    8.70
   8   2  -8   75.69   10.40
   8   2  -8   67.19   11.80
  -8  -2   8  107.29   13.20
  -8  -2   8  104.39   11.30
   7   2  -8  254.27   22.80
   7   2  -8  242.58   20.70
  -7  -2   8  266.97   22.10
[truncated: 465,780 more chars]
