# Supplementary material for: Synthesis and structure of 4-bromo-2-chloro­phenyl 4′-meth­oxy-[1,1′-biphen­yl]-4-carboxyl­ate featuring short halogen⋯oxygen contacts
Source: Acta Crystallogr E Crystallogr Commun. 2025 Apr 4;81(Pt 5):364–7. doi: 10.1107/S2056989025002658 (PMC12054756; doi:10.1107/S2056989025002658)
Supplement: Supplementary file 2 [file e-81-00364-Isup2.hkl]

data_I                                                                          
_shelx_title ' S1_0m_a.res in P2(1)2(1)2(1)'                                    
_shelx_refln_list_code          4                                               
_shelx_F_calc_maximum      236.67                                               
_exptl_crystal_F_000       840.00                                               
_reflns_d_resolution_high  0.7484                                               
                                                                                
loop_                                                                           
 _space_group_symop_operation_xyz                                               
 'x, y, z'                                                                      
 '-x+1/2, -y, z+1/2'                                                            
 '-x, y+1/2, -z+1/2'                                                            
 'x+1/2, -y+1/2, -z'                                                            
                                                                                
_cell_length_a     8.8347                                                       
_cell_length_b     9.4124                                                       
_cell_length_c    20.5526                                                       
_cell_angle_alpha  90.000                                                       
_cell_angle_beta   90.000                                                       
_cell_angle_gamma  90.000                                                       
                                                                                
_shelx_F_squared_multiplier     1.000                                           
                                                                                
loop_                                                                           
 _refln_index_h                                                                 
 _refln_index_k                                                                 
 _refln_index_l                                                                 
 _refln_F_squared_calc                                                          
 _refln_F_squared_meas                                                          
 _refln_F_squared_sigma                                                         
 _refln_observed_status                                                         
   2   0   0      11326.20      10932.93       263.06 o                         
   4   0   0       1170.74       1224.85        35.81 o                         
   6   0   0       1208.15       1258.24        50.41 o                         
   8   0   0       3726.13       3699.14       147.50 o                         
  10   0   0         43.29         55.91        19.18 o                         
   1   1   0         23.80         27.37         1.32 o                         
   2   1   0         65.11         80.49         2.82 o                         
   3   1   0        873.70       1015.65        19.90 o                         
   4   1   0       2505.44       2455.80        47.84 o                         
   5   1   0       7407.95       7731.54       151.20 o                         
   6   1   0       1749.32       1847.75        46.52 o                         
   7   1   0        194.20        238.52        13.19 o                         
   8   1   0        409.66        444.99        19.42 o                         
   9   1   0        555.16        565.34        23.75 o                         
  10   1   0       1074.45       1000.38        41.52 o                         
  11   1   0          1.65          2.11        23.52 o                         
   0   2   0      10527.60      10716.83       227.69 o                         
   2   2   0      56012.94      52611.51      3340.32 o                         
   3   2   0       1142.54       1030.41        22.69 o                         
   4   2   0       9114.95       9545.82       170.54 o                         
   5   2   0       2575.49       2534.30        54.70 o                         
   6   2   0        374.44        399.16        15.15 o                         
   7   2   0       2342.56       2385.02        63.40 o                         
   8   2   0         26.81         29.78         7.68 o                         
   9   2   0        216.69        198.73        15.94 o                         
  10   2   0        230.52        208.26        21.37 o                         
  11   2   0         16.79         26.93        20.21 o                         
   1   3   0       2005.14       1886.54        32.82 o                         
   2   3   0        468.37        497.14        11.21 o                         
   3   3   0       1951.30       1882.87        35.83 o                         
   4   3   0       2291.10       2507.39        65.29 o                         
   5   3   0       6710.56       6336.66       157.44 o                         
   6   3   0       1637.71       1739.24        58.54 o                         
   7   3   0        377.59        419.49        24.09 o                         
   8   3   0        190.49        233.66        19.72 o                         
   9   3   0       2622.72       2566.40        86.76 o                         
  10   3   0         12.11         15.72        17.69 o                         
  11   3   0         18.12         41.05        22.26 o                         
   0   4   0         48.25         77.06         5.84 o                         
   1   4   0         66.78         71.41         3.47 o                         
   2   4   0       4222.87       4397.04        74.63 o                         
   3   4   0      15545.77      16045.12       309.12 o                         
   4   4   0       9351.12       9088.48       223.27 o                         
   5   4   0       4813.70       5058.04       138.23 o                         
   6   4   0        529.32        610.23        25.40 o                         
   7   4   0        783.82        783.97        45.45 o                         
   8   4   0        109.80        130.63        16.91 o                         
   9   4   0         77.12        129.47        19.45 o                         
  10   4   0         63.12        105.59        20.74 o                         
  11   4   0        197.45        208.38        26.96 o                         
   1   5   0        111.53        131.87         5.61 o                         
   2   5   0       7254.04       7122.44       133.73 o                         
   3   5   0       1038.41       1078.63        27.20 o                         
   4   5   0       1537.08       1522.28        38.67 o                         
   5   5   0       1013.41        978.11        40.20 o                         
   6   5   0       1998.96       2006.08        61.36 o                         
   7   5   0        178.65        179.84        18.01 o                         
   8   5   0       2363.92       2304.70        79.52 o                         
   9   5   0          5.31         -6.12        18.28 o                         
  10   5   0        418.04        400.28        43.98 o                         
   0   6   0       1566.02       1494.69        54.99 o                         
   1   6   0        604.57        544.64        14.61 o                         
   2   6   0        399.22        350.80        14.05 o                         
   3   6   0        847.72        868.61        20.83 o                         
   4   6   0       7003.20       6759.67       148.18 o                         
   5   6   0       1570.10       1539.99        48.45 o                         
   6   6   0         13.94         36.35        10.80 o                         
   7   6   0        480.63        523.20        27.19 o                         
   8   6   0        561.58        583.34        34.11 o                         
   9   6   0         54.48         55.78        20.07 o                         
  10   6   0        121.85        123.07        24.92 o                         
   1   7   0       3232.67       3119.47        71.77 o                         
   2   7   0       2322.54       2204.38        49.84 o                         
   3   7   0        305.33        302.80        11.91 o                         
   4   7   0        826.64        786.11        21.19 o                         
   5   7   0        873.63        890.32        33.22 o                         
   6   7   0        657.94        662.67        30.86 o                         
   7   7   0        370.68        397.86        25.85 o                         
   8   7   0        365.49        406.27        37.16 o                         
   9   7   0        736.11        669.98        47.79 o                         
   0   8   0       2235.44       2060.38        77.39 o                         
   1   8   0       2308.18       2298.59        63.10 o                         
   2   8   0         11.83          4.22         7.09 o                         
   3   8   0       1965.83       1843.33        49.45 o                         
   4   8   0        125.44        127.84        12.30 o                         
   5   8   0        821.59        784.86        28.41 o                         
   6   8   0        554.28        523.90        27.58 o                         
   7   8   0        195.76        205.25        19.94 o                         
   8   8   0         92.07         47.98        23.90 o                         
   9   8   0        165.19        171.41        29.03 o                         
   1   9   0       2884.15       2747.51        75.01 o                         
   2   9   0         49.28         45.43        10.06 o                         
   3   9   0          7.18         42.25        14.04 o                         
   4   9   0        104.40        109.43        13.99 o                         
   5   9   0         95.50         86.24        15.08 o                         
   6   9   0        522.76        542.86        43.56 o                         
   7   9   0          8.17         10.62        23.01 o                         
   8   9   0          2.29        -25.76        25.76 o                         
   0  10   0       2248.99       2337.00       158.72 o                         
   1  10   0         74.60         76.75        13.65 o                         
   2  10   0        123.56        163.71        22.46 o                         
   3  10   0        145.93        158.90        20.73 o                         
   4  10   0       2506.13       2720.00        86.20 o                         
   5  10   0        311.94        330.00        31.81 o                         
   6  10   0          2.94        -22.40        22.78 o                         
   7  10   0        457.00        393.50        37.53 o                         
   1  11   0        351.77        350.36        25.26 o                         
   2  11   0        329.93        331.80        28.95 o                         
   3  11   0        137.76        135.90        23.89 o                         
   4  11   0         35.45         64.02        22.21 o                         
   5  11   0        258.43        287.26        43.08 o                         
   0  12   0        322.79        335.01        71.56 o                         
   1  12   0        300.41        327.01        31.70 o                         
   2  12   0          4.58         31.99        26.22 o                         
   3  12   0        408.38        378.88        34.87 o                         
   1   0   1        453.40        481.67        10.43 o                         
   3   0   1        159.35        177.47         5.04 o                         
   4   0   1       1388.64       1322.56        25.01 o                         
   5   0   1       3311.78       3309.36        64.17 o                         
   6   0   1       3594.40       3691.23        87.73 o                         
   7   0   1       1585.31       1558.01        41.14 o                         
   8   0   1         14.96         13.75        13.28 o                         
   9   0   1       1138.95       1153.02        40.71 o                         
  10   0   1        635.67        616.37        31.98 o                         
  11   0   1        255.79        207.31        23.09 o                         
 -11   1   1        602.68        548.82        34.02 o                         
 -10   1   1        718.32        673.47        34.43 o                         
  -9   1   1        168.16        165.72        16.08 o                         
  -8   1   1        858.49        837.98        29.63 o                         
  -7   1   1        471.50        479.77        19.42 o                         
  -6   1   1       1149.75       1175.04        31.79 o                         
  -5   1   1       4000.08       3946.10        76.36 o                         
  -4   1   1       2122.75       2046.62        40.28 o                         
  -3   1   1       5252.36       5185.69        99.06 o                         
  -2   1   1       2414.21       2380.26        48.39 o                         
  -1   1   1        386.06        403.33        22.70 o                         
   0   1   1       4351.12       4263.26        82.07 o                         
   1   1   1        521.35        526.46        12.16 o                         
   2   1   1       2308.43       2278.01        40.53 o                         
   3   1   1       5440.75       5401.42        91.63 o                         
   4   1   1       1809.31       1786.03        38.68 o                         
   5   1   1       4006.50       4002.82        72.91 o                         
   6   1   1       1182.63       1205.50        31.94 o                         
   7   1   1        588.27        596.27        20.68 o                         
   8   1   1       1014.73       1015.99        45.60 o                         
   9   1   1        239.29        267.37        15.57 o                         
  10   1   1        710.94        633.59        41.92 o                         
  11   1   1        512.39        513.54        36.83 o                         
 -11   2   1         17.40         16.24        19.84 o                         
 -10   2   1       1146.88        955.16       115.12 o                         
  -9   2   1        444.26        461.60        22.48 o                         
  -8   2   1         98.07        121.91        10.15 o                         
  -7   2   1       1672.54       1697.20        47.39 o                         
  -6   2   1        240.37        298.23        22.61 o                         
  -5   2   1       5034.61       4879.21       100.90 o                         
  -4   2   1       1823.29       1776.31        36.55 o                         
  -3   2   1      12070.12      12443.47       222.68 o                         
  -2   2   1      17254.52      17068.84       301.91 o                         
  -1   2   1      14399.29      14462.79       249.96 o                         
   0   2   1         21.95         32.75         1.91 o                         
   1   2   1      15133.21      15025.88       282.25 o                         
   2   2   1      17044.08      17147.14       314.31 o                         
   3   2   1      11066.18      11518.73       230.65 o                         
   4   2   1       1677.55       1633.62        35.73 o                         
   5   2   1       4275.44       4195.05        87.58 o                         
   6   2   1        382.93        403.77        16.46 o                         
   7   2   1       1732.33       1742.74        47.75 o                         
   8   2   1         39.25         49.95         7.96 o                         
   9   2   1        731.50        746.56        27.41 o                         
  10   2   1       1108.44       1054.13        53.65 o                         
  11   2   1         24.02         28.88        20.68 o                         
 -11   3   1        204.35        210.88        28.47 o                         
 -10   3   1        458.88        429.64        30.26 o                         
  -9   3   1        507.16        503.48        30.35 o                         
  -8   3   1        211.27        219.26        18.48 o                         
  -7   3   1       6355.58       6383.52       197.69 o                         
  -6   3   1        814.98        814.51        33.07 o                         
  -5   3   1         48.70         54.44         8.27 o                         
  -4   3   1       1735.99       1709.20        40.85 o                         
  -3   3   1       3251.11       3164.54        61.04 o                         
  -2   3   1       2434.64       2404.99        43.02 o                         
  -1   3   1       3820.79       3600.80        62.79 o                         
   0   3   1        380.64        365.28         7.47 o                         
   1   3   1       3712.06       3568.74        60.52 o                         
   2   3   1       2411.29       2398.74        46.39 o                         
   3   3   1       2939.87       2877.64        58.08 o                         
   4   3   1       1819.12       1778.18        43.24 o                         
   5   3   1         21.24         29.96         6.78 o                         
   6   3   1        888.22        876.43        30.77 o                         
   7   3   1       6822.00       6864.02       198.06 o                         
   8   3   1        122.87        129.70        16.26 o                         
   9   3   1        499.57        518.69        30.18 o                         
  10   3   1        458.38        418.55        30.52 o                         
  11   3   1        191.96        223.75        29.26 o                         
 -11   4   1        445.35        393.81        37.05 o                         
 -10   4   1        123.57         88.38        24.97 o                         
  -9   4   1        655.87        658.59        35.10 o                         
  -8   4   1        455.34        482.08        31.77 o                         
  -7   4   1       1042.96       1009.31        40.87 o                         
  -6   4   1       1615.26       1552.95        56.78 o                         
  -5   4   1       2283.76       2393.90        66.08 o                         
  -4   4   1       2757.45       2931.46        72.60 o                         
  -3   4   1       6833.25       6948.67       134.59 o                         
  -2   4   1       6414.10       6539.26       109.45 o                         
  -1   4   1       4560.66       4625.18        74.00 o                         
   0   4   1       3999.84       3857.22        63.62 o                         
   1   4   1       4221.46       4299.47        70.10 o                         
   2   4   1       5877.53       5983.38       117.75 o                         
   3   4   1       6753.10       6726.30       147.82 o                         
   4   4   1       2572.50       2704.04        67.45 o                         
   5   4   1       2015.71       2085.60        64.48 o                         
   6   4   1       1852.61       1900.88        56.40 o                         
   7   4   1       1076.86       1076.87        42.23 o                         
   8   4   1        314.89        310.22        26.69 o                         
   9   4   1        460.19        477.58        34.19 o                         
  10   4   1        240.58        243.94        32.57 o                         
  11   4   1        493.50        478.52        35.25 o                         
 -10   5   1        146.52        157.76        24.72 o                         
  -9   5   1       1208.87       1206.44        50.69 o                         
  -8   5   1       2055.95       2029.77        68.96 o                         
  -7   5   1       1362.88       1356.94        52.18 o                         
  -6   5   1       2320.55       2307.47        71.22 o                         
  -5   5   1       1203.04       1228.46        42.22 o                         
  -4   5   1       4033.01       3941.80        97.57 o                         
  -3   5   1        586.50        562.84        14.92 o                         
  -2   5   1        717.79        741.96        18.03 o                         
  -1   5   1       1665.74       1603.15        30.09 o                         
   0   5   1       4841.38       4771.55        81.15 o                         
   1   5   1       1686.38       1655.97        29.98 o                         
   2   5   1        665.16        667.21        15.60 o                         
   3   5   1        513.25        510.44        17.62 o                         
   4   5   1       3846.02       3671.54        88.89 o                         
   5   5   1       1472.94       1469.96        43.92 o                         
   6   5   1       2555.95       2550.72        72.99 o                         
   7   5   1       1479.89       1528.28        55.23 o                         
   8   5   1       1782.84       1765.22        67.60 o                         
   9   5   1       1096.54       1091.32        49.32 o                         
  10   5   1        112.26        121.10        30.68 o                         
 -10   6   1        139.35        104.61        24.21 o                         
  -9   6   1        179.83        205.46        22.95 o                         
  -8   6   1        590.89        629.22        34.15 o                         
  -7   6   1        933.74        974.03        40.64 o                         
  -6   6   1       1239.29       1216.79        41.77 o                         
  -5   6   1       3065.49       2962.97        83.47 o                         
  -4   6   1        443.28        437.89        13.72 o                         
  -3   6   1       1860.20       1869.76        50.80 o                         
  -2   6   1       3485.07       3461.07        80.21 o                         
  -1   6   1       2831.06       2704.37        53.35 o                         
   0   6   1        677.15        667.31        20.54 o                         
   1   6   1       2692.77       2594.18        52.23 o                         
   2   6   1       4232.88       4086.85        84.30 o                         
   3   6   1       1402.43       1323.72        37.51 o                         
   4   6   1        568.32        551.05        21.31 o                         
   5   6   1       3453.56       3418.70        91.77 o                         
   6   6   1       1158.98       1207.36        41.82 o                         
   7   6   1        893.73        897.57        36.47 o                         
   8   6   1        430.75        447.42        31.02 o                         
   9   6   1        101.76         99.74        21.57 o                         
  10   6   1        124.48        127.61        25.13 o                         
  -9   7   1        256.94        270.38        30.68 o                         
  -8   7   1        263.79        282.24        26.19 o                         
  -7   7   1        508.89        494.93        27.41 o                         
  -6   7   1       2149.14       2075.86        60.51 o                         
  -5   7   1        136.50        128.43        14.14 o                         
  -4   7   1       1695.65       1661.18        41.97 o                         
  -3   7   1       2915.30       2869.19        65.18 o                         
  -2   7   1        862.47        879.60        23.70 o                         
  -1   7   1        888.16        895.40        25.62 o                         
   0   7   1       1925.72       1826.63        47.20 o                         
   1   7   1       1074.51       1037.43        27.97 o                         
   2   7   1        869.32        832.43        23.68 o                         
   3   7   1       2585.10       2448.33        63.80 o                         
   4   7   1       1794.82       1737.39        45.75 o                         
   5   7   1         45.11         54.42         9.40 o                         
   6   7   1       2404.26       2252.63        76.35 o                         
   7   7   1        350.21        358.82        26.85 o                         
   8   7   1        206.84        215.49        24.30 o                         
   9   7   1        250.90        251.76        27.24 o                         
  -9   8   1        434.49        423.21        37.31 o                         
  -8   8   1        138.08        170.62        27.10 o                         
  -7   8   1        838.46        806.49        49.36 o                         
  -6   8   1       1121.31       1080.51        48.88 o                         
  -5   8   1        726.87        703.13        27.69 o                         
  -4   8   1        763.09        718.80        22.60 o                         
  -3   8   1        868.32        886.57        26.33 o                         
  -2   8   1        908.82        925.50        30.66 o                         
  -1   8   1       2556.44       2463.77        67.13 o                         
   0   8   1         55.18         67.21         9.30 o                         
   1   8   1       3252.85       3206.83        84.78 o                         
   2   8   1        850.10        797.48        36.96 o                         
   3   8   1       1153.78       1132.13        40.39 o                         
   4   8   1        519.93        438.61        22.53 o                         
   5   8   1        756.16        739.51        25.06 o                         
   6   8   1       1242.69       1109.35        45.53 o                         
   7   8   1        769.92        646.33        49.61 o                         
   8   8   1        115.36         93.79        27.40 o                         
   9   8   1        535.02        480.76        39.92 o                         
  -8   9   1        340.34        290.69        33.28 o                         
  -7   9   1        170.50        199.11        27.61 o                         
  -6   9   1        516.15        576.85        40.60 o                         
  -5   9   1        282.87        340.23        30.60 o                         
  -4   9   1        505.75        521.83        26.27 o                         
  -3   9   1       1214.87       1187.63        35.42 o                         
  -2   9   1        848.69        874.99        31.02 o                         
  -1   9   1       1116.65       1080.74        36.73 o                         
   0   9   1         57.44         49.73        11.16 o                         
   1   9   1       1105.74       1056.35        38.63 o                         
   2   9   1        856.16        779.77        36.59 o                         
   3   9   1       1163.22       1163.43        44.20 o                         
   4   9   1        265.05        274.33        21.25 o                         
   5   9   1        230.28        246.24        20.25 o                         
   6   9   1        462.77        473.33        35.22 o                         
   7   9   1        168.80        171.77        27.85 o                         
   8   9   1        490.63        471.95        39.79 o                         
  -7  10   1        172.83        149.64        30.89 o                         
  -6  10   1       1193.44       1197.22        61.78 o                         
  -5  10   1        199.91        204.48        26.55 o                         
  -4  10   1        290.34        325.46        24.04 o                         
  -3  10   1        704.20        724.48        30.22 o                         
  -2  10   1       1512.93       1484.72        51.36 o                         
  -1  10   1          9.62         12.34        12.66 o                         
   0  10   1       1206.11       1145.06        39.47 o                         
   1  10   1          6.73          3.01        13.56 o                         
   2  10   1       1688.06       1681.90        63.55 o                         
   3  10   1        585.77        524.42        33.52 o                         
   4  10   1        235.91        241.03        22.84 o                         
   5  10   1        228.45        230.85        24.91 o                         
   6  10   1       1160.72       1165.64        58.74 o                         
   7  10   1        212.60        228.09        31.36 o                         
  -5  11   1         73.67        111.25        27.78 o                         
  -4  11   1        333.15        381.63        34.22 o                         
  -3  11   1        291.74        303.97        28.62 o                         
  -2  11   1         60.76         44.22        20.33 o                         
  -1  11   1        493.21        472.07        29.88 o                         
   0  11   1        262.45        289.39        23.60 o                         
   1  11   1        598.15        554.80        35.40 o                         
   2  11   1         69.12         70.58        20.35 o                         
   3  11   1        212.30        228.44        26.03 o                         
   4  11   1        220.98        230.87        27.67 o                         
   5  11   1         74.82         84.28        29.04 o                         
  -3  12   1        509.46        538.82        38.26 o                         
  -2  12   1        375.32        470.98        35.93 o                         
  -1  12   1        324.58        285.41        36.57 o                         
   0  12   1        194.52        198.56        32.57 o                         
   1  12   1        399.47        371.59        33.33 o                         
   2  12   1        248.19        290.18        31.48 o                         
   3  12   1        491.69        506.50        38.57 o                         
   0   0   2       1034.59        925.57        52.55 o                         
   1   0   2        683.54        716.90        14.01 o                         
   2   0   2        118.94        150.98         4.37 o                         
   3   0   2      19077.41      18344.51       337.23 o                         
   4   0   2       8756.66       8658.00       148.98 o                         
   5   0   2       3624.92       3412.10        63.39 o                         
   6   0   2        229.98        246.31        10.12 o                         
   7   0   2        296.52        315.03        14.73 o                         
   8   0   2        122.95        127.87        12.89 o                         
   9   0   2       1654.04       1709.59        54.79 o                         
  10   0   2        292.96        317.08        21.46 o                         
  11   0   2         59.86         60.92        15.98 o                         
 -11   1   2         16.83          7.83        18.16 o                         
 -10   1   2         58.04         59.01        14.03 o                         
  -9   1   2         61.92         62.84        14.57 o                         
  -8   1   2       1208.65       1160.04        35.53 o                         
  -7   1   2       1275.84       1277.08        37.19 o                         
  -6   1   2        957.87        966.71        26.17 o                         
  -5   1   2        976.21        919.30        21.18 o                         
  -4   1   2       2502.89       2473.27        48.08 o                         
  -3   1   2       1201.73       1171.68        21.87 o                         
  -2   1   2      11851.21      11693.88       208.09 o                         
  -1   1   2       1390.79       1383.30        27.70 o                         
   0   1   2         60.15         65.61         2.25 o                         
   2   1   2      11018.92      10908.49       207.97 o                         
   3   1   2        993.13        955.40        20.54 o                         
   4   1   2       2677.71       2676.69        46.32 o                         
   5   1   2        975.08        978.70        20.96 o                         
   6   1   2       1026.43       1040.61        24.67 o                         
   7   1   2       1166.38       1213.79        38.80 o                         
   8   1   2       1149.10       1106.87        35.06 o                         
   9   1   2         64.61         57.58        10.53 o                         
  10   1   2         21.76         22.02        12.44 o                         
  11   1   2         52.98         33.94        20.49 o                         
 -11   2   2        103.66        111.04        21.92 o                         
 -10   2   2        384.92        327.95        29.05 o                         
  -9   2   2        112.09        107.11        11.65 o                         
  -8   2   2        660.98        677.26        26.49 o                         
  -7   2   2        263.86        294.55        15.45 o                         
  -6   2   2       1442.88       1403.06        52.02 o                         
  -5   2   2       4960.69       4928.09        99.50 o                         
  -4   2   2       1093.22       1170.19        30.69 o                         
  -3   2   2       5681.04       5551.53       115.27 o                         
  -2   2   2       6550.42       6337.94       119.55 o                         
  -1   2   2       3470.56       3522.93        68.78 o                         
   0   2   2        190.50        215.53         5.46 o                         
   1   2   2       2693.10       2851.85        62.51 o                         
   2   2   2       7308.63       7139.09       125.07 o                         
   3   2   2       5553.32       5657.92       105.27 o                         
   4   2   2       1386.17       1430.65        30.68 o                         
   5   2   2       5151.92       5136.65       110.72 o                         
   6   2   2       1019.70        983.20        30.47 o                         
   7   2   2        224.50        221.26        21.27 o                         
   8   2   2        702.26        744.16        24.98 o                         
   9   2   2        120.45        145.76        10.40 o                         
  10   2   2        362.62        338.09        26.32 o                         
  11   2   2        159.15        178.97        24.18 o                         
 -11   3   2        156.46        157.12        24.52 o                         
 -10   3   2        382.94        370.13        34.12 o                         
  -9   3   2        996.53        972.49        42.81 o                         
  -8   3   2        926.83        930.02        32.47 o                         
  -7   3   2        559.95        567.45        19.98 o                         
  -6   3   2        215.66        206.33        11.99 o                         
  -5   3   2        299.64        322.46        14.21 o                         
  -4   3   2       1583.70       1442.53        43.09 o                         
  -3   3   2       5903.30       5994.94       111.13 o                         
  -2   3   2        744.33        756.60        15.80 o                         
  -1   3   2       7918.10       8087.96       137.43 o                         
   0   3   2      14744.66      14756.85       235.27 o                         
   1   3   2       7782.44       7865.06       136.75 o                         
   2   3   2        757.51        741.86        15.84 o                         
   3   3   2       5712.98       5839.49       111.33 o                         
   4   3   2       1310.80       1180.86        37.46 o                         
   5   3   2        375.19        407.99        15.11 o                         
   6   3   2        250.43        261.72        12.67 o                         
   7   3   2        503.83        517.66        27.28 o                         
   8   3   2        810.14        821.31        37.82 o                         
   9   3   2       1124.16       1085.12        45.28 o                         
  10   3   2        251.22        243.48        24.27 o                         
  11   3   2        178.39        182.12        25.56 o                         
 -11   4   2        101.07        118.29        30.30 o                         
 -10   4   2        190.59        177.57        23.07 o                         
  -9   4   2        156.12        193.09        22.25 o                         
  -8   4   2        200.78        262.29        20.91 o                         
  -7   4   2        421.42        445.28        25.61 o                         
  -6   4   2       1002.92       1043.39        37.81 o                         
  -5   4   2        422.33        445.83        35.67 o                         
  -4   4   2       1145.33       1136.23        36.94 o                         
  -3   4   2       1614.11       1649.95        50.51 o                         
  -2   4   2       1949.02       1969.30        41.05 o                         
  -1   4   2       4900.22       4738.32        81.16 o                         
   0   4   2       1893.96       1808.19        31.27 o                         
   1   4   2       4895.84       4808.41        77.91 o                         
   2   4   2       2744.50       2757.66        94.31 o                         
   3   4   2       1090.82       1070.80        35.19 o                         
   4   4   2       1299.18       1325.58        33.28 o                         
   5   4   2        209.38        205.24        10.76 o                         
   6   4   2        837.65        864.71        32.80 o                         
   7   4   2        418.84        458.02        26.48 o                         
   8   4   2        156.06        172.45        19.63 o                         
   9   4   2        158.67        158.58        28.33 o                         
  10   4   2        114.24        114.03        22.00 o                         
  11   4   2         71.46         54.66        23.87 o                         
 -10   5   2        586.02        520.04        34.97 o                         
  -9   5   2         70.66        104.73        19.22 o                         
  -8   5   2        146.29        126.51        17.78 o                         
  -7   5   2       1266.27       1270.95        51.73 o                         
  -6   5   2        705.92        684.48        34.52 o                         
  -5   5   2       1194.03       1169.89        33.27 o                         
  -4   5   2        331.83        345.77        18.14 o                         
  -3   5   2       6018.39       5996.14       120.46 o                         
  -2   5   2       4438.90       4545.01        93.68 o                         
  -1   5   2       3676.68       3689.82        67.77 o                         
   0   5   2        442.35        434.76        10.91 o                         
   1   5   2       3515.84       3501.44        71.46 o                         
   2   5   2       4784.46       4891.32        99.60 o                         
   3   5   2       5480.74       5367.75       141.08 o                         
   4   5   2        420.37        423.21        15.45 o                         
   5   5   2       1084.55       1065.52        33.09 o                         
   6   5   2        514.82        507.23        25.76 o                         
   7   5   2       1577.44       1593.25        50.19 o                         
   8   5   2        212.37        205.40        20.75 o                         
   9   5   2         86.57         98.70        19.85 o                         
  10   5   2        544.67        593.80        37.53 o                         
 -10   6   2        108.99        118.41        36.31 o                         
  -9   6   2        350.54        431.73        30.44 o                         
  -8   6   2        125.81        148.52        19.17 o                         
  -7   6   2         68.22         90.36        20.85 o                         
  -6   6   2        740.56        757.66        28.71 o                         
  -5   6   2       1486.89       1455.55        51.97 o                         
  -4   6   2        197.02        216.57        10.66 o                         
  -3   6   2         43.34         45.61         6.50 o                         
  -2   6   2        971.99        976.91        24.55 o                         
  -1   6   2       2011.92       1887.15        43.28 o                         
   0   6   2       3796.58       3798.50        80.76 o                         
   1   6   2       2252.08       2131.42        49.33 o                         
   2   6   2        971.65        932.13        27.75 o                         
   3   6   2        140.06        156.13        12.58 o                         
   4   6   2         73.05         82.05         9.31 o                         
   5   6   2       1005.20        932.97        30.18 o                         
   6   6   2        744.42        743.60        30.12 o                         
   7   6   2         97.25         90.06        15.45 o                         
   8   6   2         73.11        112.30        19.67 o                         
   9   6   2        284.87        361.28        32.11 o                         
  10   6   2         45.80         39.37        23.14 o                         
  -9   7   2         52.84         63.66        24.30 o                         
  -8   7   2        393.89        360.46        30.11 o                         
  -7   7   2        328.21        286.00        20.23 o                         
  -6   7   2        859.42        822.19        36.02 o                         
  -5   7   2       1011.45        999.39        33.42 o                         
  -4   7   2       6346.75       6434.57       140.69 o                         
  -3   7   2       1233.54       1245.94        30.34 o                         
  -2   7   2        283.08        277.23        13.28 o                         
  -1   7   2        828.28        811.37        23.46 o                         
   0   7   2        437.03        441.45        16.92 o                         
   1   7   2        651.04        634.30        20.99 o                         
   2   7   2        320.29        321.49        16.08 o                         
   3   7   2       1134.19       1092.33        32.86 o                         
   4   7   2       6295.53       6066.73       145.62 o                         
   5   7   2       1032.74       1025.69        31.07 o                         
   6   7   2        984.20        960.88        40.97 o                         
   7   7   2        322.78        353.81        26.09 o                         
   8   7   2        508.59        475.90        35.91 o                         
   9   7   2         45.23         58.69        23.19 o                         
  -9   8   2         56.40         36.49        26.87 o                         
  -8   8   2        725.07        690.23        43.70 o                         
  -7   8   2        512.08        495.25        39.65 o                         
  -6   8   2        726.64        763.48        40.65 o                         
  -5   8   2        205.68        206.61        18.17 o                         
  -4   8   2        464.01        442.38        17.88 o                         
  -3   8   2        444.10        428.83        17.85 o                         
  -2   8   2       2166.81       2227.48        57.54 o                         
  -1   8   2        977.38        996.87        28.62 o                         
   0   8   2         48.26         52.47         9.67 o                         
   1   8   2        906.50        919.04        28.18 o                         
   2   8   2       1908.19       1840.96        65.01 o                         
   3   8   2        726.20        725.90        33.41 o                         
   4   8   2        392.91        385.02        18.36 o                         
   5   8   2        166.88        193.76        12.71 o                         
   6   8   2        559.48        615.42        32.09 o                         
   7   8   2        498.48        436.11        29.22 o                         
   8   8   2        682.74        549.68        45.60 o                         
   9   8   2         54.01         32.13        26.43 o                         
  -8   9   2        276.24        251.74        31.67 o                         
  -7   9   2        210.33        268.37        30.13 o                         
  -6   9   2        763.81        781.15        44.63 o                         
  -5   9   2        999.53       1041.47        36.33 o                         
  -4   9   2        901.24        933.57        30.85 o                         
  -3   9   2       1124.92       1058.43        33.75 o                         
  -2   9   2       1136.88       1139.29        35.22 o                         
  -1   9   2        191.82        185.81        15.23 o                         
   0   9   2       1370.18       1352.65        44.21 o                         
   1   9   2        190.11        211.31        18.86 o                         
   2   9   2        856.44        798.68        37.78 o                         
   3   9   2       1197.64       1166.11        49.65 o                         
   4   9   2        981.90        928.56        47.41 o                         
   5   9   2        953.14        990.32        41.01 o                         
   6   9   2        866.40        869.03        46.53 o                         
   7   9   2        222.45        214.10        29.04 o                         
   8   9   2        232.92        244.10        32.47 o                         
  -7  10   2         98.30        125.74        30.55 o                         
  -6  10   2         16.71         12.29        23.21 o                         
  -5  10   2       1044.09       1087.64        59.07 o                         
  -4  10   2        442.88        448.92        29.16 o                         
  -3  10   2        249.08        283.28        20.09 o                         
  -2  10   2         68.41         41.34        14.57 o                         
  -1  10   2       1602.60       1511.48        52.26 o                         
   0  10   2        710.53        714.75        29.70 o                         
   1  10   2       1272.54       1253.35        44.92 o                         
   2  10   2         42.45         48.85        17.36 o                         
   3  10   2        268.45        293.92        25.25 o                         
   4  10   2        532.21        525.01        34.29 o                         
   5  10   2       1068.76       1110.43        46.95 o                         
   6  10   2          9.50          8.65        23.63 o                         
   7  10   2         82.25        107.94        29.92 o                         
  -5  11   2         39.50         54.64        26.72 o                         
  -4  11   2         72.26         74.39        21.37 o                         
  -3  11   2        109.19        126.36        26.99 o                         
  -2  11   2        361.74        354.30        25.69 o                         
  -1  11   2       1388.58       1464.91        53.42 o                         
   0  11   2       1103.13       1119.12        44.35 o                         
   1  11   2       1352.79       1330.99        57.37 o                         
   2  11   2        311.60        346.78        29.85 o                         
   3  11   2        223.68        247.44        27.29 o                         
   4  11   2         30.93         22.11        21.91 o                         
   5  11   2         15.94        -20.79        27.06 o                         
  -3  12   2        324.71        270.50        30.96 o                         
  -2  12   2        533.09        530.75        38.00 o                         
  -1  12   2        468.70        521.59        50.96 o                         
   0  12   2         30.47         -6.10        26.31 o                         
   1  12   2        504.08        487.98        37.11 o                         
   2  12   2        440.95        426.20        34.53 o                         
   3  12   2        375.23        338.51        33.86 o                         
   1   0   3       2192.65       2290.14        39.84 o                         
   2   0   3          0.24          3.86         1.50 o                         
   3   0   3      13472.25      12875.39       237.21 o                         
   4   0   3         65.62         68.72         4.45 o                         
   5   0   3       1077.89       1103.78        24.69 o                         
   6   0   3        802.08        847.10        20.55 o                         
   7   0   3       4294.39       4282.10       101.90 o                         
   8   0   3        433.27        455.46        22.14 o                         
   9   0   3        241.22        241.37        17.56 o                         
  10   0   3        698.74        653.00        30.56 o                         
  11   0   3        871.97        713.08        39.91 o                         
 -11   1   3         34.26         17.57        16.51 o                         
 -10   1   3         14.08         27.20        13.80 o                         
  -9   1   3        248.19        258.73        18.47 o                         
  -8   1   3        297.85        304.29        17.31 o                         
  -7   1   3        222.52        231.05        12.05 o                         
  -6   1   3        960.92        886.23        22.48 o                         
  -5   1   3        341.52        316.92        10.44 o                         
  -4   1   3        957.26        971.90        21.97 o                         
  -3   1   3         14.24         19.08         2.55 o                         
  -2   1   3       5741.64       5935.80       122.17 o                         
  -1   1   3       2942.72       2943.49        58.36 o                         
   0   1   3        608.25        667.77        13.48 o                         
   1   1   3       2207.67       2256.61        80.02 o                         
   2   1   3       6644.51       6687.67       117.82 o                         
   3   1   3         34.71         35.63         3.12 o                         
   4   1   3       1087.11       1099.19        20.45 o                         
   5   1   3        324.00        298.98         9.38 o                         
   6   1   3        903.18        873.94        22.27 o                         
   7   1   3        163.47        166.17        10.08 o                         
   8   1   3        194.54        207.97        13.15 o                         
   9   1   3        302.23        334.30        17.80 o                         
  10   1   3          9.89         16.57        12.53 o                         
  11   1   3         33.26         28.02        19.46 o                         
 -11   2   3        148.47        167.15        23.49 o                         
 -10   2   3        862.98        815.48        35.84 o                         
  -9   2   3         16.84         13.00         9.93 o                         
  -8   2   3       2457.11       2462.05        67.89 o                         
  -7   2   3        483.89        482.66        18.76 o                         
  -6   2   3        783.79        764.56        23.84 o                         
  -5   2   3        399.84        423.59        14.76 o                         
  -4   2   3       7209.26       7016.83       147.80 o                         
  -3   2   3       1706.76       1732.07        38.80 o                         
  -2   2   3        628.09        659.49        13.63 o                         
  -1   2   3       4836.08       4847.98        80.91 o                         
   0   2   3       4305.22       4387.77        81.89 o                         
   1   2   3       4832.34       4877.17        84.03 o                         
   2   2   3        581.97        603.95        12.75 o                         
   3   2   3       1808.03       1846.17        37.29 o                         
   4   2   3       7443.62       7401.73       141.56 o                         
   5   2   3        373.12        383.68        11.03 o                         
   6   2   3        946.07        898.51        22.56 o                         
   7   2   3        395.00        416.66        16.58 o                         
   8   2   3       2096.53       2110.75        60.27 o                         
   9   2   3         14.97          8.36        13.89 o                         
  10   2   3        649.13        755.10        75.63 o                         
  11   2   3        158.91        130.28        24.25 o                         
 -11   3   3        142.18        198.02        25.19 o                         
 -10   3   3        465.55        473.52        31.30 o                         
  -9   3   3         77.30         58.41         9.24 o                         
  -8   3   3        950.26        954.05        30.65 o                         
  -7   3   3        348.49        326.37        15.32 o                         
  -6   3   3       1636.38       1507.17        48.26 o                         
  -5   3   3       1615.22       1567.44        42.78 o                         
  -4   3   3        717.12        709.05        23.75 o                         
  -3   3   3       2319.16       2404.86        47.61 o                         
  -2   3   3       5184.99       4974.54        91.76 o                         
  -1   3   3       1573.60       1671.17        29.80 o                         
   0   3   3       2935.55       3031.69        51.77 o                         
   1   3   3       1582.82       1678.26        30.79 o                         
   2   3   3       5853.20       5657.52        96.25 o                         
   3   3   3       2311.39       2439.35        49.69 o                         
   4   3   3        842.65        856.37        22.96 o                         
   5   3   3       1574.76       1490.23        39.33 o                         
   6   3   3       1247.80       1223.21        37.26 o                         
   7   3   3        415.58        409.36        19.31 o                         
   8   3   3        967.15        957.13        40.72 o                         
   9   3   3         69.76         65.20        16.12 o                         
  10   3   3        563.41        588.87        48.99 o                         
  11   3   3        116.33        125.15        24.61 o                         
 -11   4   3        215.70        225.53        27.70 o                         
 -10   4   3        318.10        347.79        29.64 o                         
  -9   4   3          9.31         14.44        15.31 o                         
  -8   4   3       1354.13       1368.35        49.85 o                         
  -7   4   3        679.71        693.24        31.42 o                         
  -6   4   3        153.00        149.33        11.15 o                         
  -5   4   3        703.11        716.72        22.95 o                         
  -4   4   3       2379.64       2300.17        54.78 o                         
  -3   4   3       2644.63       2551.37        55.16 o                         
  -2   4   3        328.34        365.42         9.51 o                         
  -1   4   3       1400.92       1373.56        29.92 o                         
   0   4   3       3076.08       3036.50        52.46 o                         
   1   4   3       1134.14       1099.49        26.02 o                         
   2   4   3        258.85        286.93         9.85 o                         
   3   4   3       2328.24       2225.06        58.12 o                         
   4   4   3       2509.77       2435.91        58.11 o                         
   5   4   3        821.17        809.26        23.59 o                         
   6   4   3        207.50        198.06        14.85 o                         
   7   4   3        746.32        759.12        34.07 o                         
   8   4   3       1095.56       1123.25        48.56 o                         
   9   4   3          4.16         11.54        15.24 o                         
  10   4   3        221.82        241.30        26.36 o                         
  11   4   3        150.06        219.33        28.38 o                         
 -10   5   3        165.48        168.42        27.83 o                         
  -9   5   3       1792.95       1863.55        69.55 o                         
  -8   5   3         21.08         38.74        14.97 o                         
  -7   5   3          9.89         12.58        11.53 o                         
  -6   5   3        206.36        209.49        16.92 o                         
  -5   5   3       5005.02       4993.89       114.34 o                         
  -4   5   3        130.52        149.77        10.51 o                         
  -3   5   3       2775.70       2749.76        55.31 o                         
  -2   5   3        440.68        468.99        13.92 o                         
  -1   5   3       4306.10       4229.15        81.41 o                         
   0   5   3       1030.77       1012.74        20.71 o                         
   1   5   3       4368.48       4283.70        94.65 o                         
   2   5   3        533.34        553.73        17.63 o                         
   3   5   3       2596.40       2461.65        68.28 o                         
   4   5   3        158.69        173.93        10.94 o                         
   5   5   3       4395.55       4328.85       123.75 o                         
   6   5   3        190.07        189.71        16.08 o                         
   7   5   3         36.41         44.39        13.09 o                         
   8   5   3         35.21         64.36        16.65 o                         
   9   5   3       2038.94       1953.05        72.09 o                         
  10   5   3        166.00        199.61        25.75 o                         
 -10   6   3         34.65         39.99        24.19 o                         
  -9   6   3        126.06         91.35        19.79 o                         
  -8   6   3        233.88        266.91        29.89 o                         
  -7   6   3       1362.29       1421.60        48.42 o                         
  -6   6   3        139.30        172.23        14.52 o                         
  -5   6   3        403.51        385.67        23.26 o                         
  -4   6   3        695.16        669.89        19.58 o                         
  -3   6   3       1973.84       1977.16        48.14 o                         
  -2   6   3        432.91        433.69        14.31 o                         
  -1   6   3       1600.45       1600.65        38.88 o                         
   0   6   3       2154.21       2172.12        51.07 o                         
   1   6   3       1384.37       1399.19        33.07 o                         
   2   6   3        397.09        420.10        16.51 o                         
   3   6   3       1550.21       1500.86        53.50 o                         
   4   6   3        671.47        638.01        25.34 o                         
   5   6   3        534.43        563.71        23.63 o                         
   6   6   3        121.87        121.75        13.71 o                         
   7   6   3       1303.48       1273.11        46.98 o                         
   8   6   3        352.76        418.11        43.37 o                         
   9   6   3        128.71        137.99        22.47 o                         
  10   6   3         41.82         37.50        30.03 o                         
  -9   7   3        292.43        313.00        31.70 o                         
  -8   7   3        304.66        317.87        28.81 o                         
  -7   7   3        211.99        252.02        24.54 o                         
  -6   7   3       1585.49       1516.18        57.74 o                         
  -5   7   3       1213.05       1211.59        36.94 o                         
  -4   7   3        254.63        259.73        13.10 o                         
  -3   7   3        366.01        356.25        13.88 o                         
  -2   7   3       4332.69       4217.55        95.45 o                         
  -1   7   3        472.68        446.61        16.48 o                         
   0   7   3        161.90        164.58         9.56 o                         
   1   7   3        459.83        435.39        15.83 o                         
   2   7   3       4173.35       4046.97       113.80 o                         
   3   7   3        284.03        279.87        16.64 o                         
   4   7   3        180.96        160.41        11.74 o                         
   5   7   3       1006.02        999.09        33.41 o                         
   6   7   3       1427.10       1357.54        54.51 o                         
   7   7   3        210.32        253.26        23.45 o                         
   8   7   3        357.28        376.04        30.09 o                         
   9   7   3        377.23        357.71        31.31 o                         
  -8   8   3        660.83        631.93        41.29 o                         
  -7   8   3        310.43        270.87        27.97 o                         
  -6   8   3        773.43        806.43        44.81 o                         
  -5   8   3        199.76        201.42        15.22 o                         
  -4   8   3       1489.77       1494.60        37.07 o                         
  -3   8   3        540.94        506.05        20.17 o                         
  -2   8   3        377.69        381.89        18.53 o                         
  -1   8   3        177.66        170.14        11.83 o                         
   0   8   3       5060.32       4972.56       126.85 o                         
   1   8   3        206.52        206.09        12.54 o                         
   2   8   3        353.91        346.42        24.81 o                         
   3   8   3        533.63        534.44        24.80 o                         
   4   8   3       1459.20       1402.31        40.96 o                         
   5   8   3        141.06        136.80        12.21 o                         
   6   8   3        673.48        634.93        33.03 o                         
   7   8   3        317.77        274.85        23.88 o                         
   8   8   3        601.59        615.30        38.49 o                         
  -8   9   3        460.90        492.15        40.47 o                         
  -7   9   3        513.59        487.26        37.39 o                         
  -6   9   3        421.83        418.28        27.45 o                         
  -5   9   3        166.25        176.32        19.53 o                         
  -4   9   3        271.83        253.94        14.97 o                         
  -3   9   3        793.66        758.59        27.88 o                         
  -2   9   3       1159.26       1145.81        35.74 o                         
  -1   9   3        756.23        681.47        29.66 o                         
   0   9   3         48.24         54.00        10.98 o                         
   1   9   3        687.25        661.78        28.92 o                         
   2   9   3        986.93        961.56        42.56 o                         
   3   9   3        950.05        901.52        40.73 o                         
   4   9   3        278.97        312.33        19.88 o                         
   5   9   3        231.83        226.70        17.82 o                         
   6   9   3        398.34        365.48        26.27 o                         
   7   9   3        402.19        399.15        43.81 o                         
   8   9   3        447.73        509.50        41.35 o                         
  -7  10   3       1073.82       1145.72       106.60 o                         
  -6  10   3         12.72         17.25        23.95 o                         
  -5  10   3        349.24        360.52        32.08 o                         
  -4  10   3         60.18         66.31        15.14 o                         
  -3  10   3       2021.55       1991.54        61.24 o                         
  -2  10   3        156.77        186.45        18.76 o                         
  -1  10   3       1129.54       1069.84        41.48 o                         
   0  10   3        576.55        606.86        30.43 o                         
   1  10   3       1290.21       1291.69        52.69 o                         
   2  10   3        149.61        154.14        20.75 o                         
   3  10   3       2110.44       2094.84        75.99 o                         
   4  10   3         51.96         45.63        18.59 o                         
   5  10   3        321.39        375.25        28.81 o                         
   6  10   3          1.29         29.74        24.07 o                         
   7  10   3        861.04        869.82        64.22 o                         
  -5  11   3        756.32        722.24        47.68 o                         
  -4  11   3         43.98         57.24        25.19 o                         
  -3  11   3         58.90          9.81        19.94 o                         
  -2  11   3        332.95        372.98        26.09 o                         
  -1  11   3        597.91        627.30        38.08 o                         
   0  11   3          2.57        -15.09        15.09 o                         
   1  11   3        419.19        416.01        31.75 o                         
   2  11   3        333.88        337.52        29.09 o                         
   3  11   3        100.83         94.65        26.42 o                         
   4  11   3         53.62         44.53        22.40 o                         
   5  11   3        915.82        930.48        65.25 o                         
  -3  12   3        454.87        421.50        35.04 o                         
  -2  12   3          0.27          0.53        24.26 o                         
  -1  12   3        636.15        590.20        46.51 o                         
   0  12   3        411.02        373.28        33.65 o                         
   1  12   3        663.22        679.54        43.26 o                         
   2  12   3          0.20        -10.70        32.90 o                         
   3  12   3        454.73        422.73        36.49 o                         
   0   0   4       3847.42       4006.25       105.50 o                         
   1   0   4      12167.01      12062.45       213.20 o                         
   2   0   4       1593.66       1610.79        30.13 o                         
   3   0   4        121.54        145.37         5.42 o                         
   4   0   4        216.72        189.96        11.12 o                         
   5   0   4       1616.69       1537.07        34.62 o                         
   6   0   4        853.27        981.17        23.26 o                         
   7   0   4       1429.19       1406.42        37.79 o                         
   8   0   4       1109.31       1083.68        34.46 o                         
   9   0   4       2677.92       2646.18        78.68 o                         
  10   0   4         41.75         52.78        14.22 o                         
  11   0   4         38.34         22.04        16.17 o                         
 -11   1   4        624.87        545.86        63.74 o                         
 -10   1   4        340.35        349.87        22.02 o                         
  -9   1   4        578.80        572.87        26.87 o                         
  -8   1   4        341.51        350.64        19.32 o                         
  -7   1   4         72.01         70.60         8.49 o                         
  -6   1   4        763.98        793.69        19.51 o                         
  -5   1   4        319.91        363.63        18.35 o                         
  -4   1   4       2322.86       2302.59        43.09 o                         
  -3   1   4       4752.97       4673.51        91.78 o                         
  -2   1   4       3244.56       3203.46        55.34 o                         
  -1   1   4       6619.57       6556.38       117.42 o                         
   0   1   4       1896.88       1895.93        37.81 o                         
   1   1   4       6636.76       6626.14       117.19 o                         
   2   1   4       3137.84       3117.44        57.43 o                         
   3   1   4       5233.54       5094.35        88.47 o                         
   4   1   4       2073.99       2038.82        42.76 o                         
   5   1   4        170.20        190.64         8.18 o                         
   6   1   4        714.06        767.25        20.30 o                         
   7   1   4         54.26         53.38         6.84 o                         
   8   1   4        382.20        376.38        16.05 o                         
   9   1   4        609.29        617.20        24.76 o                         
  10   1   4        303.29        261.44        24.38 o                         
  11   1   4        753.42        839.59        64.71 o                         
 -11   2   4        141.56        163.25        23.17 o                         
 -10   2   4        369.59        334.24        21.61 o                         
  -9   2   4        508.42        535.78        23.61 o                         
  -8   2   4        754.48        750.34        26.12 o                         
  -7   2   4       2437.45       2501.20        67.15 o                         
  -6   2   4       4017.34       3935.72       100.24 o                         
  -5   2   4        349.61        437.89        19.84 o                         
  -4   2   4        858.67        849.68        20.29 o                         
  -3   2   4       1149.91       1041.19        35.95 o                         
  -2   2   4       3842.05       3918.61        69.10 o                         
  -1   2   4       2530.66       2547.10        42.97 o                         
   0   2   4       2200.70       2245.46        43.04 o                         
   1   2   4       2273.88       2283.38        44.35 o                         
   2   2   4       4415.50       4500.54        86.89 o                         
   3   2   4        825.35        771.50        22.53 o                         
   4   2   4        920.83        945.53        20.74 o                         
   5   2   4        195.10        257.90         9.34 o                         
   6   2   4       3956.59       3886.65        86.59 o                         
   7   2   4       2672.45       2594.81        59.41 o                         
   8   2   4        706.11        725.76        22.82 o                         
   9   2   4        529.82        537.34        31.60 o                         
  10   2   4        402.56        353.66        27.96 o                         
  11   2   4        145.10        158.15        25.70 o                         
 -11   3   4         13.62         15.50        20.86 o                         
 -10   3   4        385.68        384.84        28.60 o                         
  -9   3   4        247.18        206.84        29.13 o                         
  -8   3   4        613.96        613.24        24.95 o                         
  -7   3   4       1469.51       1500.32        42.69 o                         
  -6   3   4        763.54        718.95        23.33 o                         
  -5   3   4       2096.50       2091.18        53.82 o                         
  -4   3   4       3553.34       3264.13        74.43 o                         
  -3   3   4       2611.84       2781.55        46.55 o                         
  -2   3   4       2028.70       2287.06        44.47 o                         
  -1   3   4       3240.87       3291.85        58.58 o                         
   0   3   4      11235.43      11271.60       208.57 o                         
   1   3   4       3017.23       3060.65        55.93 o                         
   2   3   4       2261.13       2488.81        48.98 o                         
   3   3   4       2314.88       2523.46        51.82 o                         
   4   3   4       3677.62       3408.81        79.74 o                         
   5   3   4       1915.42       1906.51        50.01 o                         
   6   3   4        654.98        626.55        23.59 o                         
   7   3   4       1468.55       1445.93        47.24 o                         
   8   3   4        498.13        509.47        25.01 o                         
   9   3   4        341.42        340.32        29.80 o                         
  10   3   4        500.68        523.23        33.52 o                         
  11   3   4          7.49          4.67        21.51 o                         
 -11   4   4        299.96        310.57        30.07 o                         
 -10   4   4        122.79        132.11        22.36 o                         
  -9   4   4        112.75        104.35        18.07 o                         
  -8   4   4        844.50        847.15        29.83 o                         
  -7   4   4        130.71        156.56        10.40 o                         
  -6   4   4       2885.99       2751.11        69.87 o                         
  -5   4   4       6027.44       5782.68       138.01 o                         
  -4   4   4         48.93         39.68         4.89 o                         
  -3   4   4       1420.76       1523.94        35.64 o                         
  -2   4   4       1512.49       1499.08        31.00 o                         
  -1   4   4        205.49        193.16         7.16 o                         
   0   4   4         73.77        123.84         5.04 o                         
   1   4   4        224.80        226.63         7.84 o                         
   2   4   4       1639.93       1649.24        32.88 o                         
   3   4   4       1782.73       1861.39        51.74 o                         
   4   4   4         31.06         26.93         5.55 o                         
   5   4   4       6123.57       6016.70       138.12 o                         
   6   4   4       2544.72       2461.80        64.57 o                         
   7   4   4        172.77        192.87        14.00 o                         
   8   4   4        866.49        885.56        39.86 o                         
   9   4   4        203.26        195.46        22.39 o                         
  10   4   4         83.22        108.90        22.00 o                         
  11   4   4        307.83        343.26        31.88 o                         
 -10   5   4         48.64         57.41        22.74 o                         
  -9   5   4         79.17         89.26        18.56 o                         
  -8   5   4         34.70         47.03        14.32 o                         
  -7   5   4       2597.20       2639.14        77.22 o                         
  -6   5   4       1110.01       1023.33        33.69 o                         
  -5   5   4       2081.98       2048.92        50.09 o                         
  -4   5   4        900.39        890.41        25.59 o                         
  -3   5   4       1927.47       1869.37        38.61 o                         
  -2   5   4       2752.20       2938.70        59.24 o                         
  -1   5   4       3754.18       3941.86        74.75 o                         
   0   5   4       4512.54       4982.90        91.31 o                         
   1   5   4       3548.21       3732.41        80.62 o                         
   2   5   4       2620.22       2735.57        68.90 o                         
   3   5   4       1764.45       1607.66        47.99 o                         
   4   5   4        967.29        951.31        29.43 o                         
   5   5   4       2179.11       2187.59        58.02 o                         
   6   5   4       1179.64       1137.63        34.36 o                         
   7   5   4       2362.75       2394.02        75.92 o                         
   8   5   4         19.48         11.77        15.08 o                         
   9   5   4         89.09         96.05        20.75 o                         
  10   5   4         78.05         63.62        23.81 o                         
 -10   6   4        678.05        639.26        43.50 o                         
  -9   6   4        334.31        320.85        24.97 o                         
  -8   6   4         70.86         79.06        16.14 o                         
  -7   6   4        374.84        386.11        20.19 o                         
  -6   6   4        368.36        371.89        15.36 o                         
  -5   6   4       1612.10       1573.18        48.44 o                         
  -4   6   4       1765.01       1810.56        44.80 o                         
  -3   6   4       1746.31       1731.31        43.23 o                         
  -2   6   4        748.81        743.51        22.43 o                         
  -1   6   4       1665.22       1684.81        43.13 o                         
   0   6   4          9.89         12.06         4.56 o                         
   1   6   4       1314.64       1284.10        34.18 o                         
   2   6   4        878.08        841.31        26.71 o                         
   3   6   4       1918.91       1890.92        55.52 o                         
   4   6   4       2059.03       1924.42        57.08 o                         
   5   6   4       1379.99       1349.16        46.72 o                         
   6   6   4        355.24        352.64        17.21 o                         
   7   6   4        301.96        312.31        26.15 o                         
   8   6   4         31.16         23.51        17.02 o                         
   9   6   4        284.39        258.23        27.22 o                         
  10   6   4        730.18        768.59        45.95 o                         
  -9   7   4         22.26         47.50        23.09 o                         
  -8   7   4        485.64        493.94        34.38 o                         
  -7   7   4        995.36        981.84        46.21 o                         
  -6   7   4        258.07        252.14        20.07 o                         
  -5   7   4        556.07        560.09        26.80 o                         
  -4   7   4       1717.73       1717.18        42.95 o                         
  -3   7   4        966.55        955.98        29.10 o                         
  -2   7   4       2240.87       2240.50        54.43 o                         
  -1   7   4       1118.05       1138.63        32.54 o                         
   0   7   4       5093.10       5005.94       111.65 o                         
   1   7   4        836.44        828.04        26.29 o                         
   2   7   4       2350.08       2343.39        69.47 o                         
   3   7   4        838.83        824.19        35.70 o                         
   4   7   4       1699.28       1688.00        53.91 o                         
   5   7   4        638.79        640.85        26.82 o                         
   6   7   4        176.20        181.94        12.59 o                         
   7   7   4       1028.85       1052.57        46.88 o                         
   8   7   4        459.27        443.88        33.02 o                         
   9   7   4         14.37         38.08        23.12 o                         
  -8   8   4         95.82         24.22        24.03 o                         
  -7   8   4        201.27        252.27        26.85 o                         
  -6   8   4        135.93        134.65        21.22 o                         
  -5   8   4         81.64         85.68        14.05 o                         
  -4   8   4        268.56        281.32        14.42 o                         
  -3   8   4        262.05        324.97        15.93 o                         
  -2   8   4       3920.35       3984.69        96.20 o                         
  -1   8   4         50.13         46.63         9.49 o                         
   0   8   4         85.12         87.97        10.41 o                         
   1   8   4        117.13        125.68        11.26 o                         
   2   8   4       3709.54       3608.15       106.01 o                         
   3   8   4        294.30        296.24        21.14 o                         
   4   8   4        257.44        243.78        17.18 o                         
   5   8   4         97.55         92.03        11.83 o                         
   6   8   4        128.51        139.42        15.12 o                         
   7   8   4        175.64        224.13        24.25 o                         
   8   8   4         91.40         89.89        30.55 o                         
  -8   9   4        409.35        338.06        35.92 o                         
  -7   9   4         92.72         71.44        24.05 o                         
  -6   9   4        275.48        320.12        28.81 o                         
  -5   9   4        263.33        293.30        23.15 o                         
  -4   9   4        164.75        165.63        12.95 o                         
  -3   9   4       1110.35       1111.73        38.26 o                         
  -2   9   4        722.11        702.67        28.96 o                         
  -1   9   4        790.94        757.21        30.69 o                         
   0   9   4       3164.97       2939.62        79.67 o                         
   1   9   4       1020.94        971.20        41.89 o                         
   2   9   4        579.98        518.22        30.53 o                         
   3   9   4       1096.26       1124.62        47.46 o                         
   4   9   4        139.48        145.03        16.77 o                         
   5   9   4        246.11        221.99        18.80 o                         
   6   9   4        230.98        234.23        23.71 o                         
   7   9   4         75.57         80.10        26.10 o                         
   8   9   4        409.00        438.46        38.45 o                         
  -6  10   4         74.86        132.63        27.63 o                         
  -5  10   4        980.07        944.82        50.29 o                         
  -4  10   4        416.64        455.11        26.05 o                         
  -3  10   4        577.98        583.74        29.03 o                         
  -2  10   4        204.71        205.85        18.33 o                         
  -1  10   4       1108.39       1041.97        46.49 o                         
   0  10   4         41.22         27.17        12.10 o                         
   1  10   4       1033.37       1119.48        48.39 o                         
   2  10   4        186.52        177.03        21.98 o                         
   3  10   4        480.71        434.20        30.69 o                         
   4  10   4        360.20        339.27        28.40 o                         
   5  10   4        957.99       1055.38        61.40 o                         
   6  10   4         56.81         89.20        32.35 o                         
  -5  11   4          2.65         -1.37        28.23 o                         
  -4  11   4        298.06        344.43        33.47 o                         
  -3  11   4        367.54        373.15        28.37 o                         
  -2  11   4        524.20        519.28        34.39 o                         
  -1  11   4        538.15        530.58        31.54 o                         
   0  11   4         13.17          8.59        19.39 o                         
   1  11   4        670.27        659.15        43.08 o                         
   2  11   4        430.61        424.06        32.87 o                         
   3  11   4        388.17        384.73        31.21 o                         
   4  11   4        260.76        286.62        29.84 o                         
   5  11   4         15.13         33.23        29.98 o                         
  -3  12   4        270.07        273.01        44.13 o                         
  -2  12   4        440.01        469.49        41.73 o                         
  -1  12   4        270.57        342.02        37.77 o                         
   0  12   4        147.72        150.01        27.73 o                         
   1  12   4        224.26        237.31        29.92 o                         
   2  12   4        338.67        361.31        40.82 o                         
   3  12   4        303.91        398.09        45.45 o                         
   1   0   5       5063.46       5101.01        94.94 o                         
   2   0   5       7353.10       7217.57       124.09 o                         
   3   0   5        575.28        576.04        13.24 o                         
   4   0   5       3461.98       3744.23        69.08 o                         
   5   0   5        855.57        978.86        25.05 o                         
   6   0   5       3996.81       3949.55        83.62 o                         
   7   0   5       1539.81       1629.96        38.13 o                         
   8   0   5       3091.42       3177.55        84.23 o                         
   9   0   5        691.84        699.46        36.47 o                         
  10   0   5        714.33        685.32        31.73 o                         
  11   0   5        439.20        445.88        31.67 o                         
 -11   1   5        242.79        218.38        21.22 o                         
 -10   1   5        404.67        433.82        25.09 o                         
  -9   1   5        615.42        620.11        27.62 o                         
  -8   1   5        469.27        452.87        20.89 o                         
  -7   1   5        450.95        498.73        26.00 o                         
  -6   1   5        647.43        618.01        17.01 o                         
  -5   1   5       1813.63       1971.59        50.57 o                         
  -4   1   5       8142.75       8197.11       150.20 o                         
  -3   1   5       5997.16       6213.48       106.12 o                         
  -2   1   5       5265.06       5322.52        90.60 o                         
  -1   1   5       4994.91       5144.37        91.88 o                         
   0   1   5         39.44         47.81         2.78 o                         
   1   1   5       4544.03       4711.39        88.12 o                         
   2   1   5       4587.30       4672.66        98.28 o                         
   3   1   5       5811.44       5992.70       114.30 o                         
   4   1   5       7719.24       7776.11       155.46 o                         
   5   1   5       2307.21       2403.80        69.55 o                         
   6   1   5        572.54        530.62        16.01 o                         
   7   1   5        702.54        692.34        24.18 o                         
   8   1   5        505.79        522.16        22.02 o                         
   9   1   5        513.55        513.43        23.15 o                         
  10   1   5        397.60        392.57        25.53 o                         
  11   1   5        297.16        327.52        28.00 o                         
 -11   2   5        613.50        566.83        35.18 o                         
 -10   2   5        157.57        143.44        16.17 o                         
  -9   2   5       1960.72       1914.02        60.77 o                         
  -8   2   5       1032.25       1047.97        31.75 o                         
  -7   2   5        166.37        173.55        12.10 o                         
  -6   2   5       2337.55       2335.89        63.43 o                         
  -5   2   5       3608.95       3743.13        88.78 o                         
  -4   2   5       1042.62        975.54        24.18 o                         
  -3   2   5       2133.27       2187.46        63.23 o                         
  -2   2   5       4064.60       4277.48        68.63 o                         
  -1   2   5       4686.44       4753.00        77.88 o                         
   0   2   5       1962.38       1987.25        38.60 o                         
   1   2   5       4132.43       4154.30        80.33 o                         
   2   2   5       3811.74       4086.40        83.09 o                         
   3   2   5       1534.84       1597.57        48.39 o                         
   4   2   5       1343.65       1281.30        38.34 o                         
   5   2   5       3646.40       3675.76        77.49 o                         
   6   2   5       2349.67       2365.76        53.97 o                         
   7   2   5        275.54        285.49        12.94 o                         
   8   2   5       1061.23       1066.05        30.40 o                         
   9   2   5       1987.51       1998.88        70.39 o                         
  10   2   5        249.62        236.04        24.26 o                         
  11   2   5        646.97        608.87        43.84 o                         
 -11   3   5        382.84        380.88        30.29 o                         
 -10   3   5        169.26        137.41        20.46 o                         
  -9   3   5        232.37        222.53        16.94 o                         
  -8   3   5        201.46        189.92        13.14 o                         
  -7   3   5       1885.36       1887.45        54.72 o                         
  -6   3   5       2326.36       2299.82        70.01 o                         
  -5   3   5        264.54        286.26        14.41 o                         
  -4   3   5        288.18        314.24         9.66 o                         
  -3   3   5       3270.34       3267.57        57.50 o                         
  -2   3   5       7851.18       8088.58       128.70 o                         
  -1   3   5       8053.36       8533.96       146.63 o                         
   0   3   5       5466.79       5672.86       106.40 o                         
   1   3   5       7975.42       8466.45       151.81 o                         
   2   3   5       6728.67       6981.87       154.16 o                         
   3   3   5       2805.68       2831.45        68.97 o                         
   4   3   5        381.90        413.17        19.78 o                         
   5   3   5        374.30        383.23        14.34 o                         
   6   3   5       2578.99       2594.42        62.13 o                         
   7   3   5       2182.56       2048.79        67.97 o                         
   8   3   5        135.65        124.11        17.98 o                         
   9   3   5        211.48        204.09        22.35 o                         
  10   3   5        165.95        178.66        23.48 o                         
  11   3   5        372.24        392.68        33.06 o                         
 -10   4   5        889.24        909.58        44.39 o                         
  -9   4   5        333.85        298.47        24.65 o                         
  -8   4   5         33.64         28.03         8.41 o                         
  -7   4   5       1164.39       1157.02        38.55 o                         
  -6   4   5        806.73        781.87        28.97 o                         
  -5   4   5       1349.20       1293.79        33.09 o                         
  -4   4   5       2029.08       2078.14        43.37 o                         
  -3   4   5        403.89        377.46        11.75 o                         
  -2   4   5        143.84        127.57         6.16 o                         
  -1   4   5       4175.13       4251.13        76.50 o                         
   0   4   5         40.13         42.30         3.60 o                         
   1   4   5       4634.53       4803.19        82.89 o                         
   2   4   5        111.51         51.89         8.01 o                         
   3   4   5        522.61        478.45        14.78 o                         
   4   4   5       1915.80       1985.50        55.21 o                         
   5   4   5       1319.93       1285.81        35.26 o                         
   6   4   5        838.68        805.00        26.37 o                         
   7   4   5       1064.83       1143.94        40.21 o                         
   8   4   5         16.62         15.88        10.04 o                         
   9   4   5        450.40        447.35        31.00 o                         
  10   4   5        896.14        889.40        46.11 o                         
 -10   5   5        111.60        153.35        21.94 o                         
  -9   5   5        212.23        201.85        20.90 o                         
  -8   5   5       1061.82       1086.95        45.43 o                         
  -7   5   5         83.27         89.10        10.61 o                         
  -6   5   5        845.08        830.49        25.51 o                         
  -5   5   5       2365.16       2299.03        51.73 o                         
  -4   5   5        990.82       1013.11        24.83 o                         
  -3   5   5       1633.54       1663.28        36.82 o                         
  -2   5   5        217.10        213.18         9.22 o                         
  -1   5   5       1383.12       1453.28        32.77 o                         
   0   5   5      20720.50      21176.13       375.32 o                         
   1   5   5       1384.06       1491.94        36.39 o                         
   2   5   5        197.62        208.28        11.52 o                         
   3   5   5       1712.86       1726.82        47.58 o                         
   4   5   5       1234.93       1197.93        36.88 o                         
   5   5   5       2365.97       2280.87        62.67 o                         
   6   5   5        947.02        954.54        30.04 o                         
   7   5   5         60.80         58.40        10.09 o                         
   8   5   5       1122.98       1148.52        48.59 o                         
   9   5   5        186.43        195.83        23.68 o                         
  10   5   5         81.82        117.66        24.60 o                         
 -10   6   5        436.36        492.30        39.10 o                         
  -9   6   5        192.21        194.51        25.38 o                         
  -8   6   5        258.62        223.30        19.78 o                         
  -7   6   5        714.27        709.00        24.61 o                         
  -6   6   5        747.98        722.63        40.15 o                         
  -5   6   5       1366.54       1290.12        43.47 o                         
  -4   6   5        272.76        260.04        11.75 o                         
  -3   6   5        621.76        591.36        17.73 o                         
  -2   6   5       1248.38       1173.11        31.68 o                         
  -1   6   5        471.84        458.84        18.35 o                         
   0   6   5       1215.56       1139.75        28.14 o                         
   1   6   5        787.60        805.87        32.01 o                         
   2   6   5       1489.88       1376.47        45.95 o                         
   3   6   5        568.09        540.42        23.57 o                         
   4   6   5        352.61        346.20        20.57 o                         
   5   6   5       1301.80       1267.70        43.03 o                         
   6   6   5        776.17        737.89        29.85 o                         
   7   6   5        615.76        643.29        26.54 o                         
   8   6   5        226.43        247.51        24.50 o                         
   9   6   5        147.79        124.36        29.80 o                         
  10   6   5        466.40        511.79        37.45 o                         
  -9   7   5         53.00         92.75        25.37 o                         
  -8   7   5         66.45         75.81        21.61 o                         
  -7   7   5        718.90        733.98        40.59 o                         
  -6   7   5        289.84        288.09        20.22 o                         
  -5   7   5       1088.05       1031.55        43.61 o                         
  -4   7   5       1096.23       1027.62        31.14 o                         
  -3   7   5        587.85        569.30        21.62 o                         
  -2   7   5       2613.23       2673.35        68.64 o                         
  -1   7   5       2226.05       2207.98        67.68 o                         
   0   7   5       1936.44       1895.28        46.07 o                         
   1   7   5       2253.39       2266.44        61.79 o                         
   2   7   5       2916.15       2932.96        83.56 o                         
   3   7   5        780.13        757.68        42.02 o                         
   4   7   5       1144.84       1102.20        38.54 o                         
   5   7   5       1082.12       1066.74        38.66 o                         
   6   7   5        267.14        305.06        20.11 o                         
   7   7   5        787.13        770.34        40.69 o                         
   8   7   5         30.97         22.07        19.65 o                         
   9   7   5         28.36         39.27        22.76 o                         
  -8   8   5        189.79        167.40        26.69 o                         
  -7   8   5         32.47         28.15        20.61 o                         
  -6   8   5        155.79        149.77        22.53 o                         
  -5   8   5       1690.81       1634.18        57.58 o                         
  -4   8   5        788.38        762.10        27.73 o                         
  -3   8   5        764.40        717.35        25.81 o                         
  -2   8   5        632.08        612.46        25.11 o                         
  -1   8   5        218.89        229.91        15.70 o                         
   0   8   5       1213.09       1124.54        35.38 o                         
   1   8   5        102.37         98.89        13.13 o                         
   2   8   5        548.54        523.18        25.61 o                         
   3   8   5        784.94        769.09        31.63 o                         
   4   8   5        545.29        537.99        28.03 o                         
   5   8   5       1884.91       1843.55        54.91 o                         
   6   8   5        187.88        208.86        17.91 o                         
   7   8   5         49.27         20.40        19.23 o                         
   8   8   5        133.73        133.00        25.19 o                         
  -7   9   5        697.02        746.30        57.79 o                         
  -6   9   5         57.29         34.93        20.58 o                         
  -5   9   5        429.63        409.05        27.32 o                         
  -4   9   5        609.11        620.14        27.95 o                         
  -3   9   5        836.81        809.13        32.65 o                         
  -2   9   5       1050.89       1025.03        41.65 o                         
  -1   9   5        234.43        243.52        16.39 o                         
   0   9   5        419.26        433.66        21.14 o                         
   1   9   5        271.89        267.68        20.03 o                         
   2   9   5       1185.18       1065.84        45.01 o                         
   3   9   5        869.90        861.85        40.35 o                         
   4   9   5        506.51        498.87        28.20 o                         
   5   9   5        359.18        363.00        24.06 o                         
   6   9   5        103.46        102.43        18.12 o                         
   7   9   5        717.09        629.04        44.41 o                         
  -6  10   5        231.09        229.35        29.97 o                         
  -5  10   5        127.14        119.71        22.55 o                         
  -4  10   5        123.73        126.17        17.86 o                         
  -3  10   5       1640.18       1641.45        57.23 o                         
  -2  10   5        895.18        875.33        35.40 o                         
  -1  10   5         64.92         58.53        15.32 o                         
   0  10   5        401.31        429.03        25.21 o                         
   1  10   5         41.46         48.06        17.75 o                         
   2  10   5        852.01        853.01        42.38 o                         
   3  10   5       1411.66       1422.07        59.09 o                         
   4  10   5         98.99         87.22        20.67 o                         
   5  10   5        115.39         91.45        19.08 o                         
   6  10   5        261.37        248.85        35.00 o                         
  -5  11   5        315.56        330.62        33.07 o                         
  -4  11   5        476.27        463.74        36.95 o                         
  -3  11   5        142.83        163.37        20.36 o                         
  -2  11   5        104.09         95.91        20.19 o                         
  -1  11   5        239.53        248.20        22.63 o                         
   0  11   5        190.39        210.25        26.06 o                         
   1  11   5        249.74        238.89        26.93 o                         
   2  11   5        142.13        123.13        23.63 o                         
   3  11   5        156.43        140.75        24.67 o                         
   4  11   5        401.98        383.85        33.08 o                         
   5  11   5        254.69        231.72        36.89 o                         
  -2  12   5        446.51        463.20        41.35 o                         
  -1  12   5        633.73        667.20        48.99 o                         
   0  12   5         34.06         -8.14        24.64 o                         
   1  12   5        705.42        741.09        48.68 o                         
   2  12   5        440.99        481.36        39.51 o                         
   0   0   6       7322.53       7338.08       192.44 o                         
   1   0   6        203.85        221.00         6.74 o                         
   2   0   6        436.55        457.76        10.45 o                         
   3   0   6       1080.05       1031.71        20.08 o                         
   4   0   6      13616.81      13618.85       263.45 o                         
   5   0   6         39.11         38.58         5.35 o                         
   6   0   6       3218.76       3255.05        73.76 o                         
   7   0   6       1041.47       1104.05        27.94 o                         
   8   0   6       1488.51       1534.34        45.64 o                         
   9   0   6        216.92        211.68        17.39 o                         
  10   0   6        315.04        309.23        21.69 o                         
  11   0   6         97.93         61.88        20.56 o                         
 -11   1   6          3.13         15.71        16.84 o                         
 -10   1   6         25.85         36.03        14.89 o                         
  -9   1   6        646.07        661.94        27.54 o                         
  -8   1   6       1700.93       1765.04        51.92 o                         
  -7   1   6        572.80        560.68        24.69 o                         
  -6   1   6       3202.36       3086.80        68.59 o                         
  -5   1   6       2939.28       3104.71        69.71 o                         
  -4   1   6        949.32       1054.07        27.03 o                         
  -3   1   6        370.92        376.85        10.33 o                         
  -2   1   6       5368.07       5505.70       103.71 o                         
  -1   1   6       2965.82       3052.14        59.33 o                         
   0   1   6        220.40        222.80         6.34 o                         
   1   1   6       2547.90       2649.91        56.57 o                         
   2   1   6       6233.92       6188.53       120.00 o                         
   3   1   6        565.13        512.02        21.30 o                         
   4   1   6        778.22        906.23        24.42 o                         
   5   1   6       3568.90       3641.72        91.97 o                         
   6   1   6       2999.32       2875.41        67.40 o                         
   7   1   6        500.34        486.27        16.93 o                         
   8   1   6       1675.05       1744.66        46.30 o                         
   9   1   6        729.10        745.17        27.83 o                         
  10   1   6          0.65          6.81        13.29 o                         
  11   1   6          5.27         18.66        20.80 o                         
 -11   2   6        813.64        918.36        49.26 o                         
 -10   2   6        375.22        373.41        23.46 o                         
  -9   2   6        190.53        199.08        16.67 o                         
  -8   2   6        164.92        163.40        13.36 o                         
  -7   2   6       2296.14       2262.98        62.16 o                         
  -6   2   6        867.99        869.77        25.02 o                         
  -5   2   6       1495.50       1515.51        34.93 o                         
  -4   2   6       4558.24       4664.26        90.29 o                         
  -3   2   6       8917.05       8914.68       148.37 o                         
  -2   2   6        480.47        477.39         9.94 o                         
  -1   2   6       1888.22       1897.24        37.06 o                         
   0   2   6        121.52        145.87         5.51 o                         
   1   2   6       1886.63       1866.07        35.62 o                         
   2   2   6        416.97        412.12        11.20 o                         
   3   2   6       8866.71       8907.61       166.31 o                         
   4   2   6       4356.52       4399.24        99.88 o                         
   5   2   6       1193.82       1219.42        37.57 o                         
   6   2   6       1001.18       1004.20        25.25 o                         
   7   2   6       2252.62       2255.66        53.10 o                         
   8   2   6        217.04        209.87        10.95 o                         
   9   2   6        228.80        224.93        17.72 o                         
  10   2   6        317.73        347.46        28.19 o                         
  11   2   6        788.39        826.06        51.34 o                         
 -11   3   6        106.00         90.77        26.42 o                         
 -10   3   6        437.43        429.45        29.64 o                         
  -9   3   6       1030.43       1002.65        40.71 o                         
  -8   3   6        287.89        283.83        15.42 o                         
  -7   3   6        366.84        385.80        17.99 o                         
  -6   3   6         33.04         31.32         8.30 o                         
  -5   3   6       2603.91       2505.31        65.58 o                         
  -4   3   6        168.14        169.06         7.17 o                         
  -3   3   6       3036.12       3194.47        67.18 o                         
  -2   3   6        917.28        950.00        18.64 o                         
  -1   3   6       7529.68       7508.54       134.37 o                         
   0   3   6       1092.77       1181.24        24.66 o                         
   1   3   6       7995.07       8077.58       139.83 o                         
   2   3   6        955.12       1006.25        23.63 o                         
   3   3   6       3825.90       3962.54       117.80 o                         
   4   3   6        140.84        145.20         7.79 o                         
   5   3   6       3025.36       2955.41        67.86 o                         
   6   3   6         12.42         14.27         7.08 o                         
   7   3   6        295.95        307.98        17.16 o                         
   8   3   6        301.58        290.04        18.17 o                         
   9   3   6       1005.19       1013.21        40.91 o                         
  10   3   6        482.47        464.09        32.93 o                         
  11   3   6        116.60        102.36        24.38 o                         
 -10   4   6        263.73        278.48        24.79 o                         
  -9   4   6        210.14        206.17        15.46 o                         
  -8   4   6        987.41       1012.18        32.28 o                         
  -7   4   6        983.38       1019.70        31.62 o                         
  -6   4   6         88.03         99.96        13.88 o                         
  -5   4   6        117.44        104.66         8.06 o                         
  -4   4   6       1597.60       1645.59        32.17 o                         
  -3   4   6       3202.49       3307.34        71.27 o                         
  -2   4   6       3743.32       3962.87        78.39 o                         
  -1   4   6       3007.66       3072.75        56.97 o                         
   0   4   6       1844.95       1537.42        30.66 o                         
   1   4   6       2917.37       3023.67        62.24 o                         
   2   4   6       3552.96       3719.08        90.48 o                         
   3   4   6       3285.40       3362.57        79.77 o                         
   4   4   6       1379.33       1406.67        39.82 o                         
   5   4   6         73.11         94.74        12.01 o                         
   6   4   6        141.89        148.55        11.14 o                         
   7   4   6        898.68        918.23        30.94 o                         
   8   4   6       1198.34       1157.53        40.53 o                         
   9   4   6        191.92        178.27        22.86 o                         
  10   4   6        285.44        314.46        29.31 o                         
 -10   5   6        412.36        430.43        37.36 o                         
  -9   5   6        202.38        223.39        28.59 o                         
  -8   5   6        103.94         99.74         9.94 o                         
  -7   5   6         52.65         58.24         9.29 o                         
  -6   5   6       1619.60       1542.95        43.13 o                         
  -5   5   6        438.33        430.70        14.76 o                         
  -4   5   6        709.18        701.52        19.03 o                         
  -3   5   6        649.62        652.69        17.86 o                         
  -2   5   6       6197.19       6297.07       126.22 o                         
  -1   5   6       2070.64       2172.57        43.67 o                         
   0   5   6        700.61        711.16        16.82 o                         
   1   5   6       1975.02       2120.13        49.88 o                         
   2   5   6       6370.26       6455.32       157.08 o                         
   3   5   6        711.96        741.79        27.02 o                         
   4   5   6        686.63        649.42        23.96 o                         
   5   5   6        515.47        473.44        20.16 o                         
   6   5   6       1798.73       1720.41        44.86 o                         
   7   5   6         38.32         43.72        10.36 o                         
   8   5   6        150.61        158.97        21.15 o                         
   9   5   6        180.38        190.52        28.21 o                         
  10   5   6        411.70        410.29        34.04 o                         
 -10   6   6        182.70        152.46        34.12 o                         
  -9   6   6        130.28        186.15        24.51 o                         
  -8   6   6        975.86        937.37        65.84 o                         
  -7   6   6       1179.30       1140.20        45.81 o                         
  -6   6   6        527.43        526.58        25.68 o                         
  -5   6   6        303.49        286.99        18.24 o                         
  -4   6   6        603.51        599.75        19.57 o                         
  -3   6   6        160.80        159.12        10.76 o                         
  -2   6   6         22.30         30.00         7.93 o                         
  -1   6   6         31.82         35.33         6.82 o                         
   0   6   6       9829.06       9914.32       203.84 o                         
   1   6   6          0.87          0.24         5.85 o                         
   2   6   6         41.26         41.49         7.64 o                         
   3   6   6        111.78        103.61        12.33 o                         
   4   6   6        659.48        651.21        26.49 o                         
   5   6   6        320.03        323.72        19.58 o                         
   6   6   6        492.72        532.39        25.66 o                         
   7   6   6       1286.86       1284.95        43.87 o                         
   8   6   6       1093.42       1162.06        56.95 o                         
   9   6   6         95.05        151.74        25.13 o                         
  10   6   6        304.78        326.49        32.59 o                         
  -9   7   6        301.42        315.41        31.63 o                         
  -8   7   6        316.96        320.82        29.92 o                         
  -7   7   6         65.18         60.90        20.32 o                         
  -6   7   6        281.22        287.93        20.47 o                         
  -5   7   6       2461.20       2400.00        74.23 o                         
  -4   7   6        375.29        410.72        18.85 o                         
  -3   7   6       2323.95       2273.27        66.05 o                         
  -2   7   6       1150.92       1152.64        36.13 o                         
  -1   7   6        380.59        349.56        16.52 o                         
   0   7   6        160.11        170.57         9.41 o                         
   1   7   6        452.03        475.18        22.38 o                         
   2   7   6        961.84        870.97        33.60 o                         
   3   7   6       2057.20       2013.14        69.77 o                         
   4   7   6        404.02        419.87        27.79 o                         
   5   7   6       2505.87       2442.25        73.94 o                         
   6   7   6        355.06        366.86        22.21 o                         
   7   7   6        117.82        118.46        14.58 o                         
   8   7   6        316.28        365.76        43.44 o                         
   9   7   6        285.01        334.14        32.43 o                         
  -8   8   6        535.06        534.93        42.87 o                         
  -7   8   6       1584.41       1625.98        81.15 o                         
  -6   8   6        191.17        204.01        23.33 o                         
  -5   8   6        543.16        572.68        38.03 o                         
  -4   8   6         13.37          8.64         9.84 o                         
  -3   8   6        663.56        664.08        36.58 o                         
  -2   8   6        211.36        216.42        16.07 o                         
  -1   8   6       1446.29       1454.58        41.42 o                         
   0   8   6          1.70         -6.91         6.91 o                         
   1   8   6       1452.69       1460.27        44.95 o                         
   2   8   6        248.43        246.81        18.37 o                         
   3   8   6        791.99        755.93        31.66 o                         
   4   8   6          3.24         11.69        11.55 o                         
   5   8   6        576.96        572.17        31.47 o                         
   6   8   6        141.58        142.45        16.82 o                         
   7   8   6       1837.60       1944.62        94.62 o                         
   8   8   6        495.99        481.97        36.58 o                         
  -7   9   6         89.98        162.12        29.15 o                         
  -6   9   6        294.04        265.59        28.09 o                         
  -5   9   6       1211.54       1240.17        55.46 o                         
  -4   9   6        410.42        380.12        24.47 o                         
  -3   9   6        824.03        782.74        31.66 o                         
  -2   9   6        581.57        577.40        27.05 o                         
  -1   9   6        129.66        133.91        13.45 o                         
   0   9   6         42.30         48.50        10.66 o                         
   1   9   6        153.68        163.88        16.97 o                         
   2   9   6        519.02        523.48        28.43 o                         
   3   9   6        775.34        760.56        33.99 o                         
   4   9   6        429.92        432.47        26.02 o                         
   5   9   6       1116.28       1171.19        46.01 o                         
   6   9   6        359.94        313.51        23.74 o                         
   7   9   6        103.63        111.89        23.68 o                         
  -6  10   6        210.73        216.25        30.10 o                         
  -5  10   6        197.05        181.07        23.41 o                         
  -4  10   6       1133.02       1195.04        43.10 o                         
  -3  10   6         58.51         41.35        15.49 o                         
  -2  10   6        109.32         99.71        16.32 o                         
  -1  10   6         49.95         58.65        15.00 o                         
   0  10   6        990.05        975.77        38.96 o                         
   1  10   6         56.70         58.48        18.10 o                         
   2  10   6        118.51        118.45        19.89 o                         
   3  10   6         93.32        125.06        21.00 o                         
   4  10   6       1153.55       1125.00        47.18 o                         
   5  10   6        161.82        138.19        27.11 o                         
   6  10   6        293.03        333.70        38.10 o                         
  -5  11   6         70.49         68.17        27.47 o                         
  -4  11   6         87.21        103.12        26.96 o                         
  -3  11   6         55.85         37.99        18.95 o                         
  -2  11   6        880.85        839.64        39.93 o                         
  -1  11   6        337.83        353.14        26.21 o                         
   0  11   6          0.19         -3.76        19.53 o                         
   1  11   6        311.94        312.05        29.33 o                         
   2  11   6       1063.54       1094.18        53.20 o                         
   3  11   6         26.87         24.70        21.99 o                         
   4  11   6         68.64         85.99        24.40 o                         
   5  11   6         97.48         95.47        30.73 o                         
  -2  12   6         17.77         19.33        28.06 o                         
  -1  12   6        250.54        237.92        30.47 o                         
   0  12   6        760.75        897.88        50.68 o                         
   1  12   6        186.43        200.26        30.29 o                         
   2  12   6         35.91         -0.13        27.74 o                         
   1   0   7       3698.90       3801.10        71.97 o                         
   2   0   7       4661.00       4604.33        83.46 o                         
   3   0   7        639.45        588.98        13.41 o                         
   4   0   7        810.98        851.22        19.06 o                         
   5   0   7        733.37        724.36        21.32 o                         
   6   0   7       3245.89       3415.23        82.09 o                         
   7   0   7         56.76         71.98         7.62 o                         
   8   0   7        860.87        877.35        30.31 o                         
   9   0   7        535.64        562.38        25.07 o                         
  10   0   7        452.50        403.36        24.26 o                         
  11   0   7        144.84        160.84        23.84 o                         
 -11   1   7        190.64        170.76        23.81 o                         
 -10   1   7        316.69        332.20        24.37 o                         
  -9   1   7        118.36        122.65        13.84 o                         
  -8   1   7        306.02        333.14        18.10 o                         
  -7   1   7       1088.53       1052.64        29.82 o                         
  -6   1   7       1661.46       1655.73        42.07 o                         
  -5   1   7        154.41        175.84        10.29 o                         
  -4   1   7       3167.90       3062.26        62.20 o                         
  -3   1   7       1672.15       1592.57        34.72 o                         
  -2   1   7       2367.88       2414.44        44.39 o                         
  -1   1   7       4912.53       4880.88        97.13 o                         
   0   1   7       9382.90       9201.83       178.15 o                         
   1   1   7       5457.13       5484.78        97.44 o                         
   2   1   7       2199.36       2293.31        45.99 o                         
   3   1   7       2170.10       2175.63        71.30 o                         
   4   1   7       3289.82       3113.50        69.22 o                         
   5   1   7         62.20         54.25         8.21 o                         
   6   1   7       1613.95       1571.69        44.78 o                         
   7   1   7        990.84        972.01        31.22 o                         
   8   1   7        331.04        334.78        16.73 o                         
   9   1   7        137.35        149.29        12.56 o                         
  10   1   7        214.06        209.12        16.80 o                         
  11   1   7        256.87        243.68        27.05 o                         
 -11   2   7        163.98        148.54        32.00 o                         
 -10   2   7         18.25         22.39        17.27 o                         
  -9   2   7        938.27        924.75        45.43 o                         
  -8   2   7        280.70        262.94        15.87 o                         
  -7   2   7        682.86        621.90        21.75 o                         
  -6   2   7        526.07        539.81        17.05 o                         
  -5   2   7       4123.10       4046.42        82.71 o                         
  -4   2   7        905.88        942.69        22.69 o                         
  -3   2   7       2547.76       2470.72        53.03 o                         
  -2   2   7        895.26        924.83        18.63 o                         
  -1   2   7       4067.28       4209.25        81.90 o                         
   0   2   7        772.42        778.77        17.20 o                         
   1   2   7       4351.85       4422.47        78.79 o                         
   2   2   7       1093.44       1137.17        24.68 o                         
   3   2   7       3147.09       2993.14        82.62 o                         
   4   2   7       1059.84       1103.90        27.72 o                         
   5   2   7       4263.18       4235.88        97.94 o                         
   6   2   7        466.83        509.59        17.89 o                         
   7   2   7        537.31        515.95        17.52 o                         
   8   2   7        243.36        232.94        12.15 o                         
   9   2   7        891.70        919.25        37.30 o                         
  10   2   7         17.17         39.74        18.53 o                         
  11   2   7        164.66        175.55        26.72 o                         
 -11   3   7        486.18        585.23        37.90 o                         
 -10   3   7         37.66         44.38        14.03 o                         
  -9   3   7         86.32         81.74        12.69 o                         
  -8   3   7        586.92        601.49        25.76 o                         
  -7   3   7       2344.10       2248.91        58.68 o                         
  -6   3   7        494.10        473.05        16.91 o                         
  -5   3   7        988.42       1006.63        23.33 o                         
  -4   3   7        193.55        218.27         8.01 o                         
  -3   3   7       5674.45       5680.17       105.47 o                         
  -2   3   7        468.98        464.28        12.02 o                         
  -1   3   7       1647.81       1640.23        36.99 o                         
   0   3   7        112.14        125.44         5.91 o                         
   1   3   7       2180.07       2072.47        47.21 o                         
   2   3   7        343.16        330.32        13.97 o                         
   3   3   7       6311.58       6334.53       174.34 o                         
   4   3   7        188.34        200.92        10.58 o                         
   5   3   7        801.35        790.75        23.85 o                         
   6   3   7        457.35        452.33        18.26 o                         
   7   3   7       2288.17       2301.61        73.55 o                         
   8   3   7        607.95        583.73        25.35 o                         
   9   3   7         93.87         92.98        15.00 o                         
  10   3   7         67.88         64.11        21.38 o                         
  11   3   7        456.57        482.06        36.58 o                         
 -10   4   7        162.24        143.68        24.63 o                         
  -9   4   7        596.69        552.20        29.44 o                         
  -8   4   7         76.87         91.87        13.87 o                         
  -7   4   7        345.71        317.93        16.88 o                         
  -6   4   7       1171.48       1143.39        31.57 o                         
  -5   4   7       2204.26       2104.19        49.59 o                         
  -4   4   7       1467.75       1457.37        31.95 o                         
  -3   4   7        741.61        755.10        18.47 o                         
  -2   4   7       4191.15       4196.65        76.23 o                         
  -1   4   7       2494.43       2602.62        48.43 o                         
   0   4   7        152.88        179.11         8.22 o                         
   1   4   7       2258.73       2434.51        54.75 o                         
   2   4   7       3931.11       4001.30       112.43 o                         
   3   4   7        801.15        837.40        27.21 o                         
   4   4   7       1445.64       1458.02        38.57 o                         
   5   4   7       2653.24       2537.29        73.81 o                         
   6   4   7       1270.26       1214.32        34.21 o                         
   7   4   7        265.77        260.30        17.78 o                         
   8   4   7        138.24        128.19        14.08 o                         
   9   4   7        447.35        494.49        27.32 o                         
  10   4   7        162.24        168.09        25.06 o                         
 -10   5   7        571.70        578.73        42.25 o                         
  -9   5   7        131.02        171.90        19.08 o                         
  -8   5   7       1241.71       1178.80        45.38 o                         
  -7   5   7        106.30        119.02        10.23 o                         
  -6   5   7        514.90        512.93        17.72 o                         
  -5   5   7        670.21        663.71        21.05 o                         
  -4   5   7       3347.51       3244.89        69.12 o                         
  -3   5   7       1073.12       1061.44        27.10 o                         
  -2   5   7        154.95        164.50         9.77 o                         
  -1   5   7         92.90         97.94         6.53 o                         
   0   5   7       1515.79       1433.09        32.18 o                         
   1   5   7        163.62        159.94         9.23 o                         
   2   5   7        163.33        184.02        11.63 o                         
   3   5   7       1141.00       1120.63        35.46 o                         
   4   5   7       3117.82       3100.50        77.35 o                         
   5   5   7        712.69        701.19        25.61 o                         
   6   5   7        488.43        491.41        22.53 o                         
   7   5   7         67.13         55.67        11.21 o                         
   8   5   7       1438.13       1451.20        48.65 o                         
   9   5   7        118.74        116.34        23.20 o                         
  10   5   7        652.68        649.25        46.88 o                         
  -9   6   7        177.35        171.19        24.13 o                         
  -8   6   7        668.64        751.57        40.31 o                         
  -7   6   7        836.15        762.38        44.55 o                         
  -6   6   7        662.39        692.94        33.02 o                         
  -5   6   7        324.74        342.59        17.83 o                         
  -4   6   7        488.42        522.60        18.07 o                         
  -3   6   7        479.98        489.58        18.23 o                         
  -2   6   7       3995.96       4014.16       101.05 o                         
  -1   6   7        440.05        442.06        16.53 o                         
   0   6   7       1415.02       1433.04        34.42 o                         
   1   6   7        454.49        456.37        16.61 o                         
   2   6   7       3510.31       3439.83        99.44 o                         
   3   6   7        346.76        323.18        17.90 o                         
   4   6   7        411.45        424.36        23.84 o                         
   5   6   7        301.13        285.61        19.72 o                         
   6   6   7        944.99        876.06        37.11 o                         
   7   6   7        841.90        845.90        34.01 o                         
   8   6   7        723.31        770.18        37.28 o                         
   9   6   7        197.78        198.78        27.33 o                         
  -9   7   7         14.16          2.24        45.87 o                         
  -8   7   7         98.17         96.65        30.85 o                         
  -7   7   7        625.81        662.45        48.88 o                         
  -6   7   7        203.02        206.66        18.44 o                         
  -5   7   7        406.97        442.47        25.86 o                         
  -4   7   7        471.72        501.93        20.14 o                         
  -3   7   7       1876.01       1848.79        49.58 o                         
  -2   7   7        725.09        744.00        26.16 o                         
  -1   7   7        387.72        404.42        18.38 o                         
   0   7   7        731.60        745.15        21.61 o                         
   1   7   7        325.84        338.18        16.85 o                         
   2   7   7        854.32        859.90        32.46 o                         
   3   7   7       1822.77       1895.79        64.96 o                         
   4   7   7        499.99        548.89        27.59 o                         
   5   7   7        473.22        454.34        32.39 o                         
   6   7   7        107.61        120.14        17.73 o                         
   7   7   7        689.29        753.33        37.65 o                         
   8   7   7        131.43        132.04        24.48 o                         
   9   7   7          3.22        -13.93        23.60 o                         
  -8   8   7        153.31        153.63        25.19 o                         
  -7   8   7         50.83         41.64        21.00 o                         
  -6   8   7        215.89        189.36        24.03 o                         
  -5   8   7        836.36        839.76        41.36 o                         
  -4   8   7         82.63         76.66        11.44 o                         
  -3   8   7        662.83        649.88        27.18 o                         
  -2   8   7        438.42        413.44        21.76 o                         
  -1   8   7       1268.01       1186.23        38.85 o                         
   0   8   7       1501.56       1501.94        39.04 o                         
   1   8   7       1418.26       1390.77        59.05 o                         
   2   8   7        489.93        482.25        25.39 o                         
   3   8   7        604.55        590.57        29.10 o                         
   4   8   7         30.21         18.93        13.05 o                         
   5   8   7        813.75        895.06        39.60 o                         
   6   8   7        169.17        180.75        20.09 o                         
   7   8   7         40.23         32.17        21.20 o                         
   8   8   7        184.98        154.48        27.62 o                         
  -7   9   7        477.35        527.23        41.42 o                         
  -6   9   7         20.94         35.22        21.03 o                         
  -5   9   7          8.49         36.00        19.50 o                         
  -4   9   7        626.94        612.86        29.21 o                         
  -3   9   7        550.66        539.09        26.90 o                         
  -2   9   7        167.21        170.49        21.45 o                         
  -1   9   7        740.35        682.32        26.70 o                         
   0   9   7        555.95        580.00        26.62 o                         
   1   9   7        762.13        734.42        32.36 o                         
   2   9   7        230.94        232.66        19.66 o                         
   3   9   7        624.94        683.78        38.60 o                         
   4   9   7        784.08        848.08        42.16 o                         
   5   9   7          2.22         -3.10        15.50 o                         
   6   9   7         23.74         40.76        16.84 o                         
   7   9   7        492.64        489.48        41.26 o                         
  -6  10   7        714.09        766.51        47.28 o                         
  -5  10   7        172.94        176.63        23.87 o                         
  -4  10   7        211.23        218.29        20.48 o                         
  -3  10   7        214.21        229.25        20.14 o                         
  -2  10   7       1262.10       1198.25        43.58 o                         
  -1  10   7        166.67        153.04        18.35 o                         
   0  10   7        291.71        305.29        21.63 o                         
   1  10   7        179.81        168.48        22.12 o                         
   2  10   7       1445.09       1506.06        60.48 o                         
   3  10   7        216.60        232.53        22.23 o                         
   4  10   7        286.69        292.85        33.53 o                         
   5  10   7        234.69        223.69        23.77 o                         
   6  10   7        617.92        652.47        50.85 o                         
  -4  11   7        187.75        202.92        35.21 o                         
  -3  11   7         29.92         31.91        19.20 o                         
  -2  11   7         12.94         20.00        18.03 o                         
  -1  11   7         23.00         29.23        21.22 o                         
   0  11   7       1199.76       1233.51        56.79 o                         
   1  11   7          6.78         19.13        24.75 o                         
   2  11   7         11.31         -8.18        21.21 o                         
   3  11   7         39.88         33.96        22.84 o                         
   4  11   7        222.88        296.09        31.78 o                         
  -1  12   7        340.32        375.00        35.58 o                         
   0  12   7         74.19         84.05        27.14 o                         
   1  12   7        316.73        344.62        34.91 o                         
   0   0   8      11833.33      11757.99       307.79 o                         
   1   0   8      10881.67      11055.55       204.84 o                         
   2   0   8       7412.12       7667.60       132.33 o                         
   3   0   8       1274.96       1225.72        25.82 o                         
   4   0   8        580.30        587.22        16.91 o                         
   5   0   8       1115.26       1121.65        28.08 o                         
   6   0   8        133.99        147.20         9.78 o                         
   7   0   8        137.65        129.87        10.94 o                         
   8   0   8        235.72        246.06        14.42 o                         
   9   0   8        554.70        588.53        25.75 o                         
  10   0   8        379.26        388.61        23.57 o                         
  11   0   8          3.31         23.70        23.15 o                         
 -11   1   8        327.56        254.80        24.97 o                         
 -10   1   8        418.94        441.71        24.07 o                         
  -9   1   8        141.66        147.18        14.70 o                         
  -8   1   8        218.17        216.85        14.04 o                         
  -7   1   8        641.02        666.11        22.10 o                         
  -6   1   8        396.85        372.33        15.45 o                         
  -5   1   8       1443.93       1446.25        35.35 o                         
  -4   1   8       2262.91       2368.25        49.75 o                         
  -3   1   8       2224.74       2194.71        46.30 o                         
  -2   1   8       1621.45       1503.96        30.26 o                         
  -1   1   8       1906.66       1976.08        39.30 o                         
   0   1   8       1489.97       1496.98        30.29 o                         
   1   1   8       1749.45       1804.20        37.40 o                         
   2   1   8       1653.94       1589.57        31.85 o                         
   3   1   8       2411.07       2363.44        60.60 o                         
   4   1   8       2005.86       2078.87        58.39 o                         
   5   1   8       1510.60       1481.31        40.22 o                         
   6   1   8        277.48        263.78        14.72 o                         
   7   1   8        654.33        642.97        20.34 o                         
   8   1   8        301.80        290.92        13.62 o                         
   9   1   8        113.43        121.29        13.81 o                         
  10   1   8        460.58        453.63        26.71 o                         
  11   1   8        388.94        363.90        35.31 o                         
 -11   2   8         88.20         55.83        23.81 o                         
 -10   2   8        272.94        236.42        17.88 o                         
  -9   2   8        181.45        195.69        19.82 o                         
  -8   2   8        448.88        460.77        22.15 o                         
  -7   2   8       1327.00       1329.34        37.58 o                         
  -6   2   8       1580.93       1565.82        38.28 o                         
  -5   2   8        321.53        317.93        11.22 o                         
  -4   2   8        439.75        454.50        14.54 o                         
  -3   2   8       1503.46       1565.29        36.33 o                         
  -2   2   8       8081.64       8084.84       129.57 o                         
  -1   2   8       3098.08       3157.33        63.98 o                         
   0   2   8       8580.90       8759.59       163.21 o                         
   1   2   8       3458.70       3501.36        64.24 o                         
   2   2   8       7206.85       7270.42       143.79 o                         
   3   2   8       1853.35       1907.61        62.67 o                         
   4   2   8        306.08        314.37        16.78 o                         
   5   2   8        334.10        334.14        12.87 o                         
   6   2   8       1487.84       1484.01        39.91 o                         
   7   2   8       1370.92       1366.83        34.71 o                         
   8   2   8        438.77        465.99        19.06 o                         
   9   2   8        207.12        216.24        18.13 o                         
  10   2   8        284.09        260.37        22.24 o                         
  11   2   8         56.20         74.65        24.00 o                         
 -10   3   8        164.10        146.60        18.74 o                         
  -9   3   8        534.63        556.83        23.91 o                         
  -8   3   8        358.80        357.61        20.54 o                         
  -7   3   8        237.04        221.24        14.36 o                         
  -6   3   8        820.16        868.69        23.54 o                         
  -5   3   8       2363.64       2253.96        47.60 o                         
  -4   3   8       3925.37       3972.13        76.46 o                         
  -3   3   8        929.02        922.91        20.09 o                         
  -2   3   8         24.50         19.99         3.40 o                         
  -1   3   8        654.88        666.81        16.45 o                         
   0   3   8       4030.67       3971.39        76.27 o                         
   1   3   8        774.66        759.11        18.95 o                         
   2   3   8         51.60         45.49         5.19 o                         
   3   3   8        845.74        832.28        31.85 o                         
   4   3   8       3989.22       3974.45       109.23 o                         
   5   3   8       2348.10       2283.21        56.66 o                         
   6   3   8        702.36        743.82        23.14 o                         
   7   3   8        170.54        164.76        13.41 o                         
   8   3   8        517.90        468.39        25.62 o                         
   9   3   8        497.83        522.68        30.67 o                         
  10   3   8        262.17        263.24        26.07 o                         
 -10   4   8         65.05         95.97        22.26 o                         
  -9   4   8       1057.75        975.42        50.29 o                         
  -8   4   8        939.33        907.09        35.69 o                         
  -7   4   8        621.25        652.84        25.50 o                         
  -6   4   8       1288.85       1248.76        33.98 o                         
  -5   4   8        979.74        915.63        22.76 o                         
  -4   4   8       1984.11       1902.38        40.33 o                         
  -3   4   8       2365.64       2344.85        49.93 o                         
  -2   4   8       2885.65       2802.67        53.59 o                         
  -1   4   8        349.74        315.56        10.99 o                         
   0   4   8         18.07         21.91         4.78 o                         
   1   4   8        335.65        300.12        11.43 o                         
   2   4   8       2332.09       2351.91        90.17 o                         
   3   4   8       2539.70       2628.63        77.38 o                         
   4   4   8       1920.37       1892.74        57.06 o                         
   5   4   8       1022.50        969.54        27.63 o                         
   6   4   8       1379.13       1369.54        40.13 o                         
   7   4   8        547.79        556.63        24.95 o                         
   8   4   8        898.95        842.06        32.21 o                         
   9   4   8        954.39        914.58        41.21 o                         
  10   4   8         33.10         28.40        21.88 o                         
 -10   5   8         21.86          7.96        26.38 o                         
  -9   5   8          0.68         14.74        15.53 o                         
  -8   5   8       1023.89       1023.61        37.56 o                         
  -7   5   8        866.11        866.46        25.30 o                         
  -6   5   8       1115.38       1099.43        31.23 o                         
  -5   5   8        749.60        713.90        21.10 o                         
  -4   5   8        224.26        214.32        10.98 o                         
  -3   5   8       2616.46       2671.59        62.91 o                         
  -2   5   8       1324.44       1361.73        33.52 o                         
  -1   5   8       1636.27       1662.03        39.33 o                         
   0   5   8          7.20         13.49         5.42 o                         
   1   5   8       1804.15       1793.30        42.19 o                         
   2   5   8       1201.78       1170.36        36.85 o                         
   3   5   8       2925.14       2845.35        88.36 o                         
   4   5   8        244.46        247.96        14.40 o                         
   5   5   8        668.55        644.50        28.23 o                         
   6   5   8       1338.26       1246.64        44.28 o                         
   7   5   8        687.28        738.57        34.19 o                         
   8   5   8       1043.71       1082.19        41.73 o                         
   9   5   8          0.27          8.64        20.05 o                         
  10   5   8         49.74         17.80        23.76 o                         
  -9   6   8        700.87        607.23        46.62 o                         
  -8   6   8         71.52         65.28        16.00 o                         
  -7   6   8        213.79        207.14        19.75 o                         
  -6   6   8        122.33        155.11        14.77 o                         
  -5   6   8       1398.23       1356.93        42.67 o                         
  -4   6   8       2124.95       2079.59        50.59 o                         
  -3   6   8       1532.24       1499.79        38.81 o                         
  -2   6   8        676.23        687.70        25.24 o                         
  -1   6   8        645.43        630.75        19.10 o                         
   0   6   8         65.61         71.84         7.33 o                         
   1   6   8        673.98        665.31        19.31 o                         
   2   6   8        784.34        809.07        31.64 o                         
   3   6   8       1585.92       1529.57        48.10 o                         
   4   6   8       2100.02       2089.49        71.34 o                         
   5   6   8       1422.97       1383.38        51.06 o                         
   6   6   8        111.90        117.40        13.79 o                         
   7   6   8        165.26        191.93        19.92 o                         
   8   6   8         38.13         55.97        15.12 o                         
   9   6   8        519.43        512.14        38.41 o                         
  -9   7   8        436.35        411.65        42.56 o                         
  -8   7   8        904.87        961.55        48.74 o                         
  -7   7   8        333.77        374.52        28.65 o                         
  -6   7   8         53.96         70.08        15.91 o                         
  -5   7   8        125.23        106.56        15.10 o                         
  -4   7   8        784.59        786.70        26.02 o                         
  -3   7   8        257.67        255.18        15.01 o                         
  -2   7   8        376.58        406.01        19.95 o                         
  -1   7   8       1423.71       1399.94        40.71 o                         
   0   7   8       2428.60       2350.91        53.98 o                         
   1   7   8       1457.67       1503.00        41.34 o                         
   2   7   8        356.81        369.39        19.53 o                         
   3   7   8        439.10        447.94        40.86 o                         
   4   7   8        724.61        671.69        33.18 o                         
   5   7   8        267.13        226.07        23.63 o                         
   6   7   8         91.85        124.25        17.54 o                         
   7   7   8        335.12        386.12        26.11 o                         
   8   7   8        850.37        915.86        48.49 o                         
   9   7   8        442.25        478.19        38.07 o                         
  -8   8   8         56.42        110.88        30.12 o                         
  -7   8   8         97.49         97.97        23.15 o                         
  -6   8   8        718.32        758.85        44.20 o                         
  -5   8   8         30.82         44.35        16.02 o                         
  -4   8   8        405.67        406.55        21.13 o                         
  -3   8   8       1006.38        976.41        32.71 o                         
  -2   8   8       1928.08       1880.63        53.10 o                         
  -1   8   8        838.53        855.60        28.92 o                         
   0   8   8          8.47          8.91         6.90 o                         
   1   8   8        790.56        816.35        30.75 o                         
   2   8   8       2297.26       2154.02        66.46 o                         
   3   8   8        947.12        959.84        38.55 o                         
   4   8   8        359.87        346.68        24.84 o                         
   5   8   8         35.86         18.23        15.01 o                         
   6   8   8        652.35        640.30        35.44 o                         
   7   8   8         97.68         82.00        25.34 o                         
   8   8   8         19.82         42.68        24.71 o                         
  -7   9   8        320.17        330.43        33.31 o                         
  -6   9   8        171.72        195.17        25.53 o                         
  -5   9   8        178.14        177.73        24.46 o                         
  -4   9   8        117.69        154.06        16.78 o                         
  -3   9   8        181.16        182.90        17.15 o                         
  -2   9   8        161.87        172.41        16.91 o                         
  -1   9   8       1289.32       1226.33        38.65 o                         
   0   9   8        720.30        723.32        27.96 o                         
   1   9   8       1286.36       1271.20        41.98 o                         
   2   9   8        227.13        242.36        20.80 o                         
   3   9   8         79.70         54.48        15.17 o                         
   4   9   8        115.36        108.31        24.63 o                         
   5   9   8        298.09        288.44        24.63 o                         
   6   9   8        145.03        110.82        20.55 o                         
   7   9   8        341.33        388.72        37.54 o                         
  -6  10   8         90.61         80.67        25.78 o                         
  -5  10   8        624.03        562.16        35.02 o                         
  -4  10   8        378.03        367.75        24.43 o                         
  -3  10   8        184.19        220.23        20.83 o                         
  -2  10   8        142.52        154.95        18.27 o                         
  -1  10   8        554.95        571.29        28.88 o                         
   0  10   8       1400.03       1451.15        59.42 o                         
   1  10   8        627.41        662.90        38.42 o                         
   2  10   8        105.92        107.13        21.00 o                         
   3  10   8        197.75        217.72        22.56 o                         
   4  10   8        410.86        368.51        27.04 o                         
   5  10   8        540.05        463.33        31.63 o                         
   6  10   8        109.54         96.33        33.58 o                         
  -4  11   8        181.74        184.97        29.16 o                         
  -3  11   8        577.63        622.03        33.30 o                         
  -2  11   8        194.00        207.61        22.67 o                         
  -1  11   8        145.00        194.37        27.01 o                         
   0  11   8        242.10        221.90        27.05 o                         
   1  11   8         72.60        113.69        24.06 o                         
   2  11   8        292.00        260.94        29.36 o                         
   3  11   8        499.42        563.19        39.41 o                         
   4  11   8        228.38        246.97        41.21 o                         
   0  12   8         80.17         45.77        26.99 o                         
   1   0   9         35.11         45.93         3.88 o                         
   2   0   9       2065.90       1999.91        36.89 o                         
   3   0   9       3935.64       3772.67        79.02 o                         
   4   0   9       1601.18       1642.01        41.20 o                         
   5   0   9       2585.00       2442.89        55.88 o                         
   6   0   9         84.37        105.16         8.58 o                         
   7   0   9       4137.52       4093.72       105.33 o                         
   8   0   9          5.04         -0.87         8.75 o                         
   9   0   9         53.64         75.08        13.01 o                         
  10   0   9        143.87        114.91        15.49 o                         
  11   0   9        574.89        637.19        43.79 o                         
 -11   1   9          9.86          4.02        19.90 o                         
 -10   1   9        413.11        383.99        24.38 o                         
  -9   1   9        358.40        383.03        20.02 o                         
  -8   1   9         38.85         54.20        10.14 o                         
  -7   1   9         56.80         61.90         8.36 o                         
  -6   1   9        622.38        633.93        19.39 o                         
  -5   1   9       4413.00       4293.61       102.56 o                         
  -4   1   9        299.24        320.86        11.62 o                         
  -3   1   9       5632.60       5786.95       113.33 o                         
  -2   1   9       6375.58       6504.31       115.47 o                         
  -1   1   9       5933.52       6285.76       123.51 o                         
   0   1   9         38.81         36.44         3.77 o                         
   1   1   9       6468.75       6886.42       123.84 o                         
   2   1   9       6011.11       6210.75       119.87 o                         
   3   1   9       5556.99       5612.33       141.87 o                         
   4   1   9        231.23        243.56        15.22 o                         
   5   1   9       4527.24       4409.69       119.59 o                         
   6   1   9        741.55        672.71        20.37 o                         
   7   1   9         89.91        106.29        13.41 o                         
   8   1   9         62.70         79.84         9.12 o                         
   9   1   9        477.33        458.54        22.52 o                         
  10   1   9        315.09        325.50        26.93 o                         
  11   1   9          6.81         -0.34        24.39 o                         
 -10   2   9        361.93        344.87        23.27 o                         
  -9   2   9         70.43         66.91        12.50 o                         
  -8   2   9       1367.60       1366.67        40.33 o                         
  -7   2   9       1160.16       1103.89        33.11 o                         
  -6   2   9        863.29        833.27        25.10 o                         
  -5   2   9        983.16        968.81        26.07 o                         
  -4   2   9       5339.95       5253.96       110.62 o                         
  -3   2   9        442.74        444.07        15.38 o                         
  -2   2   9       1192.39       1152.99        23.66 o                         
  -1   2   9       1636.69       1663.32        32.68 o                         
   0   2   9       7305.94       7291.25       136.69 o                         
   1   2   9       1464.42       1479.34        33.69 o                         
   2   2   9       1226.53       1181.28        27.39 o                         
   3   2   9        315.84        298.31        15.45 o                         
   4   2   9       4460.28       4311.14       141.55 o                         
   5   2   9        958.35        933.69        32.32 o                         
   6   2   9        755.03        754.01        29.22 o                         
   7   2   9       1189.64       1206.58        31.11 o                         
   8   2   9       1536.59       1508.03        38.03 o                         
   9   2   9         77.91         88.77        12.08 o                         
  10   2   9        359.63        386.82        32.19 o                         
 -10   3   9        541.50        555.25        31.78 o                         
  -9   3   9        587.98        560.65        23.75 o                         
  -8   3   9        169.87        189.85        15.54 o                         
  -7   3   9        453.51        420.36        17.75 o                         
  -6   3   9       1937.99       1874.12        55.52 o                         
  -5   3   9        300.94        334.84        14.94 o                         
  -4   3   9       1052.68       1094.76        27.44 o                         
  -3   3   9        154.47        192.59         7.66 o                         
  -2   3   9       9786.95      10197.33       189.87 o                         
  -1   3   9        567.83        602.71        16.65 o                         
   0   3   9        501.23        507.65        14.68 o                         
   1   3   9        516.56        520.17        15.46 o                         
   2   3   9       9938.70      10218.10       234.08 o                         
   3   3   9        210.09        265.54        16.62 o                         
   4   3   9        850.27        853.98        35.10 o                         
   5   3   9        309.19        355.69        17.74 o                         
   6   3   9       2112.10       2183.26        57.48 o                         
   7   3   9        489.44        492.06        16.20 o                         
   8   3   9        286.71        279.17        20.13 o                         
   9   3   9        504.09        449.69        27.29 o                         
  10   3   9        546.90        551.63        32.01 o                         
 -10   4   9        198.31        195.06        29.18 o                         
  -9   4   9        262.56        258.47        26.57 o                         
  -8   4   9        577.56        615.60        26.36 o                         
  -7   4   9        925.03        894.02        28.28 o                         
  -6   4   9       1136.96       1075.45        28.80 o                         
  -5   4   9        683.59        677.09        20.03 o                         
  -4   4   9       1049.45       1065.46        25.67 o                         
  -3   4   9       2826.80       2803.17        61.42 o                         
  -2   4   9        370.73        405.53        12.46 o                         
  -1   4   9       3645.16       3709.46        80.97 o                         
   0   4   9       5881.63       5801.32       135.08 o                         
   1   4   9       3881.28       3949.50        85.94 o                         
   2   4   9        502.21        519.72        24.67 o                         
   3   4   9       2971.56       3068.02        91.72 o                         
   4   4   9        966.59        981.24        37.61 o                         
   5   4   9        452.04        503.96        24.83 o                         
   6   4   9        956.41        936.14        40.14 o                         
   7   4   9        890.32        863.88        31.10 o                         
   8   4   9        585.47        587.80        29.39 o                         
   9   4   9        317.79        345.06        28.94 o                         
  10   4   9        190.54        191.21        27.53 o                         
 -10   5   9         88.20         81.11        30.43 o                         
  -9   5   9        845.62        811.38        60.93 o                         
  -8   5   9         29.79          9.98        12.27 o                         
  -7   5   9        945.84        864.17        26.92 o                         
  -6   5   9        639.47        668.02        21.57 o                         
  -5   5   9       1225.43       1171.15        28.71 o                         
  -4   5   9        439.63        484.59        18.80 o                         
  -3   5   9       1194.14       1219.37        33.94 o                         
  -2   5   9        249.92        255.35         9.33 o                         
  -1   5   9       4007.39       4021.63        90.78 o                         
   0   5   9        109.89        119.58         8.91 o                         
   1   5   9       3967.69       4036.55        95.98 o                         
   2   5   9        198.84        193.57        11.86 o                         
   3   5   9       1306.86       1250.43        40.69 o                         
   4   5   9        555.42        599.28        30.59 o                         
   5   5   9       1096.85       1093.29        39.38 o                         
   6   5   9        660.26        600.69        29.15 o                         
   7   5   9        868.99        813.69        31.69 o                         
   8   5   9         45.66         39.64        14.96 o                         
   9   5   9        716.58        833.79        50.23 o                         
  10   5   9         71.64        113.41        26.80 o                         
  -9   6   9         61.85         21.18        35.77 o                         
  -8   6   9        236.64        233.66        21.61 o                         
  -7   6   9       1214.65       1162.38        43.26 o                         
  -6   6   9        464.89        436.65        24.15 o                         
  -5   6   9         51.70         50.50         7.44 o                         
  -4   6   9        626.01        641.77        21.58 o                         
  -3   6   9       4020.38       3859.79        90.34 o                         
  -2   6   9        218.78        200.83        14.25 o                         
  -1   6   9       1490.52       1510.51        41.31 o                         
   0   6   9        326.51        348.35        14.26 o                         
   1   6   9       1622.10       1600.36        39.83 o                         
   2   6   9        288.62        286.19        21.68 o                         
   3   6   9       4470.13       4324.92       136.55 o                         
   4   6   9        806.69        799.50        34.25 o                         
   5   6   9         66.85         71.77        14.30 o                         
   6   6   9        437.51        444.55        27.47 o                         
   7   6   9        956.63        949.82        39.89 o                         
   8   6   9        247.41        304.57        23.34 o                         
   9   6   9         61.78         31.65        24.70 o                         
  -8   7   9        189.05        164.48        30.68 o                         
  -7   7   9         76.22         99.22        20.24 o                         
  -6   7   9       2017.27       2043.75        75.91 o                         
  -5   7   9        557.11        516.50        20.29 o                         
  -4   7   9         41.01         43.64         9.61 o                         
  -3   7   9          2.83         -5.09         8.46 o                         
  -2   7   9       2785.24       2793.68        75.73 o                         
  -1   7   9        560.69        540.87        20.47 o                         
   0   7   9          6.49         12.72         6.88 o                         
   1   7   9        535.13        527.80        20.62 o                         
   2   7   9       2676.34       2678.58        80.40 o                         
   3   7   9          2.98         -2.56         9.57 o                         
   4   7   9         75.62         87.51        15.77 o                         
   5   7   9        759.90        722.54        37.94 o                         
   6   7   9       1825.18       1917.44       120.77 o                         
   7   7   9         53.21         64.19        17.18 o                         
   8   7   9        136.75        184.72        25.67 o                         
  -8   8   9        296.88        274.46        37.59 o                         
  -7   8   9        117.81        100.39        22.78 o                         
  -6   8   9        575.14        546.68        35.39 o                         
  -5   8   9         24.82          5.84        11.27 o                         
  -4   8   9       2257.94       2213.83        61.30 o                         
  -3   8   9         52.07         64.38        12.82 o                         
  -2   8   9          1.17         -7.74         9.71 o                         
  -1   8   9        605.32        571.78        23.46 o                         
   0   8   9       1222.96       1219.46        32.80 o                         
   1   8   9        513.12        502.12        22.70 o                         
   2   8   9          2.73         -2.28        11.53 o                         
   3   8   9         60.41         66.97        14.36 o                         
   4   8   9       2517.57       2431.39        82.18 o                         
   5   8   9         62.96         81.60        18.57 o                         
   6   8   9        557.05        550.74        48.05 o                         
   7   8   9        124.65        141.25        29.07 o                         
   8   8   9        288.45        268.28        36.25 o                         
  -7   9   9        241.73        233.95        40.02 o                         
  -6   9   9        908.30        872.06        52.17 o                         
  -5   9   9        481.74        510.58        35.06 o                         
  -4   9   9         99.88        126.13        16.60 o                         
  -3   9   9        839.47        813.54        33.76 o                         
  -2   9   9        600.50        624.02        29.68 o                         
  -1   9   9        732.57        693.48        29.81 o                         
   0   9   9          0.63         18.43         8.50 o                         
   1   9   9        620.15        613.01        28.89 o                         
   2   9   9        495.39        533.00        33.64 o                         
   3   9   9        859.21        826.33        38.00 o                         
   4   9   9        135.91        101.63        18.64 o                         
   5   9   9        412.28        449.52        29.55 o                         
   6   9   9        918.15        946.60        46.87 o                         
   7   9   9        329.51        325.06        36.18 o                         
  -5  10   9        100.11        128.75        24.54 o                         
  -4  10   9        445.02        418.65        26.78 o                         
  -3  10   9        457.33        466.04        27.26 o                         
  -2  10   9        152.01        148.72        19.08 o                         
  -1  10   9        662.54        684.29        31.85 o                         
   0  10   9         43.43         43.45        19.29 o                         
   1  10   9        526.21        481.72        34.01 o                         
   2  10   9        118.50         92.04        19.39 o                         
   3  10   9        419.49        384.29        28.32 o                         
   4  10   9        423.04        474.29        30.97 o                         
   5  10   9        169.25        232.53        38.38 o                         
  -4  11   9         37.09         47.89        24.59 o                         
  -3  11   9        114.53        155.44        22.56 o                         
  -2  11   9        328.07        330.26        26.61 o                         
  -1  11   9        553.34        588.91        39.23 o                         
   0  11   9         52.69         67.71        23.80 o                         
   1  11   9        539.39        596.30        40.15 o                         
   2  11   9        355.82        350.15        32.66 o                         
   3  11   9        108.93        106.77        38.67 o                         
   4  11   9         28.95         34.50        22.60 o                         
   0   0  10       3054.65       3073.44        84.49 o                         
   1   0  10         57.33         78.32         5.05 o                         
   2   0  10         19.56         10.23         3.58 o                         
   3   0  10       3082.35       3072.91        65.61 o                         
   4   0  10        241.02        251.49        14.10 o                         
   5   0  10       7843.46       7501.87       185.25 o                         
   6   0  10         86.74         96.66        11.97 o                         
   7   0  10         30.89         31.18         7.53 o                         
   8   0  10          3.88         11.87         8.61 o                         
   9   0  10        972.70        978.09        35.17 o                         
  10   0  10          5.39         19.68        15.60 o                         
 -10   1  10        246.71        260.03        19.85 o                         
  -9   1  10          7.05         23.70        11.14 o                         
  -8   1  10       1088.22       1113.89        32.91 o                         
  -7   1  10       2642.93       2664.34        66.78 o                         
  -6   1  10        641.25        705.53        22.13 o                         
  -5   1  10       2095.72       2028.42        51.38 o                         
  -4   1  10        443.87        463.48        16.38 o                         
  -3   1  10       2910.70       2922.38        62.10 o                         
  -2   1  10       2245.32       2403.77        46.92 o                         
  -1   1  10      10188.89      10728.54       202.79 o                         
   0   1  10      18610.29      19457.22       359.20 o                         
   1   1  10      10539.06      11051.00       202.81 o                         
   2   1  10       1840.83       2010.13        47.74 o                         
   3   1  10       2834.77       2816.55        81.39 o                         
   4   1  10        328.12        334.90        18.82 o                         
   5   1  10       2152.82       2098.50        67.73 o                         
   6   1  10        628.75        625.04        25.67 o                         
   7   1  10       2735.67       2647.38        78.14 o                         
   8   1  10        947.59        960.39        31.07 o                         
   9   1  10          9.20          1.37        10.48 o                         
  10   1  10        160.34        179.23        23.47 o                         
 -10   2  10        643.23        662.16        30.36 o                         
  -9   2  10        362.86        334.27        18.68 o                         
  -8   2  10        449.60        474.50        22.89 o                         
  -7   2  10        329.01        341.11        22.31 o                         
  -6   2  10       2047.20       2072.74        53.50 o                         
  -5   2  10       1298.64       1248.86        34.33 o                         
  -4   2  10       1552.20       1532.52        38.73 o                         
  -3   2  10       1571.19       1514.19        36.37 o                         
  -2   2  10       3407.42       3336.52        69.17 o                         
  -1   2  10       1799.41       2004.27        49.54 o                         
   0   2  10        102.54         91.36         6.17 o                         
   1   2  10       2247.21       2368.28        54.56 o                         
   2   2  10       3785.33       3588.36        77.72 o                         
   3   2  10       1811.95       1783.30        49.88 o                         
   4   2  10       1719.09       1736.01        55.31 o                         
   5   2  10       1307.44       1259.33        44.94 o                         
   6   2  10       2092.24       2095.43        62.66 o                         
   7   2  10        242.65        247.48        16.04 o                         
   8   2  10        449.81        448.79        19.62 o                         
   9   2  10        359.15        359.43        27.39 o                         
  10   2  10        554.10        600.82        33.84 o                         
 -10   3  10        417.80        377.73        24.94 o                         
  -9   3  10        307.42        316.02        23.52 o                         
  -8   3  10        854.87        884.75        36.76 o                         
  -7   3  10        158.68        171.68        13.13 o                         
  -6   3  10         76.62         75.68        12.67 o                         
  -5   3  10        164.90        192.76        12.11 o                         
  -4   3  10       6533.10       6575.38       142.50 o                         
  -3   3  10       1093.00       1173.67        29.80 o                         
  -2   3  10        834.23        796.46        19.63 o                         
  -1   3  10       2558.86       2677.45        59.31 o                         
   0   3  10      14891.69      15541.56       332.63 o                         
   1   3  10       2335.77       2467.58        55.72 o                         
   2   3  10        826.37        825.71        23.66 o                         
   3   3  10        849.96        889.45        34.08 o                         
   4   3  10       6312.02       6327.42       192.30 o                         
   5   3  10        269.24        311.67        19.28 o                         
   6   3  10        172.97        156.62        12.15 o                         
   7   3  10        114.68        116.98        11.82 o                         
   8   3  10        844.62        893.99        43.98 o                         
   9   3  10        235.73        249.06        21.83 o                         
  10   3  10        262.36        322.97        26.12 o                         
 -10   4  10        375.46        316.86        26.52 o                         
  -9   4  10       1098.14       1088.19        45.37 o                         
  -8   4  10        549.15        500.28        31.41 o                         
  -7   4  10        117.79        146.08        15.37 o                         
  -6   4  10        342.64        339.68        15.38 o                         
  -5   4  10       1205.61       1192.33        33.24 o                         
  -4   4  10        810.62        762.74        20.22 o                         
  -3   4  10        162.24        161.15         8.06 o                         
  -2   4  10       2236.75       2266.43        49.31 o                         
  -1   4  10       4589.41       4570.70       104.51 o                         
   0   4  10        279.34        278.66        12.55 o                         
   1   4  10       4950.66       4979.25       113.62 o                         
   2   4  10       2527.73       2593.07        70.07 o                         
   4   4  10        822.07        777.84        30.79 o                         
   5   4  10       1068.59       1094.67        38.57 o                         
   6   4  10        272.94        266.07        16.60 o                         
   7   4  10        125.75        146.71        15.89 o                         
   8   4  10        612.94        576.97        29.67 o                         
   9   4  10       1079.77       1098.62        44.64 o                         
  10   4  10        381.27        364.49        32.68 o                         
  -9   5  10        175.13        170.54        25.57 o                         
  -8   5  10        219.19        204.15        19.91 o                         
  -7   5  10        212.52        272.99        18.51 o                         
  -6   5  10        103.14        113.93         9.68 o                         
  -5   5  10       1601.81       1499.41        35.53 o                         
  -4   5  10          2.02          7.25         5.61 o                         
  -3   5  10       4325.03       4343.92        91.48 o                         
  -2   5  10       2100.21       2181.46        47.87 o                         
  -1   5  10       2666.49       2789.80        64.17 o                         
   0   5  10        561.57        571.24        19.72 o                         
   1   5  10       2473.28       2678.68        67.12 o                         
   2   5  10       1878.64       1947.10        59.69 o                         
   3   5  10       4331.91       4269.68       131.57 o                         
   4   5  10          5.42          2.42         8.43 o                         
   5   5  10       1587.72       1515.15        49.12 o                         
   6   5  10        126.57        121.36        19.76 o                         
   7   5  10        253.77        274.32        20.80 o                         
   8   5  10        253.55        263.55        21.84 o                         
   9   5  10        195.42        193.55        21.79 o                         
  -9   6  10        502.56        549.11        51.64 o                         
  -8   6  10        389.77        434.34        38.65 o                         
  -7   6  10         66.21         67.66        14.59 o                         
  -6   6  10        572.14        614.18        26.63 o                         
  -5   6  10       1336.71       1314.71        35.60 o                         
  -4   6  10        828.56        798.97        25.02 o                         
  -3   6  10        615.28        634.30        21.31 o                         
  -2   6  10        276.87        307.31        15.19 o                         
  -1   6  10       3818.87       3848.20        87.70 o                         
   0   6  10         18.21         14.86         6.69 o                         
   1   6  10       3765.72       3818.51        87.51 o                         
   2   6  10        284.18        314.07        18.88 o                         
   3   6  10        423.64        404.90        27.93 o                         
   4   6  10        837.72        874.29        32.00 o                         
   5   6  10       1342.02       1333.37        67.30 o                         
   6   6  10        465.89        536.44        30.50 o                         
   7   6  10         76.81         93.68        17.63 o                         
   8   6  10        454.74        515.11        34.25 o                         
   9   6  10        487.03        548.63        39.45 o                         
  -8   7  10        138.43         96.64        30.45 o                         
  -7   7  10        467.32        457.77        28.86 o                         
  -6   7  10        101.79         96.12        16.89 o                         
  -5   7  10         28.60         27.46         8.81 o                         
  -4   7  10       3877.66       3705.93       109.65 o                         
  -3   7  10        667.11        691.14        27.90 o                         
  -2   7  10        268.97        285.93        18.08 o                         
  -1   7  10        623.10        671.30        20.51 o                         
   0   7  10       1089.72       1083.54        29.51 o                         
   1   7  10        559.35        587.76        20.13 o                         
   2   7  10        215.46        222.24        17.21 o                         
   3   7  10        653.33        697.82        29.55 o                         
   4   7  10       3932.32       3768.34       120.13 o                         
   5   7  10         26.66         34.70        15.21 o                         
   6   7  10         95.82        132.55        36.41 o                         
   7   7  10        417.34        389.83        28.52 o                         
   8   7  10        237.50        261.94        32.75 o                         
  -8   8  10        506.30        579.90        76.08 o                         
  -7   8  10         44.00         -2.54        27.42 o                         
  -6   8  10       1430.19       1393.01        55.00 o                         
  -5   8  10         28.43         28.51        12.05 o                         
  -4   8  10        278.16        277.07        17.32 o                         
  -3   8  10        330.72        326.00        20.33 o                         
  -2   8  10       1911.04       1825.29        54.27 o                         
  -1   8  10        419.43        415.51        20.70 o                         
   0   8  10          1.16         -3.97         8.00 o                         
   1   8  10        355.13        367.96        19.40 o                         
   2   8  10       1602.45       1618.21        51.30 o                         
   3   8  10        379.82        362.94        32.23 o                         
   4   8  10        323.69        340.65        25.64 o                         
   5   8  10         34.99          2.45        16.41 o                         
   6   8  10       1572.36       1730.88        64.00 o                         
   7   8  10         40.88         20.84        20.12 o                         
   8   8  10        399.72        442.33        60.31 o                         
  -7   9  10         51.53         91.68        43.69 o                         
  -6   9  10        541.09        556.42        40.65 o                         
  -5   9  10        341.49        342.21        30.11 o                         
  -4   9  10       1574.32       1644.40        53.94 o                         
  -3   9  10        395.41        398.72        24.64 o                         
  -2   9  10        209.43        239.11        18.03 o                         
  -1   9  10        719.27        720.35        30.34 o                         
   0   9  10        180.57        215.01        13.00 o                         
   1   9  10        720.01        757.88        31.63 o                         
   2   9  10        284.74        297.22        24.06 o                         
   3   9  10        461.70        484.55        29.49 o                         
   4   9  10       1588.17       1682.52        58.77 o                         
   5   9  10        328.03        344.30        27.46 o                         
   6   9  10        491.06        500.52        35.16 o                         
   7   9  10         43.59        110.01        42.30 o                         
  -5  10  10        564.77        539.76        35.65 o                         
  -4  10  10          6.30          1.92        19.63 o                         
  -3  10  10         75.48         91.22        19.88 o                         
  -2  10  10        164.79        135.86        19.04 o                         
  -1  10  10        529.93        506.40        28.02 o                         
   0  10  10        553.04        542.69        36.10 o                         
   1  10  10        448.40        421.73        32.37 o                         
   2  10  10        191.83        176.62        22.39 o                         
   3  10  10         94.68        128.83        21.37 o                         
   4  10  10         15.79         22.75        20.35 o                         
   5  10  10        716.87        807.76        44.70 o                         
  -3  11  10        800.42        821.81        40.22 o                         
  -2  11  10        166.05        148.93        25.42 o                         
  -1  11  10        344.90        350.28        32.43 o                         
   0  11  10        638.06        637.97        40.97 o                         
   1  11  10        354.33        332.26        32.80 o                         
   2  11  10        214.68        241.80        28.91 o                         
   3  11  10        864.95        904.26        51.16 o                         
   1   0  11       3044.42       2934.22        66.51 o                         
   2   0  11       2132.92       1981.55        49.11 o                         
   3   0  11       1820.22       1782.97        44.63 o                         
   4   0  11       1943.57       1872.84        61.79 o                         
   5   0  11         80.73         83.10        12.17 o                         
   6   0  11        816.18        820.74        34.34 o                         
   7   0  11       1749.85       1676.76        47.71 o                         
   8   0  11        586.98        564.20        35.69 o                         
   9   0  11         57.24         55.72        11.75 o                         
  10   0  11        503.14        518.17        35.37 o                         
 -10   1  11        535.44        477.69        28.85 o                         
  -9   1  11        414.70        367.88        31.45 o                         
  -8   1  11        503.97        548.88        24.99 o                         
  -7   1  11        340.60        339.27        17.57 o                         
  -6   1  11       1120.15       1066.71        32.26 o                         
  -5   1  11       1746.05       1678.86        44.96 o                         
  -4   1  11        699.37        710.46        21.47 o                         
  -3   1  11       1962.53       2107.77        47.71 o                         
  -2   1  11       2552.90       2572.65        60.25 o                         
  -1   1  11       2748.81       2764.16        60.22 o                         
   0   1  11       6295.02       6121.90       133.80 o                         
   1   1  11       2849.40       2851.91        64.37 o                         
   2   1  11       2771.07       2762.89        65.13 o                         
   3   1  11       2195.95       2273.88        70.31 o                         
   4   1  11        757.44        739.00        29.38 o                         
   5   1  11       2012.66       2054.05        64.25 o                         
   6   1  11        849.69        811.18        35.23 o                         
   7   1  11        530.21        578.02        36.00 o                         
   8   1  11        364.65        410.02        21.55 o                         
   9   1  11        248.23        243.87        17.89 o                         
  10   1  11        625.15        614.40        35.73 o                         
 -10   2  11        541.92        554.22        28.97 o                         
  -9   2  11        135.53        159.67        18.23 o                         
  -8   2  11        914.87        918.46        36.21 o                         
  -7   2  11        705.13        673.53        24.33 o                         
  -6   2  11        647.78        654.00        24.97 o                         
  -5   2  11       2798.31       2801.13        69.37 o                         
  -4   2  11       1329.49       1232.07        32.09 o                         
  -3   2  11       1844.69       1875.15        41.98 o                         
  -2   2  11        989.85        998.67        24.02 o                         
  -1   2  11       1149.33       1103.24        27.20 o                         
   0   2  11       3758.15       3776.31        84.48 o                         
   1   2  11       1020.30        967.47        26.35 o                         
   2   2  11        900.19        901.81        26.15 o                         
   3   2  11       1702.39       1662.29        52.08 o                         
   4   2  11       1271.27       1264.12        44.30 o                         
   5   2  11       2843.09       2843.17        89.96 o                         
   6   2  11        900.66        895.02        34.72 o                         
   7   2  11        753.30        739.19        52.29 o                         
   8   2  11        694.67        675.34        27.78 o                         
   9   2  11        100.98        101.11        14.08 o                         
  10   2  11        488.05        534.04        33.34 o                         
 -10   3  11        202.59        188.21        20.28 o                         
  -9   3  11         98.20         54.48        16.95 o                         
  -8   3  11        642.51        644.64        44.00 o                         
  -7   3  11       1134.07       1183.97        38.07 o                         
  -6   3  11        889.32        859.52        29.67 o                         
  -5   3  11        839.44        800.86        24.61 o                         
  -4   3  11       1397.20       1373.51        36.18 o                         
  -3   3  11        791.56        783.41        21.43 o                         
  -2   3  11       5512.06       5628.26       113.56 o                         
  -1   3  11        726.10        761.53        25.86 o                         
   0   3  11        120.69        125.52         8.72 o                         
   1   3  11        898.18        922.30        24.05 o                         
   2   3  11       5725.00       5864.41       134.00 o                         
   3   3  11        785.74        759.02        27.55 o                         
   4   3  11       1625.58       1581.14        51.97 o                         
   5   3  11        879.83        885.66        33.84 o                         
   6   3  11        990.36        940.24        40.82 o                         
   7   3  11       1087.93       1120.52        47.61 o                         
   8   3  11        420.24        342.07        30.53 o                         
   9   3  11        118.08        162.86        19.23 o                         
  10   3  11        181.27        202.23        26.35 o                         
 -10   4  11        106.92         74.88        21.91 o                         
  -9   4  11        160.23        163.94        21.33 o                         
  -8   4  11        707.71        714.33        34.14 o                         
  -7   4  11        408.31        383.23        23.79 o                         
  -6   4  11       2492.92       2338.29        66.24 o                         
  -5   4  11        667.23        681.50        23.17 o                         
  -4   4  11       1018.15       1001.42        30.10 o                         
  -3   4  11       2509.52       2497.10        54.47 o                         
  -2   4  11       2716.21       2857.97        63.94 o                         
  -1   4  11        597.27        582.76        19.47 o                         
   0   4  11        519.95        556.05        18.99 o                         
   1   4  11        569.19        576.31        19.42 o                         
   2   4  11       2585.33       2568.56        70.76 o                         
   3   4  11       2232.86       2304.32        86.77 o                         
   4   4  11       1171.30       1171.51        41.98 o                         
   5   4  11        637.74        689.85        30.16 o                         
   6   4  11       2741.00       2666.88        82.88 o                         
   7   4  11        460.70        446.37        30.93 o                         
   8   4  11        697.31        742.75        38.10 o                         
   9   4  11        106.79        144.43        20.06 o                         
  10   4  11         68.45         76.16        25.86 o                         
  -9   5  11        415.38        429.69        35.66 o                         
  -8   5  11        159.84        173.20        25.19 o                         
  -7   5  11        672.46        689.85        32.00 o                         
  -6   5  11        622.97        619.75        27.72 o                         
  -5   5  11        690.40        698.58        20.05 o                         
  -4   5  11       1416.62       1398.14        33.24 o                         
  -3   5  11       1944.87       1958.22        43.04 o                         
  -2   5  11        364.61        365.26        13.82 o                         
  -1   5  11       2360.37       2362.33        56.52 o                         
   0   5  11       1212.10       1300.30        38.35 o                         
   1   5  11       2412.41       2432.62        61.03 o                         
   2   5  11        431.46        413.24        20.91 o                         
   3   5  11       1642.51       1658.43        61.42 o                         
   4   5  11       1315.07       1373.53        45.71 o                         
   5   5  11        749.00        793.52        29.69 o                         
   6   5  11        593.74        542.75        33.35 o                         
   7   5  11        756.70        715.97        35.52 o                         
   8   5  11         95.15         95.90        18.57 o                         
   9   5  11        423.46        479.97        33.52 o                         
  -9   6  11        149.99        177.96        28.76 o                         
  -8   6  11        312.97        355.41        31.47 o                         
  -7   6  11        793.86        862.34        39.17 o                         
  -6   6  11       1666.31       1664.73        50.81 o                         
  -5   6  11        248.11        233.20        12.78 o                         
  -4   6  11        495.25        509.09        18.71 o                         
  -3   6  11       1212.49       1174.48        34.16 o                         
  -2   6  11       1920.55       1927.91        48.36 o                         
  -1   6  11       1984.91       2075.78        51.34 o                         
   0   6  11        152.50        187.47        11.88 o                         
   1   6  11       1716.48       1786.68        50.23 o                         
   2   6  11       2097.31       2070.53        69.10 o                         
   3   6  11       1094.09       1003.30        37.42 o                         
   4   6  11        408.65        408.39        22.83 o                         
   5   6  11        294.03        290.52        18.09 o                         
   6   6  11       1743.34       1743.71        63.29 o                         
   7   6  11        901.30        966.42        44.35 o                         
   8   6  11        371.18        414.33        30.39 o                         
   9   6  11        182.54        223.82        33.96 o                         
  -8   7  11        166.67        152.58        27.23 o                         
  -7   7  11         73.48         90.98        22.49 o                         
  -6   7  11        614.30        552.67        30.88 o                         
  -5   7  11        751.54        745.67        27.89 o                         
  -4   7  11        106.11        106.52        12.16 o                         
  -3   7  11        608.36        622.19        27.11 o                         
  -2   7  11       1479.43       1480.18        52.06 o                         
  -1   7  11       2336.36       2315.29        60.05 o                         
   0   7  11         29.07         27.48         8.50 o                         
   1   7  11       2495.67       2525.22        60.39 o                         
   2   7  11       1347.02       1344.23        47.83 o                         
   3   7  11        574.62        661.69        28.68 o                         
   4   7  11         35.11         39.56        11.77 o                         
   5   7  11        521.99        526.78        32.35 o                         
   6   7  11        764.07        729.99        38.30 o                         
   7   7  11         65.12         53.95        19.04 o                         
   8   7  11        213.52        232.76        33.79 o                         
  -7   8  11        252.58        203.09        33.28 o                         
  -6   8  11        321.04        325.26        25.75 o                         
  -5   8  11        378.53        363.79        21.84 o                         
  -4   8  11       1064.34       1070.66        41.92 o                         
  -3   8  11        108.75        110.52        15.15 o                         
  -2   8  11         81.29         74.21        12.65 o                         
  -1   8  11       2214.53       2150.58        56.07 o                         
   0   8  11       1514.27       1579.58        40.59 o                         
   1   8  11       2363.43       2323.87        66.74 o                         
   2   8  11         56.64         44.77        12.99 o                         
   3   8  11        153.77        134.14        16.41 o                         
   4   8  11        917.73        913.49        44.40 o                         
   5   8  11        438.46        435.11        33.52 o                         
   6   8  11        296.13        341.18        28.54 o                         
   7   8  11        244.05        221.07        26.76 o                         
  -6   9  11        420.80        338.93        39.25 o                         
  -5   9  11        139.02        137.98        24.22 o                         
  -4   9  11        432.27        434.11        25.69 o                         
  -3   9  11       1060.60       1068.96        37.82 o                         
  -2   9  11        244.16        196.77        18.16 o                         
  -1   9  11        200.70        198.37        17.21 o                         
   0   9  11       2417.41       2350.75        58.68 o                         
   1   9  11        327.70        360.55        26.61 o                         
   2   9  11        359.68        392.79        30.30 o                         
   3   9  11       1076.36       1074.63        44.48 o                         
   4   9  11        411.67        434.73        29.26 o                         
   5   9  11        243.04        232.20        37.84 o                         
   6   9  11        416.89        374.73        32.69 o                         
  -5  10  11         24.17         43.85        21.93 o                         
  -4  10  11         56.68         48.33        21.92 o                         
  -3  10  11        379.04        357.31        27.57 o                         
  -2  10  11        800.22        801.86        37.10 o                         
  -1  10  11        743.24        717.70        38.29 o                         
   0  10  11        348.66        320.89        29.70 o                         
   1  10  11        882.76        891.73        42.16 o                         
   2  10  11        817.58        797.33        40.69 o                         
   3  10  11        372.06        338.08        47.84 o                         
   4  10  11         82.38         87.39        22.72 o                         
   5  10  11          6.21        -22.62        22.62 o                         
  -3  11  11         26.23         39.07        23.91 o                         
  -2  11  11        312.53        324.12        30.43 o                         
  -1  11  11        363.72        286.67        32.51 o                         
   0  11  11        109.62        124.17        26.83 o                         
   1  11  11        433.20        449.69        36.87 o                         
   2  11  11        350.53        304.68        32.92 o                         
   3  11  11         27.57         63.72        23.70 o                         
   0   0  12       4829.85       4364.85       145.29 o                         
   1   0  12       2009.14       2025.45        50.43 o                         
   2   0  12       1457.73       1616.23        41.50 o                         
   3   0  12          9.33         18.53         4.47 o                         
   4   0  12       1642.77       1644.92        55.90 o                         
   5   0  12         35.51         40.64        10.21 o                         
   6   0  12         68.95         55.78        12.48 o                         
   7   0  12        606.49        647.14        31.82 o                         
   8   0  12        526.72        526.12        29.98 o                         
   9   0  12        101.48         98.28        16.49 o                         
  10   0  12         70.69         84.44        17.52 o                         
 -10   1  12        437.14        443.13        28.20 o                         
  -9   1  12        840.87        818.16        55.27 o                         
  -8   1  12        278.81        245.78        15.77 o                         
  -7   1  12        166.26        180.69        13.02 o                         
  -6   1  12       1077.01       1062.45        32.71 o                         
  -5   1  12        525.99        520.98        20.74 o                         
  -4   1  12        339.62        322.00        14.44 o                         
  -3   1  12       2004.33       1970.97        49.87 o                         
  -2   1  12       6926.30       6785.33       156.77 o                         
  -1   1  12       1143.76       1109.97        28.07 o                         
   0   1  12        113.58         97.81         7.45 o                         
   1   1  12       1036.91       1034.57        29.13 o                         
   2   1  12       6742.46       6691.70       155.84 o                         
   3   1  12       2037.79       2026.57        60.13 o                         
   4   1  12        306.69        301.59        18.59 o                         
   5   1  12        365.56        343.60        21.52 o                         
   6   1  12       1050.98       1049.13        41.50 o                         
   7   1  12        197.15        208.12        21.65 o                         
   8   1  12        304.88        317.32        23.23 o                         
   9   1  12        966.45        906.23        47.16 o                         
  10   1  12        415.62        374.20        30.23 o                         
 -10   2  12         10.97         -0.44        17.46 o                         
  -9   2  12        234.55        275.59        25.15 o                         
  -8   2  12        104.30        116.40        16.14 o                         
  -7   2  12        957.91        976.13        30.96 o                         
  -6   2  12        435.83        429.09        17.93 o                         
  -5   2  12        810.94        806.63        25.94 o                         
  -4   2  12        333.09        359.87        15.33 o                         
  -3   2  12       3566.04       3612.35        82.47 o                         
  -2   2  12        889.69        886.07        24.36 o                         
  -1   2  12       2764.82       2675.87        68.78 o                         
   0   2  12        616.34        623.10        18.68 o                         
   1   2  12       2223.11       2143.76        63.18 o                         
   2   2  12        929.42        949.66        26.37 o                         
   3   2  12       3569.30       3625.94        93.37 o                         
   4   2  12        354.87        367.95        23.12 o                         
   5   2  12       1022.18        998.83        37.27 o                         
   6   2  12        342.94        381.39        23.32 o                         
   7   2  12       1134.28       1143.13        48.45 o                         
   8   2  12         93.00        102.69        14.48 o                         
   9   2  12        202.16        212.51        18.62 o                         
  10   2  12         26.23         37.16        20.69 o                         
 -10   3  12         31.76         11.07        18.37 o                         
  -9   3  12        279.39        285.33        23.66 o                         
  -8   3  12         89.19        102.25        16.67 o                         
  -7   3  12        472.07        489.02        23.46 o                         
  -6   3  12         85.64         81.06        10.86 o                         
  -5   3  12       3327.58       3231.62        77.54 o                         
  -4   3  12        899.96        929.63        26.95 o                         
  -3   3  12       2322.39       2291.64        51.97 o                         
  -2   3  12        284.14        297.55        11.39 o                         
  -1   3  12       1558.06       1530.69        40.97 o                         
   0   3  12        195.66        215.17        11.41 o                         
   1   3  12       1589.04       1610.20        44.32 o                         
   2   3  12        258.73        267.02        13.61 o                         
   3   3  12       2324.05       2303.72        62.55 o                         
   4   3  12       1021.26       1055.08        39.14 o                         
   5   3  12       2865.98       2792.11        95.11 o                         
   6   3  12         42.68         44.28        11.55 o                         
   7   3  12        511.67        538.07        28.39 o                         
   8   3  12         69.41         72.82        19.45 o                         
   9   3  12        473.42        517.08        41.57 o                         
  10   3  12         46.53         60.33        22.62 o                         
  -9   4  12         24.41         13.99        17.51 o                         
  -8   4  12        785.10        786.32        35.99 o                         
  -7   4  12        605.50        666.26        27.31 o                         
  -6   4  12        778.47        772.86        26.70 o                         
  -5   4  12         99.07        123.30        12.58 o                         
  -4   4  12       4003.82       4006.69        98.61 o                         
  -3   4  12       1900.66       1877.28        42.02 o                         
  -2   4  12        310.15        318.88        13.71 o                         
  -1   4  12        882.72        917.10        27.17 o                         
   0   4  12       2459.45       2415.15        60.41 o                         
   1   4  12        822.52        860.28        28.45 o                         
   2   4  12        348.07        366.72        16.34 o                         
   3   4  12       1467.29       1550.89        64.68 o                         
   4   4  12       4410.89       4407.38       131.49 o                         
   5   4  12        144.86        150.28        14.50 o                         
   6   4  12        766.94        800.89        31.96 o                         
   7   4  12        788.45        766.95        32.79 o                         
   8   4  12        710.23        716.42        39.39 o                         
   9   4  12         43.57         41.36        19.06 o                         
  -9   5  12        119.31        134.96        26.17 o                         
  -8   5  12         51.95         22.16        16.24 o                         
  -7   5  12        597.21        594.96        38.64 o                         
  -6   5  12       1678.96       1735.50        46.45 o                         
  -5   5  12        435.21        409.97        18.11 o                         
  -4   5  12        104.58        110.73         7.45 o                         
  -3   5  12        233.12        228.45        10.99 o                         
  -2   5  12       3029.34       2945.88        66.89 o                         
  -1   5  12        424.69        383.46        21.92 o                         
   0   5  12         26.98         13.93         8.09 o                         
   1   5  12        327.16        327.09        16.63 o                         
   2   5  12       3768.73       3625.20       131.40 o                         
   3   5  12        210.53        225.70        18.07 o                         
   4   5  12         66.51         88.46        13.55 o                         
   5   5  12        396.09        365.76        21.24 o                         
   6   5  12       1479.03       1550.26        56.87 o                         
   7   5  12        594.43        654.76        35.65 o                         
   8   5  12         27.84         43.08        17.67 o                         
   9   5  12        120.04        110.23        22.86 o                         
  -8   6  12        250.61        248.04        30.50 o                         
  -7   6  12        274.43        276.27        27.65 o                         
  -6   6  12        577.21        563.46        35.62 o                         
  -5   6  12        679.68        633.20        21.80 o                         
  -4   6  12       2755.51       2701.40        68.43 o                         
  -3   6  12        753.09        704.54        27.64 o                         
  -2   6  12        366.72        404.88        14.79 o                         
  -1   6  12        536.39        567.51        21.80 o                         
   0   6  12       3196.88       3245.85        76.30 o                         
   1   6  12        602.65        625.71        23.80 o                         
   2   6  12        304.99        328.68        18.48 o                         
   3   6  12        820.58        855.12        32.13 o                         
   4   6  12       2711.27       2596.26        78.67 o                         
   5   6  12        659.57        640.78        30.24 o                         
   6   6  12        775.14        778.78        43.09 o                         
   7   6  12        269.19        286.57        33.52 o                         
   8   6  12        263.96        315.37        28.07 o                         
  -8   7  12        264.78        216.83        30.60 o                         
  -7   7  12        304.53        345.15        31.23 o                         
  -6   7  12         10.93         19.51        14.68 o                         
  -5   7  12        579.67        624.70        27.08 o                         
  -4   7  12         64.69         40.70        11.37 o                         
  -3   7  12        210.25        193.78        16.11 o                         
  -2   7  12        129.59        144.33        13.49 o                         
  -1   7  12       3148.69       3204.40        75.85 o                         
   0   7  12       1355.51       1388.78        37.91 o                         
   1   7  12       3223.48       3251.38        77.63 o                         
   2   7  12        267.37        274.37        19.66 o                         
   3   7  12        364.20        371.30        26.56 o                         
   4   7  12        104.30         97.34        14.28 o                         
   5   7  12        544.51        662.80        36.07 o                         
   6   7  12          5.98         21.72        18.46 o                         
   7   7  12        263.25        316.95        39.40 o                         
   8   7  12        249.16        266.55        34.95 o                         
  -7   8  12        590.28        608.41        42.56 o                         
  -6   8  12        174.56        179.78        26.93 o                         
  -5   8  12        446.33        446.84        24.69 o                         
  -4   8  12        419.70        398.97        23.43 o                         
  -3   8  12       1486.79       1463.62        50.96 o                         
  -2   8  12        307.61        335.52        21.16 o                         
  -1   8  12        986.13       1020.50        35.81 o                         
   0   8  12          4.51         11.55         9.37 o                         
   1   8  12       1030.66       1097.69        38.65 o                         
   2   8  12        286.44        328.92        21.56 o                         
   3   8  12       1522.80       1528.81        52.64 o                         
   4   8  12        390.33        329.06        26.74 o                         
   5   8  12        396.43        415.22        39.42 o                         
   6   8  12        209.99        211.70        26.36 o                         
   7   8  12        712.78        719.99        48.02 o                         
  -6   9  12        647.43        611.67        49.92 o                         
  -5   9  12        246.32        264.34        25.53 o                         
  -4   9  12         65.63         60.39        17.09 o                         
  -3   9  12         11.65         32.42        14.67 o                         
  -2   9  12       1764.01       1780.34        52.35 o                         
  -1   9  12       1501.65       1481.50        46.14 o                         
   0   9  12        531.24        552.51        28.19 o                         
   1   9  12       1366.69       1486.91        50.08 o                         
   2   9  12       1669.79       1670.51        60.86 o                         
   3   9  12         47.48         38.25        18.11 o                         
   4   9  12         44.58         20.12        25.41 o                         
   5   9  12        254.11        252.81        31.48 o                         
   6   9  12        672.91        789.70        46.21 o                         
  -4  10  12        682.16        732.81        40.68 o                         
  -3  10  12         13.63         19.61        18.89 o                         
  -2  10  12        136.33        145.08        20.30 o                         
  -1  10  12        113.77        103.19        19.57 o                         
   0  10  12        951.29        954.71        48.45 o                         
   1  10  12        102.57         68.42        20.03 o                         
   2  10  12        169.45        161.47        23.30 o                         
   3  10  12         10.13         36.68        20.01 o                         
   4  10  12        589.49        570.60        36.82 o                         
  -2  11  12       1380.16       1455.77        60.85 o                         
  -1  11  12         12.87         21.23        25.24 o                         
   0  11  12          0.06        -17.86        24.04 o                         
   1  11  12         14.19         -5.73        24.58 o                         
   2  11  12       1199.87       1230.77        60.77 o                         
   1   0  13          5.29          2.56         5.07 o                         
   2   0  13       4406.77       4170.02       105.71 o                         
   3   0  13        158.09        160.61         8.61 o                         
   4   0  13        156.40        161.74        13.26 o                         
   5   0  13        236.22        254.65        19.05 o                         
   6   0  13        373.00        385.46        24.49 o                         
   7   0  13       1016.88        972.47        41.19 o                         
   8   0  13        737.74        733.22        37.47 o                         
   9   0  13         10.00         23.08        20.32 o                         
  10   0  13         51.66         20.53        17.59 o                         
 -10   1  13        209.59        211.77        22.66 o                         
  -9   1  13        313.93        347.76        28.05 o                         
  -8   1  13       1435.04       1270.67        84.04 o                         
  -7   1  13        712.95        722.20        26.39 o                         
  -6   1  13        373.56        397.48        21.92 o                         
  -5   1  13       1232.74       1202.16        35.62 o                         
  -4   1  13       6384.32       6140.56       158.54 o                         
  -3   1  13       2545.56       2547.82        67.16 o                         
  -2   1  13        466.04        481.96        18.53 o                         
  -1   1  13        840.32        793.82        24.41 o                         
   0   1  13       1137.83       1154.66        31.64 o                         
   1   1  13        713.66        713.70        22.39 o                         
   2   1  13        591.08        619.23        18.99 o                         
   3   1  13       2276.28       2210.95        65.91 o                         
   4   1  13       6455.32       6477.92       219.53 o                         
   5   1  13       1342.33       1320.27        53.89 o                         
   6   1  13        251.83        274.44        20.41 o                         
   7   1  13        892.45        879.53        45.78 o                         
   8   1  13       1318.67       1329.48        53.54 o                         
   9   1  13        299.83        303.05        22.35 o                         
  10   1  13        257.85        244.14        30.72 o                         
 -10   2  13         74.78         47.36        19.96 o                         
  -9   2  13        701.15        723.99        43.92 o                         
  -8   2  13        493.06        450.53        26.88 o                         
  -7   2  13         64.56         61.37        11.35 o                         
  -6   2  13          2.34          8.95         9.18 o                         
  -5   2  13        924.22        866.75        31.43 o                         
  -4   2  13        422.96        430.57        18.74 o                         
  -3   2  13       1263.74       1236.20        34.32 o                         
  -2   2  13        425.02        440.73        17.63 o                         
  -1   2  13       3548.12       3459.92        96.02 o                         
   0   2  13        562.51        529.28        19.31 o                         
   1   2  13       3426.93       3402.45        82.27 o                         
   2   2  13        289.82        308.64        13.59 o                         
   3   2  13       1154.42       1163.71        35.79 o                         
   4   2  13        403.33        427.99        23.44 o                         
   5   2  13        674.19        673.89        30.78 o                         
   6   2  13          7.55         12.72        11.49 o                         
   7   2  13        121.56        116.20        16.01 o                         
   8   2  13        525.66        488.77        26.57 o                         
   9   2  13       1036.33        965.64       153.10 o                         
  10   2  13         74.20         51.39        22.63 o                         
  -9   3  13         86.44         57.80        18.01 o                         
  -8   3  13         19.83         30.87        15.14 o                         
  -7   3  13       1225.84       1251.10        40.37 o                         
  -6   3  13         49.04         52.91        10.75 o                         
  -5   3  13       1323.44       1266.03        44.02 o                         
  -4   3  13        644.13        607.82        21.74 o                         
  -3   3  13       5045.57       4931.82       108.71 o                         
  -2   3  13       1616.33       1651.35        45.44 o                         
  -1   3  13       1831.81       1820.20        46.89 o                         
   0   3  13        817.79        812.18        26.50 o                         
   1   3  13       1696.79       1664.78        51.03 o                         
   2   3  13       1882.91       1950.72        51.46 o                         
   3   3  13       4536.88       4568.31       120.03 o                         
   4   3  13        797.13        697.76        52.43 o                         
   5   3  13       1537.10       1597.01        54.90 o                         
   6   3  13         35.31         24.39        12.44 o                         
   7   3  13       1170.22       1197.39        47.99 o                         
   8   3  13         38.23         50.71        13.13 o                         
   9   3  13         91.43         90.66        20.90 o                         
  -9   4  13        423.53        426.56        39.94 o                         
  -8   4  13        248.00        240.37        21.56 o                         
  -7   4  13         13.56         11.19        13.57 o                         
  -6   4  13        610.07        610.62        25.14 o                         
  -5   4  13        550.27        539.70        22.25 o                         
  -4   4  13        113.53        130.33        11.90 o                         
  -3   4  13        372.67        378.69        14.98 o                         
  -2   4  13       3933.91       3959.07        89.86 o                         
  -1   4  13       1434.44       1413.46        42.54 o                         
   0   4  13       1296.77       1319.29        36.52 o                         
   1   4  13       1627.60       1651.07        46.65 o                         
   2   4  13       3942.57       3919.74       101.29 o                         
   3   4  13        208.35        198.04        16.63 o                         
   4   4  13         84.00         62.46        12.28 o                         
   5   4  13        602.29        663.46        35.83 o                         
   6   4  13        530.75        569.05        29.38 o                         
   7   4  13          9.61         17.13        10.89 o                         
   8   4  13        231.49        201.02        23.35 o                         
   9   4  13        617.96        636.44        43.27 o                         
  -9   5  13        144.56        165.64        27.75 o                         
  -8   5  13        660.44        586.74        33.44 o                         
  -7   5  13         37.41         23.58        13.92 o                         
  -6   5  13        286.81        294.70        16.74 o                         
  -5   5  13         85.59        110.13        11.86 o                         
  -4   5  13       1424.11       1334.10        41.33 o                         
  -3   5  13        384.48        373.53        14.33 o                         
  -2   5  13       1232.98       1197.39        30.25 o                         
  -1   5  13        839.63        805.72        25.50 o                         
   0   5  13       7645.45       7596.31       189.28 o                         
   1   5  13        975.14        995.49        31.04 o                         
   2   5  13       1119.20       1141.93        36.12 o                         
   3   5  13        332.24        330.36        22.41 o                         
   4   5  13       1619.94       1606.69        56.38 o                         
   5   5  13         52.30         51.37        12.04 o                         
   6   5  13        367.00        372.73        21.72 o                         
   7   5  13         21.30         33.00        16.62 o                         
   8   5  13        564.62        583.08        36.00 o                         
   9   5  13        180.81        165.21        25.41 o                         
  -8   6  13        229.51        269.65        30.36 o                         
  -7   6  13        122.30        112.57        22.87 o                         
  -6   6  13       1150.74       1204.95        45.64 o                         
  -5   6  13        351.39        309.18        19.23 o                         
  -4   6  13        628.81        667.93        26.05 o                         
  -3   6  13       2061.03       2083.26        59.18 o                         
  -2   6  13       1418.90       1420.26        38.65 o                         
  -1   6  13        530.80        536.46        21.06 o                         
   0   6  13         54.51         71.77        10.07 o                         
   1   6  13        473.36        492.00        22.43 o                         
   2   6  13       1931.32       2045.69       100.95 o                         
   3   6  13       2007.43       2029.75        64.08 o                         
   4   6  13        634.11        612.89        28.86 o                         
   5   6  13        342.64        345.33        22.46 o                         
   6   6  13       1034.19       1107.29        62.75 o                         
   7   6  13        132.32         99.26        21.13 o                         
   8   6  13        247.50        307.37        28.75 o                         
  -8   7  13        458.10        440.82        36.21 o                         
  -7   7  13       1187.51       1244.09        58.37 o                         
  -6   7  13         68.62         66.56        21.07 o                         
  -5   7  13        148.78        157.82        14.92 o                         
  -4   7  13        223.03        269.08        19.49 o                         
  -3   7  13        535.09        503.76        25.60 o                         
  -2   7  13        200.13        197.63        15.52 o                         
  -1   7  13       2262.84       2275.39        57.42 o                         
   0   7  13       1986.15       1920.28        52.59 o                         
   1   7  13       2347.89       2415.01        67.04 o                         
   2   7  13        118.54        116.41        15.78 o                         
   3   7  13        544.93        574.77        28.03 o                         
   4   7  13        367.15        416.92        24.11 o                         
   5   7  13         91.89        104.95        19.47 o                         
   6   7  13         84.32         90.12        21.12 o                         
   7   7  13       1180.16       1174.51        54.82 o                         
   8   7  13        365.03        391.31        39.58 o                         
  -7   8  13         25.69          1.98        26.51 o                         
  -6   8  13         47.12         27.66        23.23 o                         
  -5   8  13       1843.52       1867.75        57.60 o                         
  -4   8  13        884.22        888.66        35.97 o                         
  -3   8  13        606.68        590.64        30.08 o                         
  -2   8  13        248.49        245.95        17.94 o                         
  -1   8  13        371.02        380.93        20.58 o                         
   0   8  13         45.35         48.25        10.87 o                         
   1   8  13        396.30        406.73        24.26 o                         
   2   8  13        257.08        254.76        21.85 o                         
   3   8  13        727.66        823.79        35.20 o                         
   4   8  13        905.75        921.16        38.76 o                         
   5   8  13       1699.73       1795.63        69.96 o                         
   6   8  13         43.73         47.63        21.81 o                         
   7   8  13         13.84         29.52        23.68 o                         
  -6   9  13        386.59        393.93        54.87 o                         
  -5   9  13        310.80        349.12        34.03 o                         
  -4   9  13        777.84        806.29        53.58 o                         
  -3   9  13       1053.43       1094.14        39.53 o                         
  -2   9  13        168.89        190.60        18.09 o                         
  -1   9  13        188.39        200.13        18.25 o                         
   0   9  13       1184.64       1207.09        38.25 o                         
   1   9  13        235.68        224.01        21.00 o                         
   2   9  13        140.44        159.70        18.60 o                         
   3   9  13       1029.62        997.09        49.65 o                         
   4   9  13        676.46        692.14        40.14 o                         
   5   9  13        362.42        360.92        49.81 o                         
   6   9  13        372.55        351.47        33.52 o                         
  -4  10  13        159.41        166.60        26.36 o                         
  -3  10  13        124.89        128.80        22.09 o                         
  -2  10  13       1130.45       1171.96        46.38 o                         
  -1  10  13         65.75         72.68        20.19 o                         
   0  10  13          5.08        -11.50        23.14 o                         
   1  10  13         78.83         96.76        22.55 o                         
   2  10  13        927.31        931.19        46.37 o                         
   3  10  13        111.42        129.21        23.20 o                         
   4  10  13        135.95        162.90        25.50 o                         
  -1  11  13         26.05         26.93        29.12 o                         
   0  11  13        778.07        850.22        51.10 o                         
   1  11  13         20.57          7.79        33.16 o                         
   0   0  14       2057.54       2019.15        72.31 o                         
   1   0  14       1770.13       1681.80        46.71 o                         
   2   0  14        190.33        205.79        11.92 o                         
   3   0  14       4152.69       4001.08        95.53 o                         
   4   0  14       5722.13       5592.40       178.44 o                         
   5   0  14        513.93        512.97        27.31 o                         
   6   0  14        306.93        293.77        22.16 o                         
   7   0  14        683.50        661.14        33.85 o                         
   8   0  14        116.58         96.24        19.05 o                         
   9   0  14        151.45        124.00        24.98 o                         
  10   0  14        221.70        222.54        23.92 o                         
 -10   1  14          1.64         -4.59        18.75 o                         
  -9   1  14        349.76        295.43        27.46 o                         
  -8   1  14       1831.02       1849.93        69.57 o                         
  -7   1  14       1707.15       1677.87        62.87 o                         
  -6   1  14       4681.61       4733.68       142.84 o                         
  -5   1  14       1069.16       1060.60        34.98 o                         
  -4   1  14         94.89        103.26         8.35 o                         
  -3   1  14       3317.12       3260.90        80.73 o                         
  -2   1  14        626.02        599.85        21.46 o                         
  -1   1  14       2160.64       2190.86        58.72 o                         
   0   1  14        854.13        857.54        25.52 o                         
   1   1  14       2090.41       2091.19        56.87 o                         
   2   1  14        720.32        710.57        23.08 o                         
   3   1  14       3607.53       3607.93        99.42 o                         
   4   1  14         49.05         62.41        12.17 o                         
   5   1  14       1517.47       1490.31        60.40 o                         
   6   1  14       4192.40       4194.62       134.64 o                         
   7   1  14       1758.52       1729.35        61.81 o                         
   8   1  14       1957.18       1977.31        69.79 o                         
   9   1  14        332.83        273.03        28.07 o                         
  10   1  14         10.49         25.23        22.03 o                         
  -9   2  14        144.77        155.70        23.22 o                         
  -8   2  14         20.09         29.20        14.38 o                         
  -7   2  14        311.04        306.87        19.73 o                         
  -6   2  14       2937.20       2981.44        78.72 o                         
  -5   2  14        306.73        308.39        16.89 o                         
  -4   2  14        341.97        327.17        15.98 o                         
  -3   2  14       1320.86       1244.94        34.65 o                         
  -2   2  14       6368.47       6319.47       163.25 o                         
  -1   2  14       3780.82       3780.60        95.65 o                         
   0   2  14        366.83        370.99        16.49 o                         
   1   2  14       3385.28       3365.02        89.10 o                         
   2   2  14       7030.04       6996.35       157.72 o                         
   3   2  14       1179.64       1125.20        36.13 o                         
   4   2  14        507.56        475.43        27.16 o                         
   5   2  14        298.45        358.08        26.38 o                         
   6   2  14       2588.58       2561.86        87.61 o                         
   7   2  14        178.12        168.27        18.27 o                         
   8   2  14          6.20          0.47        14.91 o                         
   9   2  14        158.18        161.03        23.98 o                         
  -9   3  14        433.05        494.08        34.42 o                         
  -8   3  14        340.67        360.36        24.46 o                         
  -7   3  14       1057.32       1031.21        39.85 o                         
  -6   3  14        549.28        538.61        27.74 o                         
  -5   3  14       1723.74       1714.26        53.32 o                         
  -4   3  14       1663.93       1619.88        49.24 o                         
  -3   3  14       1497.88       1433.70        43.45 o                         
  -2   3  14       1088.27       1068.52        30.81 o                         
  -1   3  14       2585.62       2640.79        69.87 o                         
   0   3  14        912.44        985.09        31.19 o                         
   1   3  14       2275.47       2283.50        68.01 o                         
   2   3  14       1214.13       1171.99        35.57 o                         
   3   3  14       1928.35       1851.47        61.34 o                         
   4   3  14       2082.36       2066.96        76.01 o                         
   5   3  14       1434.19       1360.23        52.74 o                         
   6   3  14        660.82        624.54        30.99 o                         
   7   3  14       1022.41        997.79        43.29 o                         
   8   3  14        235.83        224.89        19.33 o                         
   9   3  14        548.43        524.86        35.33 o                         
  -9   4  14         95.40         93.86        25.08 o                         
  -8   4  14        708.06        693.38        35.64 o                         
  -7   4  14        171.37        210.69        22.32 o                         
  -6   4  14       1222.25       1251.22        43.34 o                         
  -5   4  14        784.14        797.46        29.42 o                         
  -4   4  14          3.11          4.68         9.40 o                         
  -3   4  14       2044.86       2072.11        55.68 o                         
  -2   4  14       2207.71       2250.17        56.92 o                         
  -1   4  14       3444.85       3384.53        82.08 o                         
   0   4  14       9277.32       9206.74       246.42 o                         
   1   4  14       3156.28       3089.75        83.37 o                         
   2   4  14       1825.31       1860.91        74.39 o                         
   3   4  14       2265.38       2228.85        65.98 o                         
   4   4  14         61.60         62.36        13.12 o                         
   5   4  14        660.74        691.44        42.94 o                         
   6   4  14       1052.68       1065.42        45.74 o                         
   7   4  14        243.06        237.30        18.31 o                         
   8   4  14        654.16        667.95        39.81 o                         
   9   4  14        137.87        168.54        23.85 o                         
  -8   5  14         15.36          0.65        20.98 o                         
  -7   5  14        505.49        521.82        32.54 o                         
  -6   5  14        400.98        358.27        23.62 o                         
  -5   5  14        409.53        410.46        21.57 o                         
  -4   5  14       1228.34       1210.04        37.57 o                         
  -3   5  14        371.78        396.08        15.95 o                         
  -2   5  14       2173.28       2111.68        53.66 o                         
  -1   5  14       1275.41       1268.39        43.47 o                         
   0   5  14        449.73        464.34        22.75 o                         
   1   5  14        843.44        821.35        31.11 o                         
   2   5  14       2408.84       2427.09        63.78 o                         
   3   5  14        331.37        316.84        19.67 o                         
   4   5  14       1176.77       1078.34        45.70 o                         
   5   5  14        559.18        547.62        34.14 o                         
   6   5  14        362.98        393.13        27.34 o                         
   7   5  14        490.94        508.90        33.58 o                         
   8   5  14         52.46         42.29        21.56 o                         
  -8   6  14        215.20        222.35        35.45 o                         
  -7   6  14        465.37        506.22        37.12 o                         
  -6   6  14         31.90         42.62        15.28 o                         
  -5   6  14       1812.43       1851.80        69.97 o                         
  -4   6  14       1204.00       1182.36        38.54 o                         
  -3   6  14       1206.84       1207.13        32.15 o                         
  -2   6  14       1690.53       1672.45        40.40 o                         
  -1   6  14       4022.53       4140.57       102.09 o                         
   0   6  14        572.36        582.29        25.02 o                         
   1   6  14       3852.88       3906.06       104.42 o                         
   2   6  14       1510.34       1548.47        51.63 o                         
   3   6  14        960.88       1039.77        50.66 o                         
   4   6  14       1253.93       1291.58        45.52 o                         
   5   6  14       1754.24       1831.28        60.31 o                         
   6   6  14        118.75        105.67        24.27 o                         
   7   6  14        409.61        388.40        31.83 o                         
   8   6  14        316.11        383.28        32.83 o                         
  -7   7  14         87.08        134.82        28.12 o                         
  -6   7  14        197.53        204.81        26.64 o                         
  -5   7  14       1104.08       1136.96        39.58 o                         
  -4   7  14        333.27        321.92        21.74 o                         
  -3   7  14        957.85        853.96        46.87 o                         
  -2   7  14        970.84        943.84        28.80 o                         
  -1   7  14         53.84         55.62        10.17 o                         
   0   7  14        276.68        266.92        16.15 o                         
   1   7  14         50.87         50.41        11.61 o                         
   2   7  14        887.18        861.61        36.99 o                         
   3   7  14        740.65        775.16        33.97 o                         
   4   7  14        326.93        330.84        22.94 o                         
   5   7  14       1066.51       1075.10        49.62 o                         
   6   7  14        120.75        148.17        22.93 o                         
   7   7  14        123.18        179.83        26.62 o                         
  -6   8  14        571.52        571.77        58.26 o                         
  -5   8  14        817.34        886.26        48.82 o                         
  -4   8  14        282.26        319.75        22.81 o                         
  -3   8  14       1039.01        966.71        38.30 o                         
  -2   8  14       2022.33       2041.88        58.25 o                         
  -1   8  14         77.37         96.85        13.95 o                         
   0   8  14         90.07         88.97        12.81 o                         
   1   8  14        191.46        195.51        16.64 o                         
   2   8  14       2017.43       2020.90        68.05 o                         
   3   8  14       1006.24       1049.75        44.67 o                         
   4   8  14        224.37        246.57        24.35 o                         
   5   8  14        923.29        995.27        49.06 o                         
   6   8  14        462.92        467.51        35.49 o                         
  -5   9  14        575.45        578.71        40.40 o                         
  -4   9  14         83.67        101.73        18.63 o                         
  -3   9  14       1100.18       1092.56        40.64 o                         
  -2   9  14        353.50        378.95        23.48 o                         
  -1   9  14        112.29        139.54        17.76 o                         
   0   9  14        120.23        141.20        17.46 o                         
   1   9  14         22.92          3.40        17.11 o                         
   2   9  14        260.80        260.83        22.92 o                         
   3   9  14       1136.83       1149.44        61.36 o                         
   4   9  14         57.94         63.19        23.20 o                         
   5   9  14        430.36        438.38        35.97 o                         
  -3  10  14        147.14        146.38        21.74 o                         
  -2  10  14        114.44         75.14        19.92 o                         
  -1  10  14        154.31        150.60        21.76 o                         
   0  10  14        796.34        899.28        46.39 o                         
   1  10  14        116.13        128.62        24.44 o                         
   2  10  14        108.04         70.28        23.25 o                         
   3  10  14        207.88        222.55        33.05 o                         
   1   0  15       1035.97       1029.94        31.87 o                         
   2   0  15       1970.17       1763.70        48.97 o                         
   3   0  15       6405.39       6252.24       146.26 o                         
   4   0  15        419.07        424.79        26.31 o                         
   5   0  15       2634.31       2664.51        87.49 o                         
   6   0  15       1297.62       1313.42        50.54 o                         
   7   0  15         28.96         28.66        14.73 o                         
   8   0  15         74.87         69.05        18.01 o                         
   9   0  15          2.53         14.88        18.99 o                         
  -9   1  15       1595.32       1571.34        62.62 o                         
  -8   1  15        639.33        609.13        35.93 o                         
  -7   1  15        646.41        684.47        36.26 o                         
  -6   1  15       1907.43       1859.46        67.27 o                         
  -5   1  15       3111.90       2994.44       100.73 o                         
  -4   1  15        479.61        482.69        28.67 o                         
  -3   1  15        466.58        480.74        17.97 o                         
  -2   1  15        710.23        672.30        23.74 o                         
  -1   1  15       8976.45       8549.00       213.60 o                         
   0   1  15        923.86        900.70        28.88 o                         
   1   1  15       8721.71       8546.75       209.30 o                         
   2   1  15        766.75        745.46        23.33 o                         
   3   1  15        388.23        416.63        19.23 o                         
   4   1  15        322.71        330.00        19.90 o                         
   5   1  15       3655.23       3635.92       110.32 o                         
   6   1  15       1591.55       1520.32        59.25 o                         
   7   1  15        740.05        760.34        36.49 o                         
   8   1  15        531.80        517.04        32.86 o                         
   9   1  15       1434.17       1173.40       172.20 o                         
  -9   2  15        323.25        370.02        30.04 o                         
  -8   2  15        284.70        334.96        27.16 o                         
  -7   2  15        397.52        357.38        21.58 o                         
  -6   2  15        598.98        588.45        24.37 o                         
  -5   2  15        331.41        340.91        17.72 o                         
  -4   2  15       5943.21       5677.89       174.96 o                         
  -3   2  15        996.80        960.80        31.01 o                         
  -2   2  15         61.10         56.34         8.06 o                         
  -1   2  15       3358.13       3205.09        83.97 o                         
   0   2  15       5403.67       5307.17       134.41 o                         
   1   2  15       3246.73       3133.74        89.34 o                         
   2   2  15         99.19         94.67         8.88 o                         
   3   2  15        693.58        694.20        28.55 o                         
   4   2  15       6284.08       6338.83       170.21 o                         
   5   2  15        475.35        452.44        29.65 o                         
   6   2  15        837.12        860.24        41.23 o                         
   7   2  15        325.94        336.38        25.19 o                         
   8   2  15        206.52        224.46        21.88 o                         
   9   2  15        240.67        206.67        26.38 o                         
  -9   3  15        232.74        214.55        26.70 o                         
  -8   3  15       1602.88       1409.65       135.57 o                         
  -7   3  15         17.85          7.78        13.50 o                         
  -6   3  15       3075.09       3091.40        93.21 o                         
  -5   3  15        386.07        427.52        23.56 o                         
  -4   3  15       2188.74       2152.28        62.25 o                         
  -3   3  15        597.61        616.08        24.31 o                         
  -2   3  15       2879.52       2925.75        85.24 o                         
  -1   3  15       1855.49       1785.43        51.53 o                         
   0   3  15        490.35        488.27        21.51 o                         
   1   3  15       2164.04       2139.98        62.44 o                         
   2   3  15       2117.50       2098.74        62.64 o                         
   3   3  15        562.44        577.76        25.53 o                         
   4   3  15       2388.70       2412.98        78.83 o                         
   5   3  15        329.77        363.28        25.49 o                         
   6   3  15       3237.18       3305.64       104.59 o                         
   7   3  15          3.05         17.67        14.32 o                         
   8   3  15       1370.20       1272.72       108.47 o                         
   9   3  15        202.65        204.19        26.37 o                         
  -9   4  15         56.49         56.26        25.41 o                         
  -8   4  15        538.23        470.80        46.76 o                         
  -7   4  15        845.98        901.03        39.09 o                         
  -6   4  15        748.85        710.29        33.25 o                         
  -5   4  15        835.70        881.88        35.63 o                         
  -4   4  15       1697.70       1685.61        55.03 o                         
  -3   4  15        631.32        654.18        24.74 o                         
  -2   4  15       1489.11       1476.31        39.73 o                         
  -1   4  15       6338.58       6377.06       161.27 o                         
   0   4  15       2734.16       2688.02        78.96 o                         
   1   4  15       6427.28       6490.36       163.49 o                         
   2   4  15       1249.22       1287.81        40.72 o                         
   3   4  15        761.23        724.79        29.23 o                         
   4   4  15       1756.91       1754.48        62.09 o                         
   5   4  15        815.99        828.22        37.52 o                         
   6   4  15        855.46        906.60        43.72 o                         
   7   4  15       1028.71        991.56        51.44 o                         
   8   4  15        407.49        411.62        31.47 o                         
   9   4  15         39.45         61.19        23.26 o                         
  -8   5  15        233.55        241.24        30.16 o                         
  -7   5  15         51.84         35.85        16.36 o                         
  -6   5  15         28.42         24.12        14.05 o                         
  -5   5  15       2982.75       2988.77        81.94 o                         
  -4   5  15        632.26        668.84        26.47 o                         
  -3   5  15        780.71        753.04        24.88 o                         
  -2   5  15       1159.58       1160.37        32.55 o                         
  -1   5  15        413.33        454.61        24.22 o                         
   0   5  15         17.04         29.97        10.94 o                         
   1   5  15        114.58        131.57        13.41 o                         
   2   5  15       1123.98       1121.05        36.58 o                         
   3   5  15        500.73        504.11        27.25 o                         
   4   5  15        483.42        515.54        30.46 o                         
   5   5  15       2963.99       3102.01       101.89 o                         
   6   5  15         14.66         -8.54        12.73 o                         
   7   5  15         92.64        114.53        33.92 o                         
   8   5  15        288.96        314.02        29.28 o                         
  -8   6  15         60.65         47.18        25.45 o                         
  -7   6  15       1127.00       1208.15        56.74 o                         
  -6   6  15        222.49        225.86        21.67 o                         
  -5   6  15        669.40        671.92        38.77 o                         
  -4   6  15         70.59         82.74         8.35 o                         
  -3   6  15       3138.28       3106.40        74.10 o                         
  -2   6  15       1011.46        998.27        28.70 o                         
  -1   6  15       1153.91       1116.56        35.33 o                         
   0   6  15       4770.76       4674.81       169.95 o                         
   1   6  15       1089.64       1124.61        37.26 o                         
   2   6  15       1085.35       1117.42        39.43 o                         
   3   6  15       3092.52       3162.60       102.17 o                         
   4   6  15         11.63         15.89        17.41 o                         
   5   6  15        628.13        658.79        32.12 o                         
   6   6  15        299.41        303.11        33.83 o                         
   7   6  15       1102.13       1173.53        54.97 o                         
   8   6  15        130.55        142.11        26.11 o                         
  -7   7  15        137.32         98.46        28.39 o                         
  -6   7  15        297.19        320.47        30.50 o                         
  -5   7  15        274.64        280.76        28.29 o                         
  -4   7  15        434.80        435.05        23.56 o                         
  -3   7  15       1277.17       1220.73        45.15 o                         
  -2   7  15        479.37        491.11        19.10 o                         
  -1   7  15        127.63        141.15        17.77 o                         
   0   7  15         49.24         43.37        12.28 o                         
   1   7  15        259.29        268.54        19.73 o                         
   2   7  15        355.29        363.95        20.99 o                         
   3   7  15       1169.87       1153.35        44.62 o                         
   4   7  15        406.37        397.73        26.04 o                         
   5   7  15        139.62        127.04        17.59 o                         
   6   7  15        242.65        240.82        28.20 o                         
   7   7  15        179.69        166.29        27.33 o                         
  -6   8  15         17.25         13.63        24.78 o                         
  -5   8  15        199.34        145.45        30.96 o                         
  -4   8  15        884.46        905.01        35.83 o                         
  -3   8  15        402.60        353.32        23.68 o                         
  -2   8  15        684.16        672.30        29.61 o                         
  -1   8  15        180.79        177.17        16.13 o                         
   0   8  15       3259.04       3200.93        92.53 o                         
   1   8  15        146.76        150.29        14.42 o                         
   2   8  15        687.81        689.74        32.68 o                         
   3   8  15        455.91        483.07        28.72 o                         
   4   8  15        725.87        722.29        36.80 o                         
   5   8  15        249.75        304.90        30.02 o                         
   6   8  15          0.85         21.16        22.98 o                         
  -5   9  15        244.36        236.21        30.93 o                         
  -4   9  15         89.21         69.45        22.93 o                         
  -3   9  15         20.63          4.61        16.75 o                         
  -2   9  15        890.67        874.29        36.63 o                         
  -1   9  15        314.63        337.57        21.81 o                         
   0   9  15         52.21         63.29        17.10 o                         
   1   9  15        278.41        292.63        28.34 o                         
   2   9  15       1128.82       1183.58        49.96 o                         
   3   9  15         16.23         25.42        17.53 o                         
   4   9  15         48.61         58.82        34.63 o                         
   5   9  15        229.34        266.65        32.00 o                         
  -3  10  15         79.06        101.30        22.68 o                         
  -2  10  15        535.19        527.58        32.37 o                         
  -1  10  15        380.87        440.21        44.09 o                         
   0  10  15        519.72        530.46        32.34 o                         
   1  10  15        412.54        443.24        32.36 o                         
   2  10  15        606.32        619.99        40.36 o                         
   3  10  15         57.77         29.47        24.45 o                         
   0   0  16          1.81          2.01        10.49 o                         
   1   0  16       6230.60       5966.28       150.30 o                         
   2   0  16        596.15        543.67        20.70 o                         
   3   0  16        215.10        218.57        14.18 o                         
   4   0  16        107.47        112.36        14.07 o                         
   5   0  16       1131.33       1209.19        47.93 o                         
   6   0  16         84.72         93.97        16.57 o                         
   7   0  16         48.97         72.15        17.72 o                         
   8   0  16        395.98        409.92        30.25 o                         
   9   0  16        537.71        631.66        38.13 o                         
  -9   1  16        174.49        207.57        26.27 o                         
  -8   1  16        443.79        448.40        31.68 o                         
  -7   1  16       1162.73       1205.23        51.35 o                         
  -6   1  16       1845.54       1906.33        66.49 o                         
  -5   1  16        665.94        689.93        34.36 o                         
  -4   1  16       2205.59       2228.27        56.75 o                         
  -3   1  16       5010.97       4948.58       116.10 o                         
  -2   1  16        359.67        334.32        16.50 o                         
  -1   1  16        791.21        758.31        26.51 o                         
   0   1  16        497.50        478.55        19.51 o                         
   1   1  16        887.88        834.65        27.50 o                         
   2   1  16        448.87        424.40        17.84 o                         
   3   1  16       4628.15       4581.76       122.04 o                         
   4   1  16       1987.18       2006.42        64.13 o                         
   5   1  16        577.60        635.26        32.08 o                         
   6   1  16       1691.00       1683.75        63.80 o                         
   7   1  16       1321.22       1380.53        53.35 o                         
   8   1  16        522.97        566.13        34.59 o                         
   9   1  16        189.07        157.88        23.54 o                         
  -9   2  16        185.49        176.00        26.58 o                         
  -8   2  16        568.86        560.88        35.88 o                         
  -7   2  16         12.59         -7.35        11.25 o                         
  -6   2  16       1220.58       1209.30        38.94 o                         
  -5   2  16        332.29        336.28        19.19 o                         
  -4   2  16         58.11         44.37         9.35 o                         
  -3   2  16        290.61        272.73        15.31 o                         
  -2   2  16       3746.13       3553.03        93.40 o                         
  -1   2  16       1793.53       1715.17        49.24 o                         
   0   2  16        975.37        900.29        29.76 o                         
   1   2  16       1813.09       1820.65        63.91 o                         
   2   2  16       3795.77       3653.88        88.59 o                         
   3   2  16        292.17        289.86        19.45 o                         
   4   2  16         91.91         92.64        13.20 o                         
   5   2  16        191.69        200.20        19.70 o                         
   6   2  16       1402.28       1367.20        52.89 o                         
   7   2  16          9.51         14.95        14.70 o                         
   8   2  16        697.18        652.74        40.03 o                         
   9   2  16        146.60        174.76        26.01 o                         
  -9   3  16         82.10         63.84        23.92 o                         
  -8   3  16        711.09        712.82        46.25 o                         
  -7   3  16        198.01        208.96        19.26 o                         
  -6   3  16        907.35        938.07        37.09 o                         
  -5   3  16        219.59        245.54        18.56 o                         
  -4   3  16       6105.71       5989.87       150.27 o                         
  -3   3  16        462.48        498.98        22.87 o                         
  -2   3  16        285.33        279.98        15.46 o                         
  -1   3  16        627.01        637.75        24.77 o                         
   0   3  16       2617.59       2565.90        84.99 o                         
   1   3  16        772.10        772.35        28.83 o                         
   2   3  16        263.90        268.23        15.75 o                         
   3   3  16        487.75        478.73        25.14 o                         
   4   3  16       5373.58       5436.37       154.60 o                         
   5   3  16        181.10        179.15        18.88 o                         
   6   3  16        766.73        801.29        39.00 o                         
   7   3  16        158.27        206.77        21.24 o                         
   8   3  16        905.15        793.69       107.25 o                         
   9   3  16        110.67         97.27        24.43 o                         
  -8   4  16        722.24        775.52        56.49 o                         
  -7   4  16        214.48        221.91        21.09 o                         
  -6   4  16        888.82        939.56        37.65 o                         
  -5   4  16       1091.76       1178.03        43.98 o                         
  -4   4  16        249.65        259.76        18.77 o                         
  -3   4  16       1758.28       1719.86        52.21 o                         
  -2   4  16        924.91        884.77        31.62 o                         
  -1   4  16        667.82        678.02        28.79 o                         
   0   4  16        600.45        599.73        26.56 o                         
   1   4  16       1049.67       1086.03        40.00 o                         
   2   4  16        940.83        922.89        31.76 o                         
   3   4  16       1824.51       1795.66        56.99 o                         
   4   4  16        182.87        187.29        18.97 o                         
   5   4  16       1242.40       1246.85        49.39 o                         
   6   4  16        817.42        804.43        39.39 o                         
   7   4  16        146.67        156.06        19.23 o                         
   8   4  16        801.67        824.94        44.61 o                         
  -8   5  16        261.19        273.77        33.73 o                         
  -7   5  16       1781.42       1767.65       117.20 o                         
  -6   5  16        732.24        625.77        38.72 o                         
  -5   5  16        218.15        251.67        19.53 o                         
  -4   5  16        161.52        200.47        16.11 o                         
  -3   5  16       1309.06       1292.21        33.24 o                         
  -2   5  16       1035.32       1010.24        33.13 o                         
  -1   5  16       1432.91       1491.83        46.22 o                         
   0   5  16       1604.03       1625.07        53.25 o                         
   1   5  16       1439.00       1446.99        44.93 o                         
   2   5  16       1201.76       1180.42        37.09 o                         
   3   5  16       1320.50       1294.95        45.45 o                         
   4   5  16        131.25        183.58        20.07 o                         
   5   5  16        124.81        163.65        19.37 o                         
   6   5  16        608.68        607.51        30.87 o                         
   7   5  16       1699.92       1711.62        93.18 o                         
   8   5  16        255.72        290.34        30.54 o                         
  -7   6  16        224.91        257.80        31.07 o                         
  -6   6  16        185.61        179.98        25.26 o                         
  -5   6  16       1894.47       1901.26        73.66 o                         
  -4   6  16        110.77        114.46        16.63 o                         
  -3   6  16        655.04        659.78        21.92 o                         
  -2   6  16        872.31        874.77        33.30 o                         
  -1   6  16        733.78        670.21        29.94 o                         
   0   6  16         18.47         15.99        11.31 o                         
   1   6  16        636.61        661.74        30.60 o                         
   2   6  16       1057.67       1052.77        43.49 o                         
   3   6  16        612.05        676.62        35.78 o                         
   4   6  16        111.15        134.48        18.74 o                         
   5   6  16       2109.53       2104.41        68.25 o                         
   6   6  16        112.88        107.22        16.96 o                         
   7   6  16        202.75        202.04        27.53 o                         
  -6   7  16        461.30        445.55        35.89 o                         
  -5   7  16        288.95        313.60        30.45 o                         
  -4   7  16          6.62          0.56        13.53 o                         
  -3   7  16        261.50        254.81        20.87 o                         
  -2   7  16          6.59         23.57        11.46 o                         
  -1   7  16        794.31        812.24        29.13 o                         
   0   7  16       3240.44       3242.13        84.44 o                         
   1   7  16        837.48        859.41        32.77 o                         
   2   7  16          2.55          9.07        11.88 o                         
   3   7  16        272.16        282.68        22.61 o                         
   4   7  16         56.54         48.40        16.51 o                         
   5   7  16        271.11        264.88        29.44 o                         
   6   7  16        550.21        556.21        40.77 o                         
  -5   8  16         83.04         48.02        25.27 o                         
  -4   8  16        388.59        367.23        29.53 o                         
  -3   8  16         20.81         17.60        15.49 o                         
  -2   8  16       1673.67       1663.14        55.99 o                         
  -1   8  16         13.22         17.25        13.50 o                         
   0   8  16         62.57         77.47        14.24 o                         
   1   8  16         17.43         14.32        12.58 o                         
   2   8  16       1504.44       1564.88        57.46 o                         
   3   8  16          7.34         15.62        17.36 o                         
   4   8  16        448.23        420.39        28.05 o                         
   5   8  16         73.45         90.58        25.88 o                         
  -4   9  16        617.21        619.09        43.35 o                         
  -3   9  16        236.99        255.42        22.41 o                         
  -2   9  16        386.83        380.45        25.21 o                         
  -1   9  16        315.39        314.59        21.55 o                         
   0   9  16        993.55        960.71        38.55 o                         
   1   9  16        316.62        302.76        24.99 o                         
   2   9  16        375.33        435.38        33.16 o                         
   3   9  16        112.44        114.92        21.42 o                         
   4   9  16        537.96        590.68        45.16 o                         
  -1  10  16        281.27        277.57        27.27 o                         
   0  10  16         42.73         19.47        21.57 o                         
   1  10  16        328.73        334.16        27.84 o                         
   1   0  17        442.26        457.89        19.79 o                         
   2   0  17        107.60        137.11        11.40 o                         
   3   0  17       2023.41       1970.84        52.04 o                         
   4   0  17          3.41         11.11        11.12 o                         
   5   0  17         67.92         70.57        15.62 o                         
   6   0  17       1031.91       1076.94        46.70 o                         
   7   0  17       1463.74       1535.89        60.61 o                         
   8   0  17         22.54         39.55        19.57 o                         
   9   0  17          0.39         22.87        20.87 o                         
  -9   1  17        639.99        651.41        40.19 o                         
  -8   1  17        548.40        576.46        36.64 o                         
  -7   1  17        318.94        319.04        26.96 o                         
  -6   1  17        709.99        728.92        37.89 o                         
  -5   1  17       1360.44       1392.12        52.50 o                         
  -4   1  17       1824.32       1832.86        48.63 o                         
  -3   1  17        809.96        797.40        26.53 o                         
  -2   1  17       1574.60       1508.84        49.96 o                         
  -1   1  17       1459.11       1393.21        46.10 o                         
   0   1  17         87.47         94.60        11.50 o                         
   1   1  17       1770.62       1767.19        51.40 o                         
   2   1  17       1266.33       1219.30        37.53 o                         
   3   1  17       1089.79        996.67        39.89 o                         
   4   1  17       1687.50       1689.06        61.33 o                         
   5   1  17       1111.42       1181.87        49.14 o                         
   6   1  17        935.63        947.57        45.72 o                         
   7   1  17        261.24        274.86        24.47 o                         
   8   1  17        638.64        666.53        38.36 o                         
   9   1  17        681.11        611.67        47.91 o                         
  -9   2  17        233.05        279.63        30.18 o                         
  -8   2  17        550.19        605.73        37.91 o                         
  -7   2  17        255.21        269.35        25.43 o                         
  -6   2  17        413.89        356.17        33.08 o                         
  -5   2  17        313.47        337.84        18.20 o                         
  -4   2  17       1900.25       1816.64        52.26 o                         
  -3   2  17        334.77        329.11        18.14 o                         
  -2   2  17        383.53        359.26        18.23 o                         
  -1   2  17       1205.18       1177.63        36.92 o                         
   0   2  17       1281.35       1205.59        41.30 o                         
   1   2  17       1151.88       1176.15        43.69 o                         
   2   2  17        519.35        503.02        22.31 o                         
   3   2  17        252.14        249.13        16.45 o                         
   4   2  17       1447.84       1454.80        50.51 o                         
   5   2  17        319.46        341.16        24.85 o                         
   6   2  17        554.14        564.38        31.66 o                         
   7   2  17        274.58        285.95        33.48 o                         
   8   2  17        584.19        520.69        39.81 o                         
   9   2  17        179.72        192.83        28.28 o                         
  -8   3  17        285.15        265.20        27.59 o                         
  -7   3  17        215.67        234.90        24.69 o                         
  -6   3  17        819.37        836.65        35.60 o                         
  -5   3  17        126.10        128.75        15.73 o                         
  -4   3  17        841.73        803.91        30.48 o                         
  -3   3  17       1052.54       1026.80        35.46 o                         
  -2   3  17       2291.07       2210.66        61.98 o                         
  -1   3  17        236.35        226.29        19.25 o                         
   0   3  17       1132.70       1034.80        37.16 o                         
   1   3  17        469.13        474.20        22.98 o                         
   2   3  17       2121.31       2092.35        59.60 o                         
   3   3  17       1136.05       1190.40        46.17 o                         
   4   3  17        627.77        654.07        30.33 o                         
   5   3  17         66.24         56.07        15.51 o                         
   6   3  17        870.98        928.84        42.34 o                         
   7   3  17        268.78        276.44        24.19 o                         
   8   3  17        350.97        371.35        34.44 o                         
  -8   4  17        177.67        166.23        25.71 o                         
  -7   4  17        487.93        471.62        37.18 o                         
  -6   4  17        297.69        297.73        22.69 o                         
  -5   4  17        105.38         95.13        18.33 o                         
  -4   4  17        470.14        508.55        25.26 o                         
  -3   4  17        844.36        800.53        31.25 o                         
  -2   4  17       2457.14       2448.35        63.80 o                         
  -1   4  17        964.48        963.80        33.60 o                         
   0   4  17       1392.74       1455.62        63.13 o                         
   1   4  17       1213.82       1277.38        42.67 o                         
   2   4  17       2454.38       2491.71        74.08 o                         
   3   4  17        977.59        979.19        37.25 o                         
   4   4  17        442.54        491.27        30.55 o                         
   5   4  17         27.13         29.99        16.30 o                         
   6   4  17        248.86        271.52        23.97 o                         
   7   4  17        513.21        458.24        35.41 o                         
   8   4  17        117.29         67.83        24.16 o                         
  -7   5  17        206.99        225.03        27.20 o                         
  -6   5  17          1.66          4.77        15.14 o                         
  -5   5  17        746.80        727.21        34.08 o                         
  -4   5  17        213.94        252.10        19.53 o                         
  -3   5  17        175.59        161.24        15.26 o                         
  -2   5  17        825.57        770.11        27.47 o                         
  -1   5  17       1574.42       1522.40        51.63 o                         
   0   5  17        312.50        336.06        21.90 o                         
   1   5  17       1533.06       1511.63        47.13 o                         
   2   5  17        755.87        760.37        29.79 o                         
   3   5  17         95.20        101.61        14.97 o                         
   4   5  17        137.57        130.64        19.39 o                         
   5   5  17        783.43        810.14        39.03 o                         
   6   5  17          9.85          5.85        15.71 o                         
   7   5  17        162.57        193.68        26.90 o                         
  -7   6  17        421.50        397.07        35.02 o                         
  -6   6  17        419.06        439.43        35.16 o                         
  -5   6  17        291.97        354.28        43.42 o                         
  -4   6  17        562.99        498.23        28.59 o                         
  -3   6  17       1950.17       1919.31        55.29 o                         
  -2   6  17       1148.87       1096.95        39.79 o                         
  -1   6  17        326.97        331.74        20.97 o                         
   0   6  17          5.98          1.26        12.82 o                         
   1   6  17        416.63        430.72        22.99 o                         
   2   6  17       1159.89       1182.84        43.65 o                         
   3   6  17       2320.38       2481.46        87.98 o                         
   4   6  17        615.28        594.21        38.32 o                         
   5   6  17        268.25        290.56        23.40 o                         
   6   6  17        429.44        408.37        29.94 o                         
   7   6  17        254.50        287.21        30.85 o                         
  -6   7  17        482.72        488.21        37.60 o                         
  -5   7  17        204.27        225.21        24.36 o                         
  -4   7  17        115.22         82.09        22.07 o                         
  -3   7  17        424.21        418.22        25.91 o                         
  -2   7  17        710.46        710.48        28.68 o                         
  -1   7  17        716.84        743.99        30.88 o                         
   0   7  17        105.07        116.48        15.03 o                         
   1   7  17        662.45        631.84        29.65 o                         
   2   7  17        652.12        710.14        32.74 o                         
   3   7  17        379.83        399.50        28.28 o                         
   4   7  17        192.73        191.39        20.84 o                         
   5   7  17        224.81        237.02        22.07 o                         
   6   7  17        340.07        329.01        32.16 o                         
  -5   8  17       1462.19       1498.68        68.18 o                         
  -4   8  17        714.90        716.42        43.44 o                         
  -3   8  17        538.29        467.54        27.49 o                         
  -2   8  17          5.90         -5.46        14.70 o                         
  -1   8  17         40.21         57.30        15.39 o                         
   0   8  17        413.14        424.35        23.13 o                         
   1   8  17        125.23        143.10        16.66 o                         
   2   8  17          1.72         22.13        18.48 o                         
   3   8  17        595.63        624.18        35.08 o                         
   4   8  17        754.84        809.74        58.77 o                         
   5   8  17       1450.38       1666.04        70.32 o                         
  -3   9  17        254.64        257.49        25.17 o                         
  -2   9  17        444.94        452.47        27.72 o                         
  -1   9  17        100.65         98.97        19.29 o                         
   0   9  17        909.55        859.63        52.84 o                         
   1   9  17        101.29        123.16        21.56 o                         
   2   9  17        420.77        405.50        28.84 o                         
   3   9  17        243.01        219.10        24.07 o                         
   0   0  18       2561.84       2635.67       110.70 o                         
   1   0  18         62.14         69.31        10.11 o                         
   2   0  18          2.45         14.48         8.35 o                         
   3   0  18        183.05        193.54        12.69 o                         
   4   0  18       1078.74       1052.14        40.03 o                         
   5   0  18       2144.97       2228.52        85.82 o                         
   6   0  18        391.10        377.09        28.27 o                         
   7   0  18         42.54         13.52        17.78 o                         
   8   0  18        299.74        325.02        29.35 o                         
  -8   1  18        143.79        132.16        23.82 o                         
  -7   1  18        649.59        692.82        39.37 o                         
  -6   1  18       1113.96       1133.10        48.28 o                         
  -5   1  18        473.80        468.46        30.17 o                         
  -4   1  18         18.90         22.09         7.59 o                         
  -3   1  18        166.55        173.98        12.58 o                         
  -2   1  18       1920.26       1886.29        54.26 o                         
  -1   1  18        643.47        655.30        24.91 o                         
   0   1  18        328.82        325.65        18.88 o                         
   1   1  18        529.19        553.89        25.10 o                         
   2   1  18       1842.35       1906.27        50.54 o                         
   3   1  18        301.65        287.62        21.51 o                         
   4   1  18         29.60         32.03        12.51 o                         
   5   1  18        492.30        523.80        33.70 o                         
   6   1  18       1059.45       1124.17        48.76 o                         
   7   1  18        611.55        639.46        38.08 o                         
   8   1  18        204.47        196.59        24.86 o                         
  -8   2  18         14.68         27.04        20.99 o                         
  -7   2  18       1195.66       1233.51        53.42 o                         
  -6   2  18        336.90        277.93        36.54 o                         
  -5   2  18        239.78        245.37        15.94 o                         
  -4   2  18        630.12        633.23        24.52 o                         
  -3   2  18       1740.73       1718.00        48.00 o                         
  -2   2  18        339.18        288.86        16.72 o                         
  -1   2  18        917.80        928.46        31.93 o                         
   0   2  18         10.24          3.73        11.88 o                         
   1   2  18       1116.26       1099.53        38.52 o                         
   2   2  18        395.01        367.15        18.37 o                         
   3   2  18       2229.75       2132.61        81.78 o                         
   4   2  18        802.04        797.61        33.11 o                         
   5   2  18        186.88        195.62        21.18 o                         
   6   2  18        316.01        337.67        26.66 o                         
   7   2  18       1057.50       1109.29        50.66 o                         
   8   2  18          0.31         15.75        20.02 o                         
  -8   3  18         38.07         26.67        22.67 o                         
  -7   3  18        265.11        265.54        26.36 o                         
  -6   3  18        172.43        193.59        22.58 o                         
  -5   3  18        693.61        721.92        33.08 o                         
  -4   3  18         67.13         50.04        12.32 o                         
  -3   3  18        803.31        826.40        31.64 o                         
  -2   3  18        380.26        377.76        19.58 o                         
  -1   3  18       1796.13       1721.53        50.80 o                         
   0   3  18        149.06        219.30        17.28 o                         
   1   3  18       1598.41       1556.99        51.14 o                         
   2   3  18        325.74        361.09        19.64 o                         
   3   3  18        887.46        934.28        36.83 o                         
   4   3  18         14.36         -4.21        12.73 o                         
   5   3  18        847.47        834.06        51.47 o                         
   6   3  18        137.73        164.62        21.13 o                         
   7   3  18        193.53        202.70        23.08 o                         
   8   3  18         43.74         67.02        27.12 o                         
  -8   4  18       1048.88        977.22        61.07 o                         
  -7   4  18        293.17        275.02        24.28 o                         
  -6   4  18        493.48        479.07        42.65 o                         
  -5   4  18        118.94        128.02        17.90 o                         
  -4   4  18       1203.63       1264.78        42.34 o                         
  -3   4  18        628.77        623.93        31.30 o                         
  -2   4  18        737.34        706.31        25.46 o                         
  -1   4  18        637.86        671.67        29.95 o                         
   0   4  18       1389.00       1392.80        56.22 o                         
   1   4  18        828.18        811.22        30.69 o                         
   2   4  18        728.35        743.88        28.81 o                         
   3   4  18        837.88        801.69        34.47 o                         
   4   4  18       1183.37       1185.12        50.34 o                         
   5   4  18        101.34        111.38        19.14 o                         
   6   4  18        379.78        395.79        32.11 o                         
   7   4  18        233.33        209.70        29.85 o                         
   8   4  18       1165.90       1102.80        62.07 o                         
  -7   5  18         57.16         86.32        23.23 o                         
  -6   5  18        274.13        295.65        28.86 o                         
  -5   5  18        127.54        122.11        17.73 o                         
  -4   5  18        212.29        240.20        23.24 o                         
  -3   5  18        356.80        382.17        22.79 o                         
  -2   5  18       2143.30       2114.00        57.38 o                         
  -1   5  18         96.48         96.01        15.84 o                         
   0   5  18         50.85         54.40        14.03 o                         
   1   5  18         73.95         75.66        13.45 o                         
   2   5  18       2033.78       2099.02        61.13 o                         
   3   5  18        412.59        430.83        25.93 o                         
   4   5  18        136.92        152.31        20.85 o                         
   5   5  18        167.33        186.27        22.19 o                         
   6   5  18        369.75        329.33        35.56 o                         
   7   5  18         41.86         -4.19        22.24 o                         
  -6   6  18        427.43        467.04        36.37 o                         
  -5   6  18         53.05         46.71        21.05 o                         
  -4   6  18       1699.76       1615.78        85.32 o                         
  -3   6  18        445.72        458.55        21.87 o                         
  -2   6  18         51.10         50.98        12.48 o                         
  -1   6  18        605.82        604.91        28.98 o                         
   0   6  18       1397.25       1449.97        47.67 o                         
   1   6  18        522.16        565.58        27.60 o                         
   2   6  18         88.72         88.12        16.06 o                         
   3   6  18        376.79        395.08        25.73 o                         
   4   6  18       1565.66       1686.86        62.68 o                         
   5   6  18         51.72         28.06        18.28 o                         
   6   6  18        319.05        400.70        34.69 o                         
  -6   7  18        365.05        427.72        75.77 o                         
  -5   7  18        594.42        546.45        37.18 o                         
  -4   7  18        369.94        362.63        31.65 o                         
  -3   7  18        586.37        576.55        33.09 o                         
  -2   7  18        163.42        174.64        15.80 o                         
  -1   7  18        822.15        869.58        33.65 o                         
   0   7  18        118.37        115.22        16.14 o                         
   1   7  18        777.69        813.18        34.36 o                         
   2   7  18         64.63         68.66        16.32 o                         
   3   7  18        599.34        633.28        34.55 o                         
   4   7  18        394.36        453.37        30.08 o                         
   5   7  18        527.04        483.23        41.73 o                         
   6   7  18        449.68        345.64        68.40 o                         
  -4   8  18         23.98         62.39        21.79 o                         
  -3   8  18       1097.42       1134.45        55.43 o                         
  -2   8  18        129.04        138.79        17.85 o                         
  -1   8  18        629.52        641.16        29.35 o                         
   0   8  18          1.72          8.42        14.87 o                         
   1   8  18        578.73        560.50        29.44 o                         
   2   8  18         67.11         86.62        20.87 o                         
   3   8  18       1125.19       1266.29        52.22 o                         
   4   8  18         43.38         26.30        26.12 o                         
  -2   9  18        733.03        748.71        37.76 o                         
  -1   9  18        304.27        314.16        25.03 o                         
   0   9  18         20.74         47.28        19.81 o                         
   1   9  18        262.01        275.48        25.94 o                         
   2   9  18        725.74        738.39        38.62 o                         
   1   0  19        104.55         91.45        12.82 o                         
   2   0  19       1946.99       2002.88        57.27 o                         
   3   0  19         36.32         27.84         7.55 o                         
   4   0  19       1429.65       1392.84        49.95 o                         
   5   0  19         73.93         93.49        18.00 o                         
   6   0  19        803.63        839.57        42.04 o                         
   7   0  19          8.56         17.11        18.69 o                         
   8   0  19         63.30         66.51        22.60 o                         
  -8   1  19        862.89        958.69        48.80 o                         
  -7   1  19        783.54        824.26        43.53 o                         
  -6   1  19          1.33         16.19        17.09 o                         
  -5   1  19         26.76         26.79        18.95 o                         
  -4   1  19        655.48        649.36        28.44 o                         
  -3   1  19        176.63        191.04        13.63 o                         
  -2   1  19        460.43        409.44        20.39 o                         
  -1   1  19       3058.26       2653.75        73.38 o                         
   0   1  19       6651.98       6298.51       173.28 o                         
   1   1  19       3369.00       3084.45        88.95 o                         
   2   1  19        529.28        481.43        21.75 o                         
   3   1  19        107.44        114.89        15.29 o                         
   4   1  19        882.37        793.29        37.66 o                         
   5   1  19         24.89         28.29        16.08 o                         
   6   1  19         26.63         37.89        17.62 o                         
   7   1  19        718.72        678.78        40.62 o                         
   8   1  19        912.17        879.56        48.23 o                         
  -8   2  19          1.80        -21.35        21.80 o                         
  -7   2  19         48.20         26.60        21.54 o                         
  -6   2  19         25.78         52.58        19.06 o                         
  -5   2  19       2170.88       1952.84       115.60 o                         
  -4   2  19        404.77        412.87        20.45 o                         
  -3   2  19        428.46        448.95        21.52 o                         
  -2   2  19        509.75        471.02        21.74 o                         
  -1   2  19        711.67        758.85        28.55 o                         
   0   2  19         78.68         67.76        12.15 o                         
   1   2  19        670.07        686.14        29.26 o                         
   2   2  19        454.90        472.01        22.95 o                         
   3   2  19        325.67        354.42        21.21 o                         
   4   2  19        454.34        408.81        25.37 o                         
   5   2  19       2083.80       2111.77        75.96 o                         
   6   2  19         39.15         77.56        18.99 o                         
   7   2  19         31.69         31.52        21.26 o                         
   8   2  19          9.12         21.73        21.41 o                         
  -8   3  19         18.10         20.71        22.79 o                         
  -7   3  19        740.40        783.68        44.16 o                         
  -6   3  19        415.48        420.49        31.64 o                         
  -5   3  19        992.41        903.96        37.74 o                         
  -4   3  19        251.81        250.37        18.51 o                         
  -3   3  19       2311.27       2140.18        68.27 o                         
  -2   3  19        966.10        882.78        31.53 o                         
  -1   3  19       1276.43       1280.81        41.37 o                         
   0   3  19        227.19        236.74        18.05 o                         
   1   3  19       1595.11       1498.78        49.72 o                         
   2   3  19        909.22        832.08        31.17 o                         
   3   3  19       2616.60       2595.76        86.34 o                         
   4   3  19        243.67        259.44        21.03 o                         
   5   3  19       1064.07       1091.12        47.65 o                         
   6   3  19        445.80        452.98        40.04 o                         
   7   3  19        753.50        720.35        46.41 o                         
   8   3  19          5.47         -2.24        26.34 o                         
  -7   4  19          5.54         -4.12        21.25 o                         
  -6   4  19       1019.64        875.66        56.28 o                         
  -5   4  19        800.89        894.71        39.03 o                         
  -4   4  19        134.53        147.66        17.04 o                         
  -3   4  19        830.85        824.05        32.56 o                         
  -2   4  19       1324.08       1287.45        40.62 o                         
  -1   4  19        142.58        153.69        15.18 o                         
   0   4  19         24.12         33.66        13.39 o                         
   1   4  19        166.24        166.82        15.54 o                         
   2   4  19       1013.07       1013.73        36.70 o                         
   3   4  19        709.33        694.89        33.51 o                         
   4   4  19        119.60        128.96        19.40 o                         
   5   4  19        882.96        956.93        45.54 o                         
   6   4  19       1150.55       1248.32        53.24 o                         
   7   4  19          8.89         33.23        20.25 o                         
  -7   5  19        203.09        220.59        34.54 o                         
  -6   5  19        209.01        208.42        26.06 o                         
  -5   5  19          7.28         11.90        16.12 o                         
  -4   5  19       3188.58       3234.20        98.26 o                         
  -3   5  19        207.58        213.07        19.14 o                         
  -2   5  19         27.03         35.24        14.17 o                         
  -1   5  19         44.86         56.88        15.40 o                         
   0   5  19       1353.62       1354.63        48.62 o                         
   1   5  19         59.17         57.23        13.48 o                         
   2   5  19         13.40         10.14        12.32 o                         
   3   5  19        258.11        252.67        21.67 o                         
   4   5  19       3233.74       3359.74       111.12 o                         
   5   5  19         12.99          9.37        22.77 o                         
   6   5  19        170.15        198.48        26.29 o                         
   7   5  19        204.95        183.46        28.92 o                         
  -6   6  19       1089.31       1079.45        61.69 o                         
  -5   6  19        172.58        140.15        25.25 o                         
  -4   6  19        243.61        231.67        30.22 o                         
  -3   6  19         25.28         14.33        14.66 o                         
  -2   6  19       1158.51       1171.11        38.19 o                         
  -1   6  19       1073.66       1075.90        41.27 o                         
   0   6  19        191.49        208.28        19.10 o                         
   1   6  19        972.95       1008.26        38.39 o                         
   2   6  19        992.03       1031.13        43.34 o                         
   3   6  19         53.37         49.18        16.97 o                         
   4   6  19        183.29        232.01        24.92 o                         
   5   6  19        243.83        259.53        25.80 o                         
   6   6  19       1199.17       1284.35        60.37 o                         
  -5   7  19         75.12         79.43        25.36 o                         
  -4   7  19        346.72        372.58        33.30 o                         
  -3   7  19        975.17       1000.48        49.86 o                         
  -2   7  19         70.55         63.46        15.12 o                         
  -1   7  19       1067.17       1128.68        40.33 o                         
   0   7  19        217.65        234.60        19.82 o                         
   1   7  19        988.49       1076.22        41.52 o                         
   2   7  19        102.73        108.31        18.16 o                         
   3   7  19        932.69        973.00        49.39 o                         
   4   7  19        425.60        455.94        32.57 o                         
   5   7  19         70.98         29.59        26.28 o                         
  -4   8  19        128.24        212.57        62.61 o                         
  -3   8  19         88.17         77.08        24.11 o                         
  -2   8  19         40.61         26.67        18.33 o                         
  -1   8  19       1593.55       1672.74        57.20 o                         
   0   8  19        181.11        187.57        19.17 o                         
   1   8  19       1526.08       1541.07        54.12 o                         
   2   8  19         58.28         82.27        20.73 o                         
   3   8  19        209.13        236.76        26.63 o                         
   4   8  19        128.43        113.13        41.57 o                         
  -1   9  19        269.07        317.23        71.03 o                         
   0   9  19       1045.06       1113.35        44.75 o                         
   1   9  19        220.38        199.42        58.93 o                         
   0   0  20       1054.80       1181.54        59.61 o                         
   1   0  20        138.97        138.00        14.40 o                         
   2   0  20       1106.29       1066.49        33.73 o                         
   3   0  20        873.02        910.66        33.63 o                         
   4   0  20       1362.53       1273.08        55.07 o                         
   5   0  20        988.70       1028.02        47.67 o                         
   6   0  20         27.45         25.93        17.89 o                         
   7   0  20        199.85        225.72        26.18 o                         
   8   0  20        745.33        813.70        60.25 o                         
  -8   1  20         14.98         16.49        23.47 o                         
  -7   1  20        398.55        369.13        31.33 o                         
  -6   1  20        122.66        119.01        21.98 o                         
  -5   1  20        873.59        841.64        42.42 o                         
  -4   1  20        939.75        813.45        52.57 o                         
  -3   1  20       1049.93        983.21        32.16 o                         
  -2   1  20       2557.42       2332.21        66.88 o                         
  -1   1  20       1278.39       1226.67        39.57 o                         
   0   1  20        650.26        663.50        29.32 o                         
   1   1  20       1162.08       1097.94        40.48 o                         
   2   1  20       2558.76       2480.37        65.31 o                         
   3   1  20       1042.47        982.21        47.47 o                         
   4   1  20        855.21        812.00        36.36 o                         
   5   1  20        771.50        757.41        41.49 o                         
   6   1  20        145.95        171.11        22.87 o                         
   7   1  20        384.41        402.35        33.08 o                         
   8   1  20         62.24         63.92        23.80 o                         
  -7   2  20        892.82        946.92        49.93 o                         
  -6   2  20        659.80        675.60        39.84 o                         
  -5   2  20        487.82        448.13        35.67 o                         
  -4   2  20        225.29        214.08        17.74 o                         
  -3   2  20       1658.50       1643.26        51.03 o                         
  -2   2  20        991.12        989.24        34.90 o                         
  -1   2  20        385.98        445.79        22.27 o                         
   0   2  20       1256.78       1204.32        43.06 o                         
   1   2  20        229.49        289.62        19.56 o                         
   2   2  20       1129.79       1133.58        37.96 o                         
   3   2  20       1557.96       1501.00        53.27 o                         
   4   2  20        133.81        147.06        17.98 o                         
   5   2  20        504.61        552.95        34.41 o                         
   6   2  20        757.18        734.04        45.57 o                         
   7   2  20        914.17        948.14        49.26 o                         
  -7   3  20        212.63        237.32        27.93 o                         
  -6   3  20        437.91        528.27        35.00 o                         
  -5   3  20       1302.18       1156.93       128.87 o                         
  -4   3  20       1034.01       1037.24        40.77 o                         
  -3   3  20        763.75        749.86        31.73 o                         
  -2   3  20         16.29          8.84        10.57 o                         
  -1   3  20        760.43        720.17        29.48 o                         
   0   3  20       2230.92       2110.83        66.83 o                         
   1   3  20        745.98        732.61        31.94 o                         
   2   3  20         31.72         26.05        11.07 o                         
   3   3  20        833.01        833.90        40.86 o                         
   4   3  20        865.49        824.04        38.41 o                         
   5   3  20       1354.78       1406.21        57.45 o                         
   6   3  20        348.09        444.20        39.79 o                         
   7   3  20        253.07        210.96        25.71 o                         
  -7   4  20       1031.17       1142.51        66.14 o                         
  -6   4  20        851.55        810.29        41.13 o                         
  -5   4  20        493.33        511.10        31.57 o                         
  -4   4  20        735.71        782.83        34.37 o                         
  -3   4  20        202.13        218.49        18.79 o                         
  -2   4  20        651.56        674.33        25.89 o                         
  -1   4  20       1445.67       1414.25        50.62 o                         
   0   4  20        876.13        922.13        38.06 o                         
   1   4  20       1402.95       1463.22        47.45 o                         
   2   4  20        597.36        570.04        28.40 o                         
   3   4  20        122.58        145.87        18.69 o                         
   4   4  20        792.00        826.14        38.25 o                         
   5   4  20        483.56        531.06        40.28 o                         
   6   4  20        977.15        989.74        47.46 o                         
   7   4  20       1061.01       1213.51       108.52 o                         
  -6   5  20       1279.52       1355.63        70.61 o                         
  -5   5  20        223.31        241.48        28.11 o                         
  -4   5  20         31.52         33.88        16.77 o                         
  -3   5  20        260.58        293.54        21.83 o                         
  -2   5  20       1200.98       1210.31        39.65 o                         
  -1   5  20        537.86        564.48        30.67 o                         
   0   5  20         64.57         42.03        14.94 o                         
   1   5  20        637.79        678.85        33.06 o                         
   2   5  20       1360.60       1413.57        57.45 o                         
   3   5  20        365.38        387.82        26.17 o                         
   4   5  20         74.45         89.17        20.87 o                         
   5   5  20        208.07        197.04        25.32 o                         
   6   5  20       1462.82       1389.12       114.31 o                         
  -5   6  20        187.23        193.98        28.29 o                         
  -4   6  20        895.55       1010.66        50.40 o                         
  -3   6  20        354.76        333.08        23.25 o                         
  -2   6  20         80.41         55.90        14.88 o                         
  -1   6  20       1048.93       1062.92        41.12 o                         
   0   6  20       1008.12       1048.79        40.15 o                         
   1   6  20       1155.44       1217.06        53.10 o                         
   2   6  20         38.31         41.41        17.39 o                         
   3   6  20        340.92        327.33        24.97 o                         
   4   6  20        872.96        987.48        49.91 o                         
   5   6  20        322.02        372.99        30.89 o                         
  -4   7  20        248.42        241.45        30.66 o                         
  -3   7  20        123.04        152.29        23.56 o                         
  -2   7  20        249.47        260.97        25.69 o                         
  -1   7  20       1109.21       1090.88        40.59 o                         
   0   7  20        317.54        330.36        22.91 o                         
   1   7  20       1248.52       1251.09        47.10 o                         
   2   7  20        366.92        362.74        40.22 o                         
   3   7  20        119.98        133.45        24.48 o                         
   4   7  20        326.87        343.44        28.34 o                         
  -2   8  20        394.69        441.50        28.68 o                         
  -1   8  20        388.47        361.99        23.91 o                         
   0   8  20         82.19         92.68        19.95 o                         
   1   8  20        510.40        494.47        28.39 o                         
   2   8  20        412.65        450.70        39.69 o                         
   1   0  21       1011.13        932.83        37.10 o                         
   2   0  21        602.52        616.35        28.61 o                         
   3   0  21       1751.52       1527.13        63.68 o                         
   4   0  21          1.92         -9.49        14.24 o                         
   5   0  21        523.46        514.70        34.72 o                         
   6   0  21        678.96        734.63        50.70 o                         
   7   0  21       1114.42       1203.92        56.41 o                         
  -7   1  21        134.72        108.61        24.95 o                         
  -6   1  21        372.58        423.50        33.04 o                         
  -5   1  21       1641.03       1594.20        66.57 o                         
  -4   1  21        361.72        385.20        26.23 o                         
  -3   1  21       2063.32       1900.47        52.17 o                         
  -2   1  21       1102.35       1041.23        36.27 o                         
  -1   1  21        193.15        227.99        18.76 o                         
   0   1  21        296.19        297.56        20.85 o                         
   1   1  21        148.17        142.65        15.63 o                         
   2   1  21       1064.32       1046.96        36.71 o                         
   3   1  21       1933.82       1838.84        57.74 o                         
   4   1  21        384.78        384.16        26.22 o                         
   5   1  21       1711.36       1814.76        73.53 o                         
   6   1  21        338.80        390.54        31.28 o                         
   7   1  21        172.19        163.07        26.25 o                         
  -7   2  21        326.08        319.07        31.34 o                         
  -6   2  21        182.49        187.25        25.41 o                         
  -5   2  21        387.94        409.35        30.72 o                         
  -4   2  21        966.10        858.66        33.81 o                         
  -3   2  21        249.94        262.89        19.50 o                         
  -2   2  21        112.57        109.02        13.63 o                         
  -1   2  21        662.98        649.76        29.27 o                         
   0   2  21       3493.59       3361.76        98.92 o                         
   1   2  21        607.89        643.76        30.22 o                         
   2   2  21         99.14         89.65        15.55 o                         
   3   2  21        218.16        266.66        22.11 o                         
   4   2  21       1112.00       1065.65        47.10 o                         
   5   2  21        407.08        441.29        31.81 o                         
   6   2  21        230.90        202.61        26.04 o                         
   7   2  21        308.25        281.84        29.10 o                         
  -7   3  21        220.18        206.49        28.89 o                         
  -6   3  21        450.10        478.11        35.37 o                         
  -5   3  21        114.82        123.97        22.21 o                         
  -4   3  21        239.15        222.68        19.89 o                         
  -3   3  21        788.63        770.78        32.57 o                         
  -2   3  21       2402.58       2312.19        74.90 o                         
  -1   3  21        943.32        933.69        36.11 o                         
   0   3  21          5.90          5.49        12.42 o                         
   1   3  21        778.50        761.28        34.04 o                         
   2   3  21       2466.87       2315.62       104.95 o                         
   3   3  21        636.08        616.54        33.30 o                         
   4   3  21        251.98        233.13        22.03 o                         
   5   3  21        160.94        145.66        26.58 o                         
   6   3  21        455.69        440.40        34.41 o                         
   7   3  21        282.63        300.61        29.00 o                         
  -6   4  21          6.18        -21.83        21.83 o                         
  -5   4  21        294.50        300.53        25.75 o                         
  -4   4  21        499.81        499.33        28.21 o                         
  -3   4  21        399.08        430.76        25.63 o                         
  -2   4  21        585.19        557.59        26.75 o                         
  -1   4  21       1262.46       1138.54        44.98 o                         
   0   4  21       1455.65       1510.49        53.28 o                         
   1   4  21       1316.33       1340.52        48.94 o                         
   2   4  21        698.11        759.08        43.23 o                         
   3   4  21        484.57        522.66        30.40 o                         
   4   4  21        592.26        650.47        34.21 o                         
   5   4  21        277.30        320.32        29.51 o                         
   6   4  21          6.75         32.47        30.74 o                         
  -5   5  21        317.86        272.22        25.50 o                         
  -4   5  21        593.06        581.22        48.14 o                         
  -3   5  21         96.80         69.73        17.48 o                         
  -2   5  21        215.65        227.50        17.62 o                         
  -1   5  21       2015.04       1972.09        67.17 o                         
   0   5  21        312.13        328.89        23.15 o                         
   1   5  21       2115.62       2165.44        64.66 o                         
   2   5  21        220.63        218.56        23.49 o                         
   3   5  21        128.06        164.31        21.22 o                         
   4   5  21        667.25        725.16        51.57 o                         
   5   5  21        250.81        281.30        29.23 o                         
  -5   6  21        334.71        315.40        32.30 o                         
  -4   6  21        952.89        959.51        49.91 o                         
  -3   6  21       1163.43       1152.94        50.71 o                         
  -2   6  21        510.92        516.57        29.07 o                         
  -1   6  21        134.01        131.68        19.25 o                         
   0   6  21         22.91          8.42        16.79 o                         
   1   6  21        143.47        159.98        19.18 o                         
   2   6  21        603.25        671.25        36.95 o                         
   3   6  21       1242.13       1258.42        50.99 o                         
   4   6  21        980.65       1046.01        73.49 o                         
   5   6  21        280.32        251.55        28.32 o                         
  -3   7  21        153.94        138.14        24.71 o                         
  -2   7  21        585.20        585.52        36.31 o                         
  -1   7  21        407.96        425.72        26.08 o                         
   0   7  21        488.09        541.15        33.19 o                         
   1   7  21        468.81        429.08        34.78 o                         
   2   7  21        698.02        778.45        45.99 o                         
   3   7  21        224.87        306.13        36.88 o                         
  -1   8  21        182.19        210.18        34.43 o                         
   0   8  21        257.47        243.25        25.95 o                         
   1   8  21        115.86         75.28        26.21 o                         
   0   0  22         17.34         52.06        19.11 o                         
   1   0  22       1623.38       1569.57        53.81 o                         
   2   0  22        380.68        396.73        22.87 o                         
   3   0  22       1267.41       1105.30        92.71 o                         
   4   0  22         16.65         38.87        15.82 o                         
   5   0  22       1402.26       1528.76        75.23 o                         
   6   0  22        495.26        432.74        36.81 o                         
   7   0  22          8.11         59.60        25.35 o                         
  -7   1  22        702.73        704.49        97.87 o                         
  -6   1  22        244.82        270.60        29.49 o                         
  -5   1  22        120.07        121.39        24.22 o                         
  -4   1  22        493.50        490.88        31.14 o                         
  -3   1  22       1161.36       1068.96        64.79 o                         
  -2   1  22        166.21        160.85        16.07 o                         
  -1   1  22        781.68        758.14        33.56 o                         
   0   1  22       1047.35       1018.32        40.16 o                         
   1   1  22        822.03        853.93        36.11 o                         
   2   1  22        145.31        137.35        14.79 o                         
   3   1  22       1227.84       1244.86        47.88 o                         
   4   1  22        605.66        641.28        33.90 o                         
   5   1  22        141.92        159.69        24.65 o                         
   6   1  22        325.57        401.88        32.67 o                         
   7   1  22        619.59        623.46        86.29 o                         
  -6   2  22        740.80        748.68        44.20 o                         
  -5   2  22        342.97        298.83        28.49 o                         
  -4   2  22        466.55        393.90        30.46 o                         
  -3   2  22        109.24        131.97        16.22 o                         
  -2   2  22       2684.23       2636.00        82.97 o                         
  -1   2  22        143.64        134.11        17.16 o                         
   0   2  22        272.10        286.84        21.70 o                         
   1   2  22        120.11         99.55        15.50 o                         
   2   2  22       2727.56       2862.68        97.27 o                         
   3   2  22        107.12        101.43        17.91 o                         
   4   2  22        609.57        633.95        34.97 o                         
   5   2  22        353.54        331.74        30.00 o                         
   6   2  22        714.40        696.50        42.88 o                         
  -6   3  22        221.07        279.80        30.06 o                         
  -5   3  22         66.23         83.00        23.67 o                         
  -4   3  22       1222.80       1071.49        57.93 o                         
  -3   3  22        212.48        202.90        21.22 o                         
  -2   3  22        134.58        114.41        18.11 o                         
  -1   3  22        139.27        112.39        17.39 o                         
   0   3  22       2774.29       2706.04        83.76 o                         
   1   3  22        110.06        130.11        16.46 o                         
   2   3  22        119.03        143.43        19.73 o                         
   3   3  22        166.34        171.98        21.00 o                         
   4   3  22       1600.07       1596.26        63.57 o                         
   5   3  22         58.66         75.56        21.96 o                         
   6   3  22        269.19        270.99        30.76 o                         
  -5   4  22        372.75        376.46        32.05 o                         
  -4   4  22        161.35        163.61        26.54 o                         
  -3   4  22        540.05        555.17        30.06 o                         
  -2   4  22       1055.44       1077.40        43.36 o                         
  -1   4  22        920.91        887.91        39.30 o                         
   0   4  22          2.78         -0.75        15.52 o                         
   1   4  22        874.43        846.12        35.07 o                         
   2   4  22       1251.62       1270.62        49.81 o                         
   3   4  22        476.93        463.51        30.77 o                         
   4   4  22        166.61        137.63        21.62 o                         
   5   4  22        370.87        368.60        31.35 o                         
  -5   5  22        196.80        193.64        28.48 o                         
  -4   5  22        148.40        108.28        21.18 o                         
  -3   5  22        835.06        836.19        39.64 o                         
  -2   5  22        156.58        144.00        19.67 o                         
  -1   5  22       1222.85       1198.96        42.98 o                         
   0   5  22         63.32         64.13        17.12 o                         
   1   5  22        975.81        950.42        49.45 o                         
   2   5  22        139.91        124.28        21.53 o                         
   3   5  22        866.41        868.84        45.40 o                         
   4   5  22        174.10        185.05        31.29 o                         
   5   5  22        277.77        335.52        32.25 o                         
  -4   6  22        148.21        133.95        27.58 o                         
  -3   6  22        296.56        307.03        28.35 o                         
  -2   6  22        458.27        431.94        28.04 o                         
  -1   6  22        734.34        687.45        34.40 o                         
   0   6  22          5.08          3.88        17.80 o                         
   1   6  22        786.17        763.95        52.66 o                         
   2   6  22        434.36        471.47        31.39 o                         
   3   6  22        314.60        278.34        30.66 o                         
   4   6  22        132.05        124.88        27.14 o                         
  -2   7  22        136.98        130.53        24.18 o                         
  -1   7  22        224.35        223.95        24.67 o                         
   0   7  22        613.24        574.28        29.98 o                         
   1   7  22        143.20        100.71        26.38 o                         
   2   7  22        162.24        198.54        28.78 o                         
   1   0  23       1253.55       1305.16        48.29 o                         
   2   0  23        722.15        682.97        33.17 o                         
   3   0  23       1157.50       1116.05        57.37 o                         
   4   0  23         66.29         53.67        18.78 o                         
   5   0  23        104.93        140.68        24.45 o                         
   6   0  23         22.90         47.77        23.99 o                         
  -6   1  23        202.84        220.48        31.19 o                         
  -5   1  23        415.04        405.91        33.10 o                         
  -4   1  23        152.35        188.15        22.95 o                         
  -3   1  23        233.38        246.26        18.64 o                         
  -2   1  23        640.46        546.96        28.10 o                         
  -1   1  23       2269.71       2306.25        73.34 o                         
   0   1  23       1014.42        922.86        38.64 o                         
   1   1  23       2181.14       2204.29        70.84 o                         
   2   1  23        735.47        644.80        44.01 o                         
   3   1  23        135.54        131.73        19.69 o                         
   4   1  23        111.25        135.48        20.64 o                         
   5   1  23        588.10        573.67        62.43 o                         
   6   1  23         96.61         79.27        24.57 o                         
  -6   2  23        137.46        124.31        27.19 o                         
  -5   2  23        232.83        271.30        28.43 o                         
  -4   2  23       1472.08       1521.86        58.80 o                         
  -3   2  23        492.81        509.37        27.83 o                         
  -2   2  23        150.64        162.82        17.43 o                         
  -1   2  23        200.06        215.56        20.54 o                         
   0   2  23       1646.42       1596.28        55.56 o                         
   1   2  23        204.68        199.39        23.36 o                         
   2   2  23        127.33        153.04        20.64 o                         
   3   2  23        482.77        506.74        35.60 o                         
   4   2  23       1579.03       1655.88        59.75 o                         
   5   2  23        236.66        264.83        28.36 o                         
   6   2  23        129.37         82.88        25.79 o                         
  -5   3  23        254.11        280.67        30.76 o                         
  -4   3  23        430.06        423.97        33.57 o                         
  -3   3  23        827.13        814.96        40.97 o                         
  -2   3  23       1058.62       1062.70        41.29 o                         
  -1   3  23        493.00        532.61        31.07 o                         
   0   3  23          0.64         -9.87        15.32 o                         
   1   3  23        364.27        386.28        23.96 o                         
   2   3  23       1145.77       1129.51        46.56 o                         
   3   3  23        634.76        639.53        36.56 o                         
   4   3  23        533.24        492.58        32.15 o                         
   5   3  23        204.06        210.27        28.16 o                         
  -5   4  23        611.36        592.18        45.49 o                         
  -4   4  23        551.13        513.96        39.96 o                         
  -3   4  23        793.08        783.76        36.77 o                         
  -2   4  23         98.01         77.36        17.99 o                         
  -1   4  23        342.99        331.06        25.62 o                         
   0   4  23        759.07        741.84        36.52 o                         
   1   4  23        285.88        261.13        21.80 o                         
   2   4  23        158.19        156.26        21.76 o                         
   3   4  23        775.32        857.19        42.23 o                         
   4   4  23        566.92        593.07        37.39 o                         
   5   4  23        615.48        632.13        41.52 o                         
  -4   5  23        590.84        517.16        36.37 o                         
  -3   5  23        597.35        548.38        31.03 o                         
  -2   5  23        116.41        184.87        27.62 o                         
  -1   5  23        109.83         85.44        18.37 o                         
   0   5  23        726.55        788.43        37.24 o                         
   1   5  23        150.00        165.77        20.32 o                         
   2   5  23        140.58        149.25        24.37 o                         
   3   5  23        535.17        546.12        34.29 o                         
   4   5  23        538.97        616.63        41.37 o                         
  -3   6  23        486.39        490.43        33.99 o                         
  -2   6  23        141.13        116.66        21.19 o                         
  -1   6  23        913.93       1023.43        48.19 o                         
   0   6  23        608.41        636.57        37.99 o                         
   1   6  23        930.53        966.50        46.75 o                         
   2   6  23        151.22        155.57        24.79 o                         
   3   6  23        336.03        394.79        59.14 o                         
   0   0  24       1839.38       1893.18        90.55 o                         
   1   0  24       1252.22       1156.71        45.30 o                         
   2   0  24          3.78         -9.06        14.11 o                         
   3   0  24         17.35         31.96        18.74 o                         
   4   0  24        642.97        625.75        36.30 o                         
   5   0  24         63.78         67.70        24.52 o                         
  -5   1  24        254.82        247.12        29.81 o                         
  -4   1  24        493.98        580.23        43.25 o                         
  -3   1  24        775.06        827.89        42.23 o                         
  -2   1  24       1101.43       1011.76        83.06 o                         
  -1   1  24        806.49        832.50        37.87 o                         
   0   1  24        204.06        232.48        21.67 o                         
   1   1  24        843.44        866.79        50.58 o                         
   2   1  24       1060.28        938.04        81.08 o                         
   3   1  24        815.36        854.28        41.95 o                         
   4   1  24        350.71        460.10        32.10 o                         
   5   1  24        211.45        201.39        28.92 o                         
  -5   2  24          1.51         34.92        24.42 o                         
  -4   2  24        518.59        519.53        33.83 o                         
  -3   2  24        753.02        638.06        59.70 o                         
  -2   2  24        456.98        411.25        25.14 o                         
  -1   2  24       1038.32       1056.30        43.38 o                         
   0   2  24         35.07         34.25        16.21 o                         
   1   2  24        818.87        685.06        48.60 o                         
   2   2  24        548.47        595.09        35.00 o                         
   3   2  24        585.78        513.30        33.60 o                         
   4   2  24        451.06        492.17        32.67 o                         
   5   2  24         17.30         27.61        23.37 o                         
  -5   3  24        769.55       1045.92       122.60 o                         
  -4   3  24        396.66        387.97        31.35 o                         
  -3   3  24        984.05        986.11        47.05 o                         
  -2   3  24        444.09        509.29        29.25 o                         
  -1   3  24       1256.75       1320.45        51.17 o                         
   0   3  24        582.29        701.45        47.41 o                         
   1   3  24       1231.82       1208.84        50.29 o                         
   2   3  24        537.72        524.44        33.13 o                         
   3   3  24        916.40        976.39        45.88 o                         
   4   3  24        327.24        298.27        27.68 o                         
  -4   4  24        268.48        270.80        28.29 o                         
  -3   4  24        944.13        857.32        39.88 o                         
  -2   4  24        326.94        373.10        26.88 o                         
  -1   4  24        113.19        149.43        22.61 o                         
   0   4  24        168.78        112.71        21.20 o                         
   1   4  24         75.63         71.94        20.29 o                         
   2   4  24        250.04        278.14        27.18 o                         
   3   4  24        841.47        848.46        44.03 o                         
   4   4  24        257.55        252.24        27.51 o                         
  -3   5  24         48.40         -6.10        20.00 o                         
  -2   5  24       2393.75       2543.92        78.74 o                         
  -1   5  24        365.57        382.47        34.19 o                         
   0   5  24        143.66        114.31        20.84 o                         
   1   5  24        346.26        337.78        29.87 o                         
   2   5  24       2423.68       2589.98        89.26 o                         
   3   5  24         69.26         65.41        23.39 o                         
  -1   6  24         69.91         43.67        52.09 o                         
   0   6  24        571.09        540.80        40.85 o                         
   1   6  24         28.50         -2.10        48.41 o                         
   1   0  25         28.93         40.15        16.97 o                         
   2   0  25       1112.50       1147.24        49.36 o                         
   3   0  25          0.24         -3.35        19.52 o                         
   4   0  25         77.05         59.84        22.28 o                         
  -4   1  25       2170.08       2334.01        79.59 o                         
  -3   1  25        617.87        718.04        41.23 o                         
  -2   1  25        196.82        193.80        19.02 o                         
  -1   1  25        356.97        334.31        24.96 o                         
   0   1  25        796.72        780.33        37.45 o                         
   1   1  25        308.15        258.85        22.39 o                         
   2   1  25        182.43        238.93        24.89 o                         
   3   1  25        749.60        873.53        43.61 o                         
   4   1  25       2113.18       2173.22        77.08 o                         
  -4   2  25         31.76         37.33        22.88 o                         
  -3   2  25         90.27        116.36        23.32 o                         
  -2   2  25        171.96        184.17        20.05 o                         
  -1   2  25       1059.53       1090.42        45.70 o                         
   0   2  25         51.16         40.96        18.08 o                         
   1   2  25       1000.69        931.11        59.52 o                         
   2   2  25        112.86        106.24        22.72 o                         
   3   2  25         58.46         78.76        21.22 o                         
   4   2  25         47.47         64.27        22.71 o                         
  -3   3  25        839.74        850.17        50.50 o                         
  -2   3  25        311.60        331.17        36.95 o                         
  -1   3  25       1490.53       1596.46        59.76 o                         
   0   3  25        720.78        652.61        64.26 o                         
   1   3  25       1516.02       1548.32        59.67 o                         
   2   3  25        317.61        378.82        30.75 o                         
   3   3  25        865.28        877.68        48.90 o                         
  -3   4  25         93.11        107.24        21.68 o                         
  -2   4  25        631.23        633.34        37.14 o                         
  -1   4  25        987.95        943.77        60.58 o                         
   0   4  25         82.69        101.40        22.02 o                         
   1   4  25        891.59        962.34        46.33 o                         
   2   4  25        499.92        518.39        35.20 o                         
   3   4  25         43.53         34.32        22.12 o                         
  -1   5  25         64.58         37.43        22.22 o                         
   0   5  25       3137.91       3317.86       117.92 o                         
   1   5  25         81.15         99.96        24.81 o                         
   0   0  26        379.64        381.20        38.71 o                         
   1   0  26        574.94        528.67        40.37 o                         
   2   0  26         88.85         77.58        22.02 o                         
   3   0  26          2.45          1.39        21.30 o                         
  -3   1  26        183.38        195.69        26.25 o                         
  -2   1  26        761.34        704.44        40.11 o                         
  -1   1  26        317.66        305.65        28.54 o                         
   0   1  26         47.14         30.67        19.10 o                         
   1   1  26        373.99        379.92        32.96 o                         
   2   1  26        790.37        743.07        40.51 o                         
   3   1  26        146.11        134.97        24.89 o                         
  -3   2  26       1185.16       1171.97        53.82 o                         
  -2   2  26        142.35        150.55        24.81 o                         
  -1   2  26        400.90        356.49        26.95 o                         
   0   2  26        220.54        195.55        27.29 o                         
   1   2  26        560.94        590.91        36.41 o                         
   2   2  26        264.19        281.62        27.72 o                         
   3   2  26       1315.57       1369.75        62.61 o                         
  -2   3  26        126.49        112.79        21.21 o                         
  -1   3  26        763.16        698.53        37.80 o                         
   0   3  26         95.29         59.11        22.19 o                         
   1   3  26        847.32        792.72        42.81 o                         
   2   3  26        107.88         78.67        24.08 o                         
   0   4  26        727.39        819.89        92.05 o                         
   1   0  27        470.20        509.87        40.94 o                         
   2   0  27        597.96        616.73        38.99 o                         
  -1   1  27        778.35        757.81        47.04 o                         
   0   1  27        498.86        455.25        32.17 o                         
   1   1  27        937.44        941.54        55.29 o                         
  -1   2  27        119.24         67.88        38.69 o                         
   0   2  27        398.94        418.31        34.68 o                         
   1   2  27        166.16        105.45        43.04 o                         
                                                                                
